# Supplementary material for: Transcriptomic Analysis Reveals That Rho GTPases Regulate Trap Development and Lifestyle Transition of the Nematode-Trapping Fungus Arthrobotrys oligospora
Source: Microbiol Spectr. 2022 Jan 12;10(1):e01759-21. doi: 10.1128/spectrum.01759-21 (PMC8754127; doi:10.1128/spectrum.01759-21)
Supplement: SUPPLEMENTAL FILE 2 — Supplemental material. Download SPECTRUM01759-21_Supp_2_seq5.xlsx, XLSX file, 0.01 MB [file spectrum01759-21_supp_2_seq5.xlsx]

## Sheet: Sheet1
						Table S1. Sequencing data statistics of the transcriptome
Sample	Q20(%)	Q30(%)	GC(%)	raw read	clean read	clean to raw read ratio(%)	raw base(G)	clean base(G)	clean to raw base ratio(%)	total reads	total mapped(%)	non unique(%)	unique(%)	unmapped reads(%)
WT0_1	100	98.85	47.5	66358906	62757834	94.57	9.95	9.04	90.85	62757834	55625014(88.63)	327323(0.59)	55297691(99.41)	7132820(11.37)
WT0_2	100	98.7	47.5	60897224	57502422	94.43	9.13	8.27	90.58	57502422	51766322(90.02)	358776(0.69)	51407546(99.31)	5736100(9.98)
WT0_3	100	98.7	48	55683726	52737440	94.71	8.35	7.62	91.26	52737440	46285635(87.77)	295309(0.64)	45990326(99.36)	6451805(12.23)
WT12_1	100	98.75	47.5	49669374	47175194	94.98	7.45	6.87	92.21	47175194	39600756(83.94)	288331(0.73)	39312425(99.27)	7574438(16.06)
WT12_2	100	98.7	47.5	57357976	54257650	94.59	8.6	7.86	91.4	54257650	52394597(96.57)	334116(0.64)	52060481(99.36)	1863053(3.43)
WT12_3	100	98.75	47	52227228	49287088	94.37	7.83	7.14	91.19	49287088	45454474(92.22)	312174(0.69)	45142300(99.31)	3832614(7.78)
WT24_1	100	98.7	47	54736972	51616810	94.3	8.21	7.47	90.99	51616810	47936837(92.87)	343572(0.72)	47593265(99.28)	3679973(7.13)
WT24_2	100	98.8	46.5	48703444	46087712	94.63	7.31	6.7	91.66	46087712	44600398(96.77)	317412(0.71)	44282986(99.29)	1487314(3.23)
WT24_3	100	98.75	47	51739024	48430718	93.61	7.76	6.96	89.69	48430718	45260713(93.45)	294151(0.65)	44966562(99.35)	3170005(6.55)
WT36_1	100	98.7	47.5	46524380	43862110	94.28	6.98	6.36	91.12	43862110	41897130(95.52)	297606(0.71)	41599524(99.29)	1964980(4.48)
WT36_2	100	98.8	48	46936400	44303056	94.39	7.04	6.44	91.48	44303056	39078763(88.21)	268406(0.69)	38810357(99.31)	5224293(11.79)
WT36_3	100	98.7	47	62317482	58851326	94.44	9.35	8.48	90.7	58851326	55146055(93.70)	414408(0.75)	54731647(99.25)	3705271(6.30)
WT48_1	100	98.8	47.5	49183148	46585466	94.72	7.38	6.76	91.6	46585466	44982386(96.56)	314825(0.70)	44667561(99.30)	1603080(3.44)
WT48_2	100	98.5	47.5	43860614	41270652	94.1	6.58	5.99	91.03	41270652	39948979(96.80)	276171(0.69)	39672808(99.31)	1321673(3.20)
WT48_3	100	98.8	48	57276130	54021938	94.32	8.59	7.83	91.15	54021938	52441967(97.08)	336968(0.64)	52104999(99.36)	1579971(2.92)
