# Supplementary material for: Transcriptomic Analysis Reveals That Rho GTPases Regulate Trap Development and Lifestyle Transition of the Nematode-Trapping Fungus Arthrobotrys oligospora
Source: Microbiol Spectr. 2022 Jan 12;10(1):e01759-21. doi: 10.1128/spectrum.01759-21 (PMC8754127; doi:10.1128/spectrum.01759-21)
Supplement: SUPPLEMENTAL FILE 3 — Supplemental material. Download SPECTRUM01759-21_Supp_3_seq6.xlsx, XLSX file, 0.02 MB [file spectrum01759-21_supp_3_seq6.xlsx]

## Sheet: Sheet1
Table S2	Verification of transcriptome data using RT-qPCR
							WT RNA-seq			WT qPCR 12h (mean±SD)		WT qPCR 24h (mean±SD)		WT qPCR 36h (mean±SD)		WT qPCR 48h (mean±SD)
Geneid	KEGG Orthology	Pathway ID	Orthology	Pathway	Pathway Web	Log2FC (12h)	Log2FC (24h)	Log2FC (36h)	Log2FC (48h)	Mean	±SD	Mean	±SD	Mean	±SD	Mean	±SD
173g33	K11987	ko04370	PTGS2, COX2	VEGF signaling pathway	https://www.kegg.jp/kegg-bin/show_pathway?ko04370/K11987%09red/K07827%09red/K04348%09red/K04392%09red/	2.16292	1.1412	2.03985	1.02665	2.11133	0.591487	4.76117	1.43478	14.7655	2.93743	1.57903	0.359091
78g202	K07827	ko04370	KRAS, KRAS2	VEGF signaling pathway	https://www.kegg.jp/kegg-bin/show_pathway?ko04370/K11987%09red/K07827%09red/K04348%09red/K04392%09red/	1.34819	1.83254	1.38644	NA	1.59107	0.209744	3.53081	0.356515	1.36604	0.804276	0.632878	0.124292
54g224	K04348	ko04370	PPP3C, CNA	VEGF signaling pathway	https://www.kegg.jp/kegg-bin/show_pathway?ko04370/K11987%09red/K07827%09red/K04348%09red/K04392%09red/	1.05974	NA	1.28354	1.37791	1.71508	0.0800159	0.618317	0.0401813	3.33696	0.486897	6.04037	0.256938
79g171	K04392	ko04370	Rac1	VEGF signaling pathway	https://www.kegg.jp/kegg-bin/show_pathway?ko04370/K11987%09red/K07827%09red/K04348%09red/K04392%09red/	1.44907	NA	2.18568	2.48222	2.46816	0.552177	1.06242	0.242683	5.4044	1.02705	2.30947	0.438641
76g455	K12349	ko04071	ASAH2	Sphingolipid signaling pathway	https://www.kegg.jp/kegg-bin/show_pathway?ko04071/K07827%09red/K04392%09red/K12349%09red/K01634%09red/	1.73956	1.80618	2.02011	1.59425	17.0498	2.82106	0.922055	0.986249	19.5223	2.3593	4.33752	0.516112
81g194	K01634	ko04071	SGPL1, DPL1	Sphingolipid signaling pathway	https://www.kegg.jp/kegg-bin/show_pathway?ko04071/K07827%09red/K04392%09red/K12349%09red/K01634%09red/	1.56399	NA	NA	1.2413	1.66685	0.122703	0.943919	0.285186	0.703914	0.0495493	1.42737	0.0958488
173g374	K03781	ko04011	katE	MAPK signaling pathway - yeast	https://www.kegg.jp/kegg-bin/show_pathway?ko04011/K03781%09red/K03114%09red/K09265%09red/K10591%09red/K11231%09red/	1.80886	2.24591	1.82798	1.12292	4.5876	1.77692	18.6729	1.7591	16.0382	1.08999	1.7287	0.249719
83g305	K03114	ko04011	SWE1	MAPK signaling pathway - yeast	https://www.kegg.jp/kegg-bin/show_pathway?ko04011/K03781%09red/K03114%09red/K09265%09red/K10591%09red/K11231%09red/	-1.07527	1.74168	NA	NA	0.324583	0.197792	2.45817	0.428885	0.999728	0.248606	1.12295	0.284245
78g125	K09265	ko04111	RLM1	MAPK signaling pathway - yeast	https://www.kegg.jp/kegg-bin/show_pathway?ko04011/K03781%09red/K03114%09red/K09265%09red/K10591%09red/K11231%09red/	NA	1.07909	NA	NA	0.954766	0.11344	7.97463	0.43276	1.25478	0.464137	1.43148	0.296064
188g58	K10591	ko04111	NEDD4, RSP5	MAPK signaling pathway - yeast	https://www.kegg.jp/kegg-bin/show_pathway?ko04011/K03781%09red/K03114%09red/K09265%09red/K10591%09red/K11231%09red/	NA	2.81047	NA	NA	1.047	0.0954753	3.68612	1.09032	1.21616	0.325187	0.993595	0.270445
78g537	K11231	ko04111	SLN1	MAPK signaling pathway - yeast	https://www.kegg.jp/kegg-bin/show_pathway?ko04011/K03781%09red/K03114%09red/K09265%09red/K10591%09red/K11231%09red/	NA	1.04973	NA	1.01948	1.01383	0.340471	10.9135	2.22249	1.09183	0.434505	2.14021	0.691806
43g145	K06009	ko04011	katE, CAT, catB, srpA	MAPK signaling pathway - yeast	https://www.omicshare.com/tools/Public/data/user/dc4e17df5b692f3d378e8c977dcf17fe/Task/koenrichf8fc5f/out/90131617265726/KO/out_map/map04011.html	3.39809	5.74739	5.8691	4.51619	6.16143	0.575264	146.059	12.6235	354.883	44.0492	14.5374	2.38375
188g243	K03781	ko04011	katE, CAT, catB, srpA	MAPK signaling pathway - yeast	https://www.kegg.jp/kegg-bin/show_pathway?ko04213/K03781%09red/K04345%09red/K03695%09red/K04564%09red/K07827%09red/K12767%09red/	2.86061	3.78572	4.42694	3.18458	12.2206	0.507949	26.6689	3.97491	90.1972	11.2051	7.19379	0.954756
76g488	K03781	ko04213	katE, CAT, catB, srpA	Longevity regulating pathway - multiple species	https://www.kegg.jp/kegg-bin/show_pathway?ko04213/K03781%09red/K04345%09red/K03695%09red/K04564%09red/K07827%09red/K12767%09red/	1.87809	3.7637	1.42439	1.42852	2.00066	1.15276	14.2307	6.16166	2.47346	0.360979	2.85411	0.394059
43g480	K04345	ko04213	PKA	Longevity regulating pathway - multiple species	https://www.kegg.jp/kegg-bin/show_pathway?ko04213/K03781%09red/K04345%09red/K03695%09red/K04564%09red/K07827%09red/K12767%09red/	NA	1.12075	NA	NA	1.33564	0.473425	2.42573	0.39952	1.42916	0.0711689	1.70669	0.134594
97g448	K03695	ko04213	clpB	Longevity regulating pathway - multiple species	https://www.kegg.jp/kegg-bin/show_pathway?ko04213/K03781%09red/K04345%09red/K03695%09red/K04564%09red/K07827%09red/K12767%09red/	NA	1.82157	NA	NA	1.85548	0.817595	51.8572	23.1164	2.59055	0.486086	1.12728	0.0702738
7g292	K04564	ko04213	SOD2	Longevity regulating pathway - multiple species	https://www.kegg.jp/kegg-bin/show_pathway?ko04213/K03781%09red/K04345%09red/K03695%09red/K04564%09red/K07827%09red/K12767%09red/	NA	1.894	NA	NA	0.967018	0.310723	3.75216	0.803353	0.775916	0.178183	1.16473	0.079917
54g687	K04564	ko04213	SOD2	Longevity regulating pathway - multiple species	https://www.kegg.jp/kegg-bin/show_pathway?ko04213/K03781%09red/K04345%09red/K03695%09red/K04564%09red/K07827%09red/K12767%09red/	NA	1.54221	NA	NA	0.950443	0.163297	3.79452	0.107704	1.00772	0.106522	1.1194	0.0694554
78g306	K12767	ko04213	RIM15	Longevity regulating pathway - multiple species	https://www.kegg.jp/kegg-bin/show_pathway?ko04213/K03781%09red/K04345%09red/K03695%09red/K04564%09red/K07827%09red/K12767%09red/	NA	1.55093	NA	NA	1.06914	0.589504	10.182	0.425828	1.01402	0.269961	0.833637	0.230733
76g121	K03283	ko04213	HSPA1s	Longevity regulating pathway - multiple species	https://www.omicshare.com/tools/Public/data/user/dc4e17df5b692f3d378e8c977dcf17fe/Task/koenrichf8fc5f/out/90131617265726/KO/out_map/map04213.html	2.76116	2.31879	2.28818	2.11358	6.2118	0.996299	11.5662	0.589509	47.0137	0.162936	1.93974	0.743125
76g249	K12762	ko04213	GPR1	Longevity regulating pathway - multiple species	https://www.omicshare.com/tools/Public/data/user/dc4e17df5b692f3d378e8c977dcf17fe/Task/koenrichf8fc5f/out/90131617265726/KO/out_map/map04213.html	1.20184	1.78658	1.20799	2.17489	1.87615	0.668041	3.4143	0.791049	7.78936	1.23798	16.8511	6.02248
54g955	K13336	ko04146	PEX3	Peroxisome	https://www.omicshare.com/tools/Public/data/user/dc4e17df5b692f3d378e8c977dcf17fe/Task/koenrichf8fc5f/out/90131617265726/KO/out_map/map04146.html	2.34874	5.47572	4.11843	2.69872	3.54631	1.1684	280.38	42.4995	62.7718	14.9366	5.67653	0.0196733
75g85	K12861	ko03040	BCAS2	Spliceosome	https://www.kegg.jp/kegg-bin/show_pathway?ko03040/K12870%09red/K12627%09red/K10599%09red/K12830%09red/K12862%09red/K12863%09red/K12860%09red/K12861%09red/K12849%09red/K12844%09red/K12845%09red/K12868%09red/K12847%09red/K11088%09red/K12842%09red/K12869%09red/K12828%09red/K12826%09red/K12827%09red/K12825%09red/K12823%09red/K12821%09red/K11984%09red/K12881%09red/K12882%09red/K11092%09red/K11096%09re…	1.74997	1.18795	2.31757	1.89976	2.1035	0.280459	9.73557	0.908965	1.27501	0.191825	2.49553	0.154072
76g4	K01336	ko04138	PRB1	Autophagy - yeast	https://www.omicshare.com/tools/Public/data/user/dc4e17df5b692f3d378e8c977dcf17fe/Task/koenrichf8fc5f/out/90131617265726/KO/out_map/map04138.html	5.04301	4.64808	5.72788	6.99048	36.9183	11.0209	165.387	37.3678	74.1542	12.4584	383.961	58.5142
78g160	K08054	ko04145	calnexin	Phagosome	https://www.kegg.jp/kegg-bin/show_pathway?ko04145/K08054%09red/K09481%09red/K10956%09red/K07374%09red/K07375%09red/K07342%09red/K04392%09red/K08008%09red/	NA	NA	NA	1.50191	0.954862	0.0641193	1.28058	0.42927	1.05249	0.0770824	1.73235	0.107487
193g177	K09481	ko04145	SEC61B, SBH2	Phagosome	https://www.kegg.jp/kegg-bin/show_pathway?ko04145/K08054%09red/K09481%09red/K10956%09red/K07374%09red/K07375%09red/K07342%09red/K04392%09red/K08008%09red/	NA	NA	NA	1.61682	1.0571	0.696115	1.23033	0.635731	0.998135	0.46595	6.38949	0.199234
215g696	K10956	ko04145	SEC61A	Phagosome	https://www.kegg.jp/kegg-bin/show_pathway?ko04145/K08054%09red/K09481%09red/K10956%09red/K07374%09red/K07375%09red/K07342%09red/K04392%09red/K08008%09red/	NA	NA	NA	1.73835	1.00002	0.00693153	1.01387	0.167124	1.01756	0.188244	1.89799	0.0751656
215g247	K07374	ko04145	TUBA	Phagosome	https://www.kegg.jp/kegg-bin/show_pathway?ko04145/K08054%09red/K09481%09red/K10956%09red/K07374%09red/K07375%09red/K07342%09red/K04392%09red/K08008%09red/	NA	NA	NA	1.56115	1.02527	0.165385	1.01646	0.0704349	1.19557	0.162379	1.90844	0.110637
76g640	K07375	ko04145	TUBB	Phagosome	https://www.kegg.jp/kegg-bin/show_pathway?ko04145/K08054%09red/K09481%09red/K10956%09red/K07374%09red/K07375%09red/K07342%09red/K04392%09red/K08008%09red/	NA	NA	1.03282	1.6043	0.980097	0.036548	1.02224	0.0495794	2.0285	0.544748	1.42475	0.0446607
