# Supplementary material for: Transcriptomic Analysis Reveals That Rho GTPases Regulate Trap Development and Lifestyle Transition of the Nematode-Trapping Fungus Arthrobotrys oligospora
Source: Microbiol Spectr. 2022 Jan 12;10(1):e01759-21. doi: 10.1128/spectrum.01759-21 (PMC8754127; doi:10.1128/spectrum.01759-21)
Supplement: SUPPLEMENTAL FILE 4 — Supplemental material. Download SPECTRUM01759-21_Supp_4_seq7.xlsx, XLSX file, 4.5 MB [file spectrum01759-21_supp_4_seq7.xlsx]

## Sheet: Sheet1
								Table S3. RPKM of all DEGs with annotation
Geneid	Chr	Start	End	Strand	Length	WT0_1	WT0_2	WT0_3	WT12_1	WT12_2	WT12_3	WT24_1	WT24_2	WT24_3	WT36_1	WT36_2	WT36_3	WT48_1	WT48_2	WT48_3	WT12___WT0_PValue	WT12___WT0_FDR	WT12___WT0_logFC	WT24___WT0_PValue	WT24___WT0_FDR	WT24___WT0_logFC	WT36___WT0_PValue	WT36___WT0_FDR	WT36___WT0_logFC	WT48___WT0_PValue	WT48___WT0_FDR	WT48___WT0_logFC	uniprotAc	Refseq	pfam	interpro	eggNOG	GO(GO_term,class,description)
AOL_s00004g1	NW_011645561.1	1689	3449	-	1761	1.9124	0.306715	3.1837	0.472393	0.160471	0.539252	1.36354	3.53019	1.76212	0.205012	0.256824	0.637098	0.123549	0.0696112	0.0260977	0.0188003	0.0743231	-2.30581	NA	NA	NA	0.0375997	0.0922828	-2.03991	0.000244981	0.000998117	-4.65358	G1WXJ1,Uncharacterized protein	XP_011116953.1,hypothetical protein AOL_s00004g1	PF13181,Tetratricopeptide repeat	IPR011990,Tetratricopeptide-like helical domain superfamily;IPR019734,Tetratricopeptide repeat;IPR013026,Tetratricopeptide repeat-containing domain	-	-
AOL_s00004g10	NW_011645561.1;NW_011645561.1;NW_011645561.1	24526;25096;25838	25009;25759;25931	-;-;-	1242	3.27106	2.92558	2.8213	3.45201	0.64466	2.47368	0.644444	4.72469	0.863104	4.94159	2.80912	1.24207	1.66418	0.690899	0.888077	NA	NA	NA	NA	NA	NA	NA	NA	NA	0.00148816	0.00419183	-1.57554	G1WXK0,Uncharacterized protein	XP_011116962.1,hypothetical protein AOL_s00004g10	PF00172,ungal Zn(2)-Cys(6) binuclear cluster domain	IPR001138,Zn(2)-C6 fungal-type DNA-binding domain;IPR036864,Zn(2)-C6 fungal-type DNA-binding domain superfamily	-	GO:0006355,biological_process,regulation of transcription, DNA-templated;GO:0006357,biological_process,regulation of transcription by RNA polymerase II;GO:0008270,molecular_function,zinc ion binding;GO:0005634,cellular_component,nucleus;GO:0000981,molecular_function,RNA polymerase II transcription factor activity, sequence-specific DNA binding
AOL_s00004g102	NW_011645561.1	337408	341094	-	3687	0.115988	0.0532707	0.0731062	0.347117	0.191612	0.303012	0.202615	0.189096	0.183628	0.146878	0.0876182	0.215541	0.0442573	0	0.0373946	0.00913765	0.0448926	1.64997	NA	NA	NA	NA	NA	NA	NA	NA	NA	G1WXU2,Uncharacterized protein	XP_011117054.1,hypothetical protein AOL_s00004g102	-	-	-	-
AOL_s00004g103	NW_011645561.1;NW_011645561.1;NW_011645561.1;NW_011645561.1;NW_011645561.1;NW_011645561.1	343165;343289;343366;343624;343944;344151	343206;343296;343519;343848;344066;344477	+;+;+;+;+;+	879	122.359	99.7687	103.217	127.327	210.95	135.043	41.0975	38.7992	19.641	97.9578	181.113	44.673	156.494	121.679	323.64	NA	NA	NA	0.00476522	0.0269843	-1.15596	NA	NA	NA	NA	NA	NA	G1WXU3,Uncharacterized protein	XP_011117055.1,hypothetical protein AOL_s00004g103	PF02719,Polysaccharide biosynthesis protein;PF04321,RmlD substrate binding domain;PF16363,P-mannose 4,6 dehydratase;PF01370,NAD dependent epimerase/dehydratase family	IPR036291,NAD(P)-binding domain superfamily;IPR029903,RmlD-like substrate binding domain	-	-
AOL_s00004g104	NW_011645561.1;NW_011645561.1;NW_011645561.1;NW_011645561.1;NW_011645561.1;NW_011645561.1	345285;345605;345758;345877;346578;347061	345453;345679;345812;346511;346975;347276	+;+;+;+;+;+	1548	271.044	287.001	299.701	235.047	226.12	186.381	160.769	150.654	150.671	212.698	233.438	171.134	312.58	334.853	271.146	NA	NA	NA	NA	NA	NA	NA	NA	NA	NA	NA	NA	G1WXU4,Uncharacterized protein	XP_011117056.1,hypothetical protein AOL_s00004g104	PF14308,X-domain of DnaJ-containing;PF00226,naJ domain	IPR036869,Chaperone J-domain superfamily;IPR018253,DnaJ domain, conserved site;IPR026894,DNAJ-containing protein, X-domain;IPR001623,DnaJ domain	-	GO:0005829,cellular_component,cytosol;GO:0045040,biological_process,protein import into mitochondrial outer membrane;GO:0016558,biological_process,protein import into peroxisome matrix
AOL_s00004g105	NW_011645561.1;NW_011645561.1	349927;350439	350350;351619	+;+	1605	11.6238	9.48393	11.9573	5.02359	3.05184	1.87941	1.09712	1.04977	1.37095	1.53708	2.81787	2.15532	1.49113	1.14566	1.174	0.000738129	0.00901834	-1.86052	2.67889e-05	0.00177153	-2.60544	5.86296e-05	0.00129196	-2.25914	1.89282e-07	8.67196e-06	-3.20699	G1WXU5,Uncharacterized protein	XP_011117057.1,hypothetical protein AOL_s00004g105	-	-	-	GO:0016021,cellular_component,integral component of membrane;GO:0016020,cellular_component,membrane
AOL_s00004g106	NW_011645561.1;NW_011645561.1;NW_011645561.1	351955;353193;356487	353133;356405;356843	-;-;-	4749	236.247	171.181	143.824	89.6467	127.212	37.9812	41.5172	12.4421	24.2953	79.0245	85.9013	48.4992	198.579	231.245	145.848	0.0180677	0.0725359	-1.23729	0.00167912	0.0139572	-2.21445	0.000909571	0.00640352	-1.34508	NA	NA	NA	G1WXU6,Uncharacterized protein	XP_011117058.1,hypothetical protein AOL_s00004g106	PF00005,ABC transporter;PF00664,ABC transporter transmembrane region	IPR003439,ABC transporter-like;IPR027417,P-loop containing nucleoside triphosphate hydrolase;IPR011527,ABC transporter type 1, transmembrane domain;IPR036640,ABC transporter type 1, transmembrane domain superfamily;IPR003593,AAA+ ATPase domain;IPR017871,ABC transporter, conserved site	-	GO:0042626,molecular_function,ATPase activity, coupled to transmembrane movement of substances;GO:0055085,biological_process,transmembrane transport;GO:0016887,molecular_function,ATPase activity;GO:0016020,cellular_component,membrane;GO:0000166,molecular_function,nucleotide binding;GO:0005524,molecular_function,ATP binding;GO:0016021,cellular_component,integral component of membrane
AOL_s00004g107	NW_011645561.1;NW_011645561.1	359794;360396	360313;361036	-;-	1161	77.2143	73.2516	68.5349	56.44	92.8981	37.4326	28.4495	17.9153	15.9394	53.4854	85.9236	25.2056	83.2047	90.1704	123.544	NA	NA	NA	0.00265273	0.0185646	-1.23472	NA	NA	NA	NA	NA	NA	G1WXU7,Peptide hydrolase	XP_011117059.1,hypothetical protein AOL_s00004g107	PF04389,Peptidase family M28	IPR007484,Peptidase M28;IPR037457,M28 Zn-Peptidase Glutaminyl Cyclase	-	GO:0006508,biological_process,proteolysis;GO:0016787,molecular_function,hydrolase activity;GO:0046872,molecular_function,metal ion binding;GO:0008233,molecular_function,peptidase activity;GO:0016603,molecular_function,glutaminyl-peptide cyclotransferase activity
AOL_s00004g108	NW_011645561.1	362426	362986	+	561	4.00206	4.6389	2.78672	14.7145	3.10629	9.45939	1.42674	3.72832	3.0171	7.82975	3.33989	3.16647	2.4239	1.42033	2.37572	NA	NA	NA	NA	NA	NA	NA	NA	NA	NA	NA	NA	G1WXU8,Uncharacterized protein	XP_011117060.1,hypothetical protein AOL_s00004g108	-	-	-	GO:0016021,cellular_component,integral component of membrane;GO:0016020,cellular_component,membrane
AOL_s00004g11	NW_011645561.1;NW_011645561.1;NW_011645561.1;NW_011645561.1	30503;30760;31147;31374	30704;31076;31298;32349	+;+;+;+	1647	0.324566	0.506824	0.360045	0.50509	0.142982	0.271331	0.0647966	0.282208	0.274048	0.548007	0.196143	0.255449	0.330251	0.111644	0.446465	NA	NA	NA	NA	NA	NA	NA	NA	NA	NA	NA	NA	G1WXK1,Uncharacterized protein	XP_011116963.1,hypothetical protein AOL_s00004g11	PF00083,Sugar (and other) transporter	IPR036259,MFS transporter superfamily;IPR005828,Major facilitator, sugar transporter-like;IPR020846,Major facilitator superfamily domain;IPR003663,Sugar/inositol transporter	-	GO:0055085,biological_process,transmembrane transport;GO:0022857,molecular_function,transmembrane transporter activity;GO:0016021,cellular_component,integral component of membrane;GO:0016020,cellular_component,membrane
AOL_s00004g118	NW_011645561.1	376235	376978	+	744	1.29329	0.725975	1.01441	2.15024	2.02573	1.87702	1.00409	1.17136	0.75833	1.21313	2.34471	1.5708	1.02351	0.659061	2.03846	NA	NA	NA	NA	NA	NA	NA	NA	NA	NA	NA	NA	G1WXV8,Uncharacterized protein	XP_011117070.1,hypothetical protein AOL_s00004g118	-	-	-	GO:0016021,cellular_component,integral component of membrane;GO:0016020,cellular_component,membrane
AOL_s00004g119	NW_011645561.1	379148	380557	+	1410	2.5022	2.19393	2.56161	4.08453	5.84551	2.37703	1.81651	0.741697	1.04036	3.79803	13.1969	3.18278	4.82201	6.91172	7.20334	NA	NA	NA	NA	NA	NA	0.0124808	0.0403144	1.43684	0.000882082	0.00276237	1.29051	G1WXV9,Uncharacterized protein	XP_011117071.1,hypothetical protein AOL_s00004g119	PF03443,lycosyl hydrolase family 61	IPR005103,Glycoside hydrolase, family 61	-	-
AOL_s00004g12	NW_011645561.1;NW_011645561.1;NW_011645561.1;NW_011645561.1	32605;33081;33361;33520	33013;33293;33442;33973	-;-;-;-	1158	0.0461624	0.0424027	0.279319	0.49734	0.0813439	0.530624	0.138238	0.351207	0.146165	0.883341	0.781118	0.524795	0.187883	0.158789	0.317499	NA	NA	NA	NA	NA	NA	NA	NA	NA	NA	NA	NA	G1WXK2,Uncharacterized protein	XP_011116964.1,hypothetical protein AOL_s00004g12	PF11327,Protein of unknown function (DUF3129)	IPR021476,Egh16-like virulence factor	-	-
AOL_s00004g120	NW_011645561.1;NW_011645561.1;NW_011645561.1	380952;381210;381486	381113;381366;382642	-;-;-	1476	29.9513	15.07	18.8826	10.7519	8.00924	12.1485	5.53122	7.16404	4.39585	7.25641	8.71092	7.28444	6.19099	4.2772	11.7075	0.00569622	0.0331242	-1.16801	0.002533	0.0180002	-1.32756	0.00167171	0.00956014	-1.37882	0.00056895	0.00193014	-1.6571	G1WXW0,Phospho-2-dehydro-3-deoxyheptonate aldolase	XP_011117072.1,hypothetical protein AOL_s00004g120	PF01474,Class-II DAHP synthetase family	IPR002480,DAHP synthetase, class II;IPR013785,Aldolase-type TIM barrel	-	GO:0008652,biological_process,cellular amino acid biosynthetic process;GO:0009423,biological_process,chorismate biosynthetic process;GO:0003824,molecular_function,catalytic activity;GO:0016740,molecular_function,transferase activity;GO:0003849,molecular_function,3-deoxy-7-phosphoheptulonate synthase activity;GO:0009073,biological_process,aromatic amino acid family biosynthetic process
AOL_s00004g121	NW_011645561.1;NW_011645561.1;NW_011645561.1	383651;384248;384925	384171;384534;385181	-;-;-	1065	8.33211	6.08592	8.5545	4.74675	3.9359	9.23136	3.65754	6.43733	2.64881	3.84191	4.73197	4.03825	3.7283	2.47473	7.50863	NA	NA	NA	NA	NA	NA	NA	NA	NA	NA	NA	NA	G1WXW1,Uncharacterized protein	XP_011117073.1,hypothetical protein AOL_s00004g121	-	-	-	-
AOL_s00004g122	NW_011645561.1;NW_011645561.1	386112;386671	386596;387571	-;-	1386	0.424254	0.495983	0.583426	0.831052	0.441757	0.806064	1.69397	0.712622	1.87252	1.12875	1.30525	2.22605	1.53052	1.76891	1.06108	NA	NA	NA	0.00226831	0.0167211	2.14217	0.00597094	0.0236825	1.79082	0.00403017	0.0097087	1.44553	G1WXW2,Uncharacterized protein	XP_011117074.1,hypothetical protein AOL_s00004g122	PF00082,Subtilase family	IPR000209,Peptidase S8/S53 domain;IPR023828,Peptidase S8, subtilisin, Ser-active site;IPR015500,Peptidase S8, subtilisin-related;IPR023827,Peptidase S8, subtilisin, Asp-active site;IPR034193,Proteinase K-like catalytic domain;IPR036852,Peptidase S8/S53 domain superfamily	-	GO:0008236,molecular_function,serine-type peptidase activity;GO:0006508,biological_process,proteolysis;GO:0016787,molecular_function,hydrolase activity;GO:0004252,molecular_function,serine-type endopeptidase activity;GO:0008233,molecular_function,peptidase activity
AOL_s00004g123	NW_011645561.1;NW_011645561.1	388683;389347	389278;389854	-;-	1104	7.45673	7.2497	18.6043	12.3461	12.2865	19.4802	7.44333	9.57802	7.30799	10.192	17.6155	9.18851	9.90294	7.55054	17.1094	NA	NA	NA	NA	NA	NA	NA	NA	NA	NA	NA	NA	G1WXW3,Uncharacterized protein	XP_011117075.1,hypothetical protein AOL_s00004g123	PF01467,Cytidylyltransferase-like	IPR004821,Cytidyltransferase-like domain	-	GO:0003824,molecular_function,catalytic activity;GO:0009058,biological_process,biosynthetic process
AOL_s00004g124	NW_011645561.1;NW_011645561.1	390824;391226	391105;392704	+;+	1761	12.719	10.986	16.9593	17.2605	19.8716	16.812	8.36306	7.29132	4.29315	11.9249	31.2592	7.56554	24.9568	22.6584	47.9153	NA	NA	NA	NA	NA	NA	NA	NA	NA	0.00126157	0.00366047	1.11146	G1WXW4,Uncharacterized protein	XP_011117076.1,hypothetical protein AOL_s00004g124	PF10510,Phosphatidylinositol-glycan biosynthesis class S protein	IPR019540,Phosphatidylinositol-glycan biosynthesis class S protein	-	GO:0042765,cellular_component,GPI-anchor transamidase complex;GO:0016255,biological_process,attachment of GPI anchor to protein;GO:0016021,cellular_component,integral component of membrane;GO:0016020,cellular_component,membrane
AOL_s00004g125	NW_011645561.1;NW_011645561.1	393733;395235	395159;395553	-;-	1746	80.8882	81.0497	99.0485	128.312	132.662	133.316	81.3847	49.581	95.3901	187.992	261.325	106.72	136.074	206.31	221.13	NA	NA	NA	NA	NA	NA	0.00166047	0.00951928	1.09819	0.000821409	0.00260615	1.01985	G1WXW5,Uncharacterized protein	XP_011117077.1,hypothetical protein AOL_s00004g125	-	-	-	-
AOL_s00004g126	NW_011645561.1	397385	398614	-	1230	5.1283	5.6288	5.17171	12.4861	5.93513	15.3956	6.24702	4.58184	13.8985	19.8124	20.6961	4.56069	9.90558	7.02623	11.5455	NA	NA	NA	0.0291606	0.0948107	1.32338	0.00753848	0.0277336	1.45165	NA	NA	NA	G1WXW6,Uncharacterized protein	XP_011117078.1,hypothetical protein AOL_s00004g126	PF10680,RNA polymerase I specific transcription initiation factor	IPR019622,Rrn9 domain	-	-
AOL_s00004g127	NW_011645561.1;NW_011645561.1;NW_011645561.1;NW_011645561.1	399440;399788;401293;401942	399724;401238;401880;402896	+;+;+;+	3279	31.8878	27.3889	35.4787	29.078	42.8178	30.9369	20.6182	12.4562	12.3026	49.4545	81.8704	20.0019	78.3786	69.5173	151.75	NA	NA	NA	NA	NA	NA	NA	NA	NA	6.90729e-05	0.000389966	1.53323	G1WXW7,Transcription elongation factor SPT5	XP_011117079.1,hypothetical protein AOL_s00004g127	PF11942,Spt5 transcription elongation factor, acidic N-terminal;PF12815,Spt5 C-terminal nonapeptide repeat binding Spt4;PF03439,arly transcription elongation factor of RNA pol II, NGN section	IPR006645,NusG, N-terminal;IPR022581,Spt5 transcription elongation factor, N-terminal;IPR036735,NusG, N-terminal domain superfamily;IPR024945,Spt5 C-terminal domain;IPR017071,Transcription elongation factor Spt5;IPR005824,KOW;IPR008991,Translation protein SH3-like domain superfamily;IPR005100,Transcription elongation factor Spt5, NGN domain;IPR014722,Ribosomal protein L2, domain 2	-	GO:0006355,biological_process,regulation of transcription, DNA-templated;GO:0006357,biological_process,regulation of transcription by RNA polymerase II;GO:0032784,biological_process,regulation of DNA-templated transcription, elongation;GO:0006351,biological_process,transcription, DNA-templated;GO:0005634,cellular_component,nucleus
AOL_s00004g128	NW_011645561.1	421693	423045	-	1353	5.05719	3.41139	2.66953	9.45913	3.02848	11.1886	3.43113	11.7659	9.71604	4.1804	4.1545	1.20927	4.42214	3.12579	3.97419	NA	NA	NA	0.00759218	0.0374311	1.77162	NA	NA	NA	NA	NA	NA	G1WXW8,Uncharacterized protein	XP_011117080.1,hypothetical protein AOL_s00004g128	PF01494,AD binding domain	IPR036188,FAD/NAD(P)-binding domain superfamily;IPR002938,FAD-binding domain	-	GO:0071949,molecular_function,FAD binding;GO:0016021,cellular_component,integral component of membrane;GO:0016020,cellular_component,membrane
AOL_s00004g129	NW_011645561.1;NW_011645561.1;NW_011645561.1	424064;424598;424756	424495;424671;425755	-;-;-	1506	0.603421	0.423858	0.608529	1.01978	0.500379	1.11275	0.460611	1.42741	0.786729	0.519405	0.514818	0.496649	0.288936	0.366291	0.305166	NA	NA	NA	0.022147	0.0778493	1.28545	NA	NA	NA	NA	NA	NA	G1WXW9,Uncharacterized protein	XP_011117081.1,hypothetical protein AOL_s00004g129	-	-	-	-
AOL_s00004g13	NW_011645561.1;NW_011645561.1;NW_011645561.1;NW_011645561.1;NW_011645561.1;NW_011645561.1;NW_011645561.1;NW_011645561.1;NW_011645561.1;NW_011645561.1;NW_011645561.1;NW_011645561.1;NW_011645561.1;NW_011645561.1;NW_011645561.1;NW_011645561.1;NW_011645561.1;NW_011645561.1;NW_011645561.1	35153;36086;36469;36638;36824;37173;37349;37507;37989;38630;38882;39169;39332;39533;40032;40294;40860;41262;41489	36022;36388;36573;36762;37114;37281;37428;37888;38559;38825;39101;39267;39475;39957;40199;40802;41182;41410;43085	-;-;-;-;-;-;-;-;-;-;-;-;-;-;-;-;-;-;-	6666	4.6351	3.29264	4.43173	8.50526	5.61701	10.3324	6.99619	6.3364	4.18112	9.36958	6.57146	14.0325	5.22218	4.55143	3.54371	NA	NA	NA	0.00785717	0.0382044	1.07724	0.00672188	0.0257169	1.45586	NA	NA	NA	G1WXK3,Uncharacterized protein	XP_011116965.1,hypothetical protein AOL_s00004g13	PF00580,UvrD/REP helicase N-terminal domain;PF13361,UvrD-like helicase C-terminal domain	IPR014017,UvrD-like DNA helicase, C-terminal;IPR034739,UvrD/AddA helicase, N-terminal;IPR014016,UvrD-like helicase, ATP-binding domain;IPR027417,P-loop containing nucleoside triphosphate hydrolase	-	GO:0016787,molecular_function,hydrolase activity;GO:0005524,molecular_function,ATP binding
AOL_s00004g130	NW_011645561.1;NW_011645561.1	426150;426527	426413;426631	+;+	369	35.3476	35.5293	50.8406	32.7759	36.5042	45.112	20.6788	11.1791	12.6906	18.9156	41.1471	13.0486	24.0269	20.0987	50.8153	NA	NA	NA	NA	NA	NA	NA	NA	NA	NA	NA	NA	G1WXX0,Uncharacterized protein	XP_011117082.1,hypothetical protein AOL_s00004g130	-	-	-	-
AOL_s00004g131	NW_011645561.1;NW_011645561.1;NW_011645561.1;NW_011645561.1;NW_011645561.1;NW_011645561.1	427118;427626;427913;430373;430654;430806	427568;427858;430317;430571;430736;431235	-;-;-;-;-;-	3801	7.74909	5.43858	11.644	14.5457	7.24873	17.8118	3.39729	4.75374	1.17263	5.57228	13.5135	5.58358	8.97236	6.28891	38.7034	NA	NA	NA	NA	NA	NA	NA	NA	NA	NA	NA	NA	G1WXX1,Uncharacterized protein	XP_011117083.1,hypothetical protein AOL_s00004g131	PF01624,MutS domain I;PF05192,MutS domain III;PF05190,MutS family domain IV;PF00488,MutS domain V;PF05188,MutS domain II	IPR007695,DNA mismatch repair protein MutS-like, N-terminal;IPR007860,DNA mismatch repair protein MutS, connector domain;IPR036678,MutS, connector domain superfamily;IPR016151,DNA mismatch repair protein MutS, N-terminal;IPR027417,P-loop containing nucleoside triphosphate hydrolase;IPR007696,DNA mismatch repair protein MutS, core;IPR017261,DNA mismatch repair protein MutS/MSH;IPR007861,DNA mismat…	-	GO:0032301,cellular_component,MutSalpha complex;GO:0000400,molecular_function,four-way junction DNA binding;GO:0003677,molecular_function,DNA binding;GO:0032138,molecular_function,single base insertion or deletion binding;GO:0006298,biological_process,mismatch repair;GO:0006974,biological_process,cellular response to DNA damage stimulus;GO:0043570,biological_process,maintenance of DNA repeat elem…
AOL_s00004g132	NW_011645561.1	432457	433539	+	1083	1.97437	2.53899	4.28083	4.13608	2.56583	6.80845	1.97082	4.45269	2.70898	2.77798	2.74427	3.23733	1.50671	0.848929	0.891152	NA	NA	NA	NA	NA	NA	NA	NA	NA	0.00301528	0.0075779	-1.52096	G1WXX2,Uncharacterized protein	XP_011117084.1,hypothetical protein AOL_s00004g132	-	-	-	-
AOL_s00004g133	NW_011645561.1;NW_011645561.1;NW_011645561.1	433554;434124;434863	434040;434799;434923	-;-;-	1224	5.41548	4.85406	10.0858	7.9466	5.77183	13.8738	6.01608	9.2086	5.1165	5.80081	7.38999	7.60022	4.08831	2.80424	4.20531	NA	NA	NA	NA	NA	NA	NA	NA	NA	NA	NA	NA	G1WXX3,Uncharacterized protein	XP_011117085.1,hypothetical protein AOL_s00004g133	PF02515,CoA-transferase family III	IPR023606,CoA-transferase family III domain superfamily;IPR003673,CoA-transferase family III	-	GO:0003824,molecular_function,catalytic activity
AOL_s00004g134	NW_011645561.1	435421	435888	-	468	3.31245	3.35742	4.03162	5.60605	2.81784	6.80349	2.85043	2.11046	0.602775	3.47141	2.07082	3.69582	2.67312	0.523869	5.79385	NA	NA	NA	NA	NA	NA	NA	NA	NA	NA	NA	NA	G1WXX4,Uncharacterized protein	XP_011117086.1,hypothetical protein AOL_s00004g134	-	-	-	-
AOL_s00004g135	NW_011645561.1;NW_011645561.1	438281;438647	438456;439154	+;+	684	0.156304	0.071787	0	0	0.0688569	0.081667	0	0	0.082485	0.263908	0.283376	0.410062	0.159042	0.0896091	0.40314	NA	NA	NA	NA	NA	NA	NA	NA	NA	NA	NA	NA	G1WXX5,Uncharacterized protein	XP_011117087.1,hypothetical protein AOL_s00004g135	-	IPR028974,TSP type-3 repeat	-	GO:0005509,molecular_function,calcium ion binding;GO:0016021,cellular_component,integral component of membrane;GO:0016020,cellular_component,membrane
AOL_s00004g136	NW_011645561.1;NW_011645561.1;NW_011645561.1;NW_011645561.1;NW_011645561.1	440436;441177;442312;442629;442836	441114;442209;442551;442728;442952	-;-;-;-;-	2169	12.791	10.4136	12.3028	16.846	19.3474	22.2256	8.51201	9.91095	4.29196	18.1151	18.6173	14.4185	24.8263	17.8311	23.5405	NA	NA	NA	NA	NA	NA	NA	NA	NA	NA	NA	NA	G1WXX6,Uncharacterized protein	XP_011117088.1,hypothetical protein AOL_s00004g136	PF12894,Anaphase-promoting complex subunit 4 WD40 domain;PF00400,WD domain, G-beta repeat	IPR036322,WD40-repeat-containing domain superfamily;IPR015943,WD40/YVTN repeat-like-containing domain superfamily;IPR001680,WD40 repeat;IPR017986,WD40-repeat-containing domain;IPR024977,Anaphase-promoting complex subunit 4, WD40 domain	-	-
AOL_s00004g137	NW_011645561.1;NW_011645561.1;NW_011645561.1;NW_011645561.1;NW_011645561.1	446972;447481;447781;448229;448876	447273;447670;448163;448743;449678	+;+;+;+;+	2193	17.1849	13.8373	14.233	23.7523	32.4082	14.5955	16.4727	6.83525	4.81099	25.4623	82.434	27.4556	33.2356	45.6411	95.0385	NA	NA	NA	NA	NA	NA	0.00297967	0.0144069	1.56986	0.000117791	0.000579655	1.80875	G1WXX7,Uncharacterized protein	XP_011117089.1,hypothetical protein AOL_s00004g137	-	-	-	-
AOL_s00004g138	NW_011645561.1;NW_011645561.1;NW_011645561.1	451061;451309;452205	451085;452130;454585	+;+;+	3228	27.407	31.4571	31.8308	29.7356	39.1609	18.8969	27.6883	6.98347	10.417	28.9858	55.2825	21.6937	64.3676	67.2168	66.4454	NA	NA	NA	NA	NA	NA	NA	NA	NA	0.000144306	0.000669169	1.03397	G1WXX8,Uncharacterized protein	XP_011117090.1,hypothetical protein AOL_s00004g138	PF11223,Protein of unknown function (DUF3020)	IPR021386,Domain of unknown function DUF3020	-	-
AOL_s00004g139	NW_011645561.1;NW_011645561.1	455403;457297	457156;457411	-;-	1869	4.46182	6.48917	8.73959	14.6881	9.09707	15.3324	13.6755	9.60555	7.63734	17.7069	32.5987	22.1855	11.9029	7.47711	18.1963	NA	NA	NA	0.00365274	0.0229483	1.23579	0.000225667	0.00266691	1.9535	NA	NA	NA	G1WXX9,Uncharacterized protein	XP_011117091.1,hypothetical protein AOL_s00004g139	PF00150,Cellulase (glycosyl hydrolase family 5)	IPR017853,Glycoside hydrolase superfamily;IPR001547,Glycoside hydrolase, family 5	-	GO:0016798,molecular_function,hydrolase activity, acting on glycosyl bonds;GO:0005975,biological_process,carbohydrate metabolic process;GO:0016787,molecular_function,hydrolase activity;GO:0004553,molecular_function,hydrolase activity, hydrolyzing O-glycosyl compounds;GO:0008152,biological_process,metabolic process;GO:0016020,cellular_component,membrane;GO:0016021,cellular_component,integral compo…
AOL_s00004g14	NW_011645561.1;NW_011645561.1;NW_011645561.1;NW_011645561.1	44232;44504;44743;45020	44450;44687;44881;45374	-;-;-;-	897	1.48986	0.821108	0.540888	0.784728	1.99524	0.56047	4.10461	1.61928	1.13217	3.4211	1.5126	13.8105	2.00105	0.478315	0.409882	NA	NA	NA	0.0116524	0.0502711	1.80913	0.0110476	0.0367579	3.00667	NA	NA	NA	G1WXK4,Uncharacterized protein	XP_011116966.1,hypothetical protein AOL_s00004g14	PF01569,PAP2 superfamily	IPR036938,Phosphatidic acid phosphatase type 2/haloperoxidase superfamily;IPR000326,Phosphatidic acid phosphatase type 2/haloperoxidase	-	GO:0016021,cellular_component,integral component of membrane;GO:0016020,cellular_component,membrane
AOL_s00004g140	NW_011645561.1;NW_011645561.1;NW_011645561.1;NW_011645561.1	461666;461965;463773;464762	461909;463669;464598;465244	-;-;-;-	3258	1.19776	0.678208	1.10862	1.76771	0.795088	1.49166	0.491344	0.677651	0.155856	0.941905	1.13037	0.990039	1.0017	0.526763	2.75071	NA	NA	NA	NA	NA	NA	NA	NA	NA	NA	NA	NA	G1WXY0,Uncharacterized protein	XP_011117092.1,hypothetical protein AOL_s00004g140	PF06657,Centrosome microtubule-binding domain of Cep57;PF14197,Centrosome localisation domain of PPC89	IPR024957,Cep57 centrosome microtubule-binding domain;IPR025925,PPC89 centrosome localisation domain	-	GO:0008017,molecular_function,microtubule binding
AOL_s00004g141	NW_011645561.1;NW_011645561.1;NW_011645561.1;NW_011645561.1	467869;468646;469196;469540	468577;469119;469435;469793	-;-;-;-	1677	0.669396	0.556317	4.01823	8.73819	4.94292	13.2239	8.90924	9.28485	2.92696	11.984	8.55298	13.4638	7.42745	5.99403	4.87807	0.0140198	0.0604841	2.28057	0.00796248	0.0385402	2.5804	0.00342054	0.0159015	2.87654	0.0173882	0.0336135	1.76185	G1WXY1,Uncharacterized protein	XP_011117093.1,hypothetical protein AOL_s00004g141	PF00651,BTB/POZ domain	IPR000210,BTB/POZ domain;IPR011333,SKP1/BTB/POZ domain superfamily	-	-
AOL_s00004g142	NW_011645561.1;NW_011645561.1;NW_011645561.1	470771;471276;471943	471212;471859;472167	-;-;-	1251	1.62376	3.96429	3.53357	3.47833	3.12482	3.5722	2.51658	3.29742	2.61578	1.82774	1.96256	2.27943	1.17393	1.07789	1.9838	NA	NA	NA	NA	NA	NA	NA	NA	NA	0.0110889	0.0227215	-1.2238	G1WXY2,Uncharacterized protein	XP_011117094.1,hypothetical protein AOL_s00004g142	-	-	-	GO:0016021,cellular_component,integral component of membrane;GO:0016020,cellular_component,membrane
AOL_s00004g144	NW_011645561.1;NW_011645561.1;NW_011645561.1	476086;476540;477763	476212;477690;478119	+;+;+	1635	435.92	535.23	820.531	448.603	448.714	435.3	378.089	250.912	317.4	866.942	1413.47	470.073	574.895	790.169	1288.12	NA	NA	NA	NA	NA	NA	NA	NA	NA	NA	NA	NA	G1WXY4,Uncharacterized protein	XP_011117096.1,hypothetical protein AOL_s00004g144	PF00441,Acyl-CoA dehydrogenase, C-terminal domain;PF02771,Acyl-CoA dehydrogenase, N-terminal domain;PF00173,Cytochrome b5-like Heme/Steroid binding domain;PF02770,Acyl-CoA dehydrogenase, middle domain	IPR036250,Acyl-CoA dehydrogenase-like, C-terminal;IPR001199,Cytochrome b5-like heme/steroid binding domain;IPR009100,Acyl-CoA dehydrogenase/oxidase, N-terminal and middle domain superfamily;IPR013786,Acyl-CoA dehydrogenase/oxidase, N-terminal;IPR018506,Cytochrome b5, heme-binding site;IPR037069,Acyl-CoA dehydrogenase/oxidase, N-terminal domain superfamily;IPR036400,Cytochrome b5-like heme/steroid…	-	GO:0016627,molecular_function,oxidoreductase activity, acting on the CH-CH group of donors;GO:0050660,molecular_function,flavin adenine dinucleotide binding;GO:0016491,molecular_function,oxidoreductase activity;GO:0046872,molecular_function,metal ion binding;GO:0008152,biological_process,metabolic process;GO:0055114,biological_process,oxidation-reduction process;GO:0020037,molecular_function,heme…
AOL_s00004g146	NW_011645561.1;NW_011645561.1;NW_011645561.1;NW_011645561.1;NW_011645561.1	480884;480949;481119;481342;481543	480925;481021;481243;481413;481758	-;-;-;-;-	528	5.36585	4.92883	4.39028	18.9064	24.2627	13.7535	9.29757	9.46319	10.0444	12.6496	9.29987	8.94215	10.1986	10.6798	9.22641	0.000381687	0.00606705	1.83354	0.000685127	0.00805748	1.57653	0.011309	0.0374136	1.14144	NA	NA	NA	G1WXY6,Uncharacterized protein	XP_011117098.1,hypothetical protein AOL_s00004g146	-	-	-	-
AOL_s00004g147	NW_011645561.1;NW_011645561.1;NW_011645561.1;NW_011645561.1;NW_011645561.1	483680;483943;484121;484305;484476	483835;484015;484245;484397;484631	-;-;-;-;-	603	8.95366	8.46872	6.25804	9.76314	7.49821	5.37296	5.04398	4.14309	5.52034	3.49252	2.67868	15.8925	2.07466	2.13457	2.36268	NA	NA	NA	NA	NA	NA	NA	NA	NA	8.66396e-05	0.000458624	-1.95256	G1WXY7,Uncharacterized protein	XP_011117099.1,hypothetical protein AOL_s00004g147	-	-	-	-
AOL_s00004g149	NW_011645561.1;NW_011645561.1	491174;491420	491350;492586	+;+	1344	0.0397738	0.146138	0.240663	0.571348	0.140173	0.207813	0.158809	0.38906	0.125937	0.134311	0.432654	0.208692	0.404704	0.228023	0.307754	NA	NA	NA	NA	NA	NA	NA	NA	NA	NA	NA	NA	G1WXY9,Uncharacterized protein	XP_011117101.1,hypothetical protein AOL_s00004g149	PF01447,Thermolysin metallopeptidase, catalytic domain;PF02868,Thermolysin metallopeptidase, alpha-helical domain	IPR023612,Peptidase M4;IPR001570,Peptidase M4, C-terminal;IPR027268,Peptidase M4/M1, CTD superfamily;IPR013856,Peptidase M4 domain	-	GO:0006508,biological_process,proteolysis;GO:0004222,molecular_function,metalloendopeptidase activity
AOL_s00004g15	NW_011645561.1;NW_011645561.1;NW_011645561.1;NW_011645561.1	46633;46814;47011;47246	46733;46941;47172;47445	-;-;-;-	591	0.814051	0.4985	0.729726	1.84069	1.036	1.13422	2.52805	1.47461	0.381859	0.610874	0.546613	4.35041	1.19645	0.62226	0.855394	NA	NA	NA	NA	NA	NA	NA	NA	NA	NA	NA	NA	G1WXK5,Uncharacterized protein	XP_011116967.1,hypothetical protein AOL_s00004g15	-	-	-	-
AOL_s00004g150	NW_011645561.1;NW_011645561.1	494026;494510	494420;495074	-;-	960	2.06028	0.716075	2.9762	0.466601	0.490606	0.931004	0.3335	1.39197	1.11664	1.50428	0.740319	0.730423	0.39661	0.127693	0.718093	0.0188648	0.0744892	-1.6865	NA	NA	NA	NA	NA	NA	0.00295559	0.00745037	-2.24582	G1WXZ0,Uncharacterized protein	XP_011117102.1,hypothetical protein AOL_s00004g150	PF00734,ungal cellulose binding domain;PF03211,Pectate lyase	IPR004898,Pectate lyase PlyH/PlyE-like;IPR035971,Cellulose-binding domain superfamily;IPR012334,Pectin lyase fold;IPR000254,Cellulose-binding domain, fungal;IPR011050,Pectin lyase fold/virulence factor	-	GO:0005975,biological_process,carbohydrate metabolic process;GO:0030570,molecular_function,pectate lyase activity;GO:0030248,molecular_function,cellulose binding;GO:0005576,cellular_component,extracellular region
AOL_s00004g151	NW_011645561.1;NW_011645561.1	497194;498005	497896;498240	-;-	939	15.997	10.6153	19.8067	23.1703	22.27	34.6821	7.72839	10.8898	12.7981	23.0688	20.9173	18.3703	11.2955	6.52744	7.48836	NA	NA	NA	NA	NA	NA	NA	NA	NA	NA	NA	NA	G1WXZ1,Inositol-1-monophosphatase	XP_011117103.1,hypothetical protein AOL_s00004g151	PF00459,Inositol monophosphatase family	IPR033942,Inositol monophosphatase;IPR020550,Inositol monophosphatase, conserved site;IPR000760,Inositol monophosphatase-like;IPR020583,Inositol monophosphatase, metal-binding site	-	GO:0016787,molecular_function,hydrolase activity;GO:0052832,molecular_function,inositol monophosphate 3-phosphatase activity;GO:0046872,molecular_function,metal ion binding;GO:0052833,molecular_function,inositol monophosphate 4-phosphatase activity;GO:0008934,molecular_function,inositol monophosphate 1-phosphatase activity;GO:0052834,molecular_function,inositol monophosphate phosphatase activity;…
AOL_s00004g152	NW_011645561.1;NW_011645561.1	499537;499774	499701;499878	-;-	270	199.767	217.141	390.737	735.186	1962.07	961.416	1085.38	1857.25	3263.99	1668.08	1486.98	1220.96	335.218	141.427	110.64	0.00106001	0.0109537	2.0883	0.000174081	0.00386216	3.63537	1.55329e-05	0.00063589	2.51879	NA	NA	NA	G1WXZ2,Uncharacterized protein	XP_011117104.1,hypothetical protein AOL_s00004g152	PF11034,lucose-repressible protein Grg1	IPR020100,Glucose-repressible protein Grg1	-	-
AOL_s00004g153	NW_011645561.1;NW_011645561.1;NW_011645561.1;NW_011645561.1	508275;508736;509463;509696	508496;509392;509626;509732	+;+;+;+	1080	98.2502	102.66	104.123	134.677	133.27	129.565	80.5835	59.3369	96.436	190.765	210.34	126.52	165.896	204.479	196.045	NA	NA	NA	NA	NA	NA	NA	NA	NA	NA	NA	NA	G1WXZ3,Uncharacterized protein	XP_011117105.1,hypothetical protein AOL_s00004g153	-	-	-	GO:0016021,cellular_component,integral component of membrane;GO:0016020,cellular_component,membrane
AOL_s00004g154	NW_011645561.1;NW_011645561.1	512252;512692	512623;512715	+;+	396	0.80994	1.73594	0.680663	1.45434	0.237869	0.705306	0.53899	0.293432	0.569896	3.49479	2.61049	0.354145	1.23619	0.928676	0.812389	NA	NA	NA	NA	NA	NA	NA	NA	NA	NA	NA	NA	G1WXZ4,Uncharacterized protein	XP_011117106.1,hypothetical protein AOL_s00004g154	-	-	-	-
AOL_s00004g155	NW_011645561.1	519318	519647	-	330	0.80994	1.33915	0.163359	1.16347	1.14177	1.01564	0.323394	0.880297	2.7355	0.911684	0.195787	1.13326	0.494475	0.371471	0.696333	NA	NA	NA	NA	NA	NA	NA	NA	NA	NA	NA	NA	G1WXZ5,Uncharacterized protein	XP_011117107.1,hypothetical protein AOL_s00004g155	-	-	-	-
AOL_s00004g156	NW_011645561.1	523554	524246	-	693	1.38847	0.708547	1.08906	4.43228	3.73795	2.09577	3.23394	3.01816	2.84948	2.34433	1.7714	3.10298	3.92441	3.44937	2.78533	0.00696716	0.0379545	1.56089	0.000343511	0.00550636	2.10707	0.0230395	0.0642768	1.32745	0.00179498	0.00491113	1.5849	G1WXZ6,Uncharacterized protein	XP_011117108.1,hypothetical protein AOL_s00004g156	PF00096,Zinc finger, C2H2 type;PF13912,C2H2-type zinc finger	IPR013087,Zinc finger C2H2-type;IPR036236,Zinc finger C2H2 superfamily	-	GO:0003676,molecular_function,nucleic acid binding
AOL_s00004g157	NW_011645561.1;NW_011645561.1	527462;527972	527897;528885	+;+	1350	0.356374	0.18186	0.399323	1.56423	1.08151	2.02752	0.118578	0.645551	0.376132	0.623997	0.909321	0.934942	0.644649	0.317814	0.510644	0.00122379	0.0120822	2.19377	NA	NA	NA	0.0124029	0.0401464	1.50567	NA	NA	NA	G1WXZ7,Uncharacterized protein	XP_011117109.1,hypothetical protein AOL_s00004g157	-	-	-	-
AOL_s00004g158	NW_011645561.1;NW_011645561.1;NW_011645561.1	529784;530680;530923	530577;530751;530977	-;-;-	921	2.49578	2.45245	3.86315	55.7229	69.0363	35.4812	19.9303	12.6166	17.1526	20.9717	19.3618	48.3713	22.6782	26.8197	21.5568	1.73834e-06	0.000759138	4.07362	1.4326e-05	0.00139482	3.11708	0.000155302	0.00213046	3.54788	9.62807e-07	2.34011e-05	2.93689	G1WXZ8,Uncharacterized protein	XP_011117110.1,hypothetical protein AOL_s00004g158	-	IPR013087,Zinc finger C2H2-type;IPR036236,Zinc finger C2H2 superfamily	-	GO:0003676,molecular_function,nucleic acid binding
AOL_s00004g159	NW_011645561.1;NW_011645561.1;NW_011645561.1	535727;536092;536360	535998;536286;536678	+;+;+	786	33.8011	35.7959	40.2599	35.7405	21.9911	37.2401	20.027	17.5925	17.6581	24.2675	21.0433	25.1578	18.4076	14.8943	18.6522	NA	NA	NA	NA	NA	NA	NA	NA	NA	0.000145445	0.000673387	-1.1815	G1WXZ9,Uncharacterized protein	XP_011117111.1,hypothetical protein AOL_s00004g159	PF05891,AdoMet dependent proline di-methyltransferase	IPR029063,S-adenosyl-L-methionine-dependent methyltransferase;IPR008576,Alpha-N-methyltransferase NTM1	-	GO:0008168,molecular_function,methyltransferase activity;GO:0006480,biological_process,N-terminal protein amino acid methylation
AOL_s00004g160	NW_011645561.1;NW_011645561.1;NW_011645561.1;NW_011645561.1;NW_011645561.1	537414;537505;537727;538719;539492	537431;537653;538645;539382;539508	-;-;-;-;-	1767	12.7968	9.58703	13.1492	18.5056	22.9227	23.7414	5.16387	9.17362	2.80981	16.2091	19.7083	15.0268	15.5143	11.5162	18.4924	NA	NA	NA	NA	NA	NA	NA	NA	NA	NA	NA	NA	G1WY00,Uncharacterized protein	XP_011117112.1,hypothetical protein AOL_s00004g160	-	-	-	-
AOL_s00004g162	NW_011645561.1	542124	543179	-	1056	1.92361	2.65041	3.11404	3.27227	1.15961	4.91951	1.11167	2.09071	0.534278	2.79203	1.40722	1.99206	1.39071	0.870634	2.48069	NA	NA	NA	NA	NA	NA	NA	NA	NA	NA	NA	NA	G1WY02,Uncharacterized protein	XP_011117114.1,hypothetical protein AOL_s00004g162	PF05730,CFEM domain	IPR008427,Extracellular membrane protein, CFEM domain	-	GO:0016021,cellular_component,integral component of membrane;GO:0016020,cellular_component,membrane
AOL_s00004g163	NW_011645561.1;NW_011645561.1;NW_011645561.1	543829;544108;544251	544025;544172;544330	+;+;+	342	3.7513	3.15863	3.31017	4.67771	4.54456	3.59335	3.58854	3.22776	1.97964	2.63908	2.64484	1.64025	4.77125	2.68827	3.3595	NA	NA	NA	NA	NA	NA	NA	NA	NA	NA	NA	NA	G1WY03,Uncharacterized protein	XP_011117115.1,hypothetical protein AOL_s00004g163	-	-	-	GO:0016021,cellular_component,integral component of membrane;GO:0016020,cellular_component,membrane
AOL_s00004g164	NW_011645561.1;NW_011645561.1	545441;547029	546960;547761	-;-	2253	38.6269	30.7952	43.5001	36.6677	27.2596	55.6371	18.9945	20.9654	12.5461	27.2947	60.3941	21.4543	31.8435	30.2519	52.6895	NA	NA	NA	NA	NA	NA	NA	NA	NA	NA	NA	NA	G1WY04,Uncharacterized protein	XP_011117116.1,hypothetical protein AOL_s00004g164	-	-	-	-
AOL_s00004g165	NW_011645561.1;NW_011645561.1;NW_011645561.1	549763;551110;551616	551040;551518;552766	+;+;+	2838	1.82707	1.15922	2.03249	2.95378	1.24467	5.64901	1.24093	1.5354	0.735564	1.0813	1.70744	1.13656	0.53664	0.669511	1.2955	NA	NA	NA	NA	NA	NA	NA	NA	NA	0.0109866	0.0225566	-1.10614	G1WY05,Uncharacterized protein	XP_011117117.1,hypothetical protein AOL_s00004g165	-	-	-	-
AOL_s00004g167	NW_011645561.1	555675	557195	+	1521	1.05436	1.61414	1.63037	1.30422	0.495444	2.01993	0.596397	2.1391	1.03863	2.57142	1.69914	0.55322	0.786739	0.443274	0.392803	NA	NA	NA	NA	NA	NA	NA	NA	NA	0.00363357	0.00886198	-1.50288	G1WY07,Uncharacterized protein	XP_011117119.1,hypothetical protein AOL_s00004g167	-	-	-	-
AOL_s00004g170	NW_011645561.1;NW_011645561.1;NW_011645561.1	562820;564186;564632	564103;564563;565693	+;+;+	2724	20.6838	21.1082	16.6634	15.7159	29.7908	11.7708	23.7613	8.46753	8.24341	21.4708	20.1134	35.5065	40.1153	33.8865	40.6097	NA	NA	NA	NA	NA	NA	NA	NA	NA	NA	NA	NA	G1WY10,Uncharacterized protein	XP_011117122.1,hypothetical protein AOL_s00004g170	PF00152,tRNA synthetases class II (D, K and N)	IPR004364,Aminoacyl-tRNA synthetase, class II (D/K/N);IPR004524,Aspartate-tRNA ligase, type 1;IPR004115,GAD-like domain superfamily;IPR006195,Aminoacyl-tRNA synthetase, class II;IPR002312,Aspartyl/Asparaginyl-tRNA synthetase, class IIb;IPR012340,Nucleic acid-binding, OB-fold	-	GO:0004812,molecular_function,aminoacyl-tRNA ligase activity;GO:0005737,cellular_component,cytoplasm;GO:0006418,biological_process,tRNA aminoacylation for protein translation;GO:0016874,molecular_function,ligase activity;GO:0000166,molecular_function,nucleotide binding;GO:0005524,molecular_function,ATP binding
AOL_s00004g171	NW_011645561.1	566617	567687	+	1071	2.845	2.06312	2.3154	2.15096	5.23313	2.03413	4.08545	2.92939	1.84378	5.39349	1.87012	7.59476	5.07864	4.8645	1.33025	NA	NA	NA	NA	NA	NA	NA	NA	NA	NA	NA	NA	G1WY11,Uncharacterized protein	XP_011117123.1,hypothetical protein AOL_s00004g171	-	-	-	GO:0016021,cellular_component,integral component of membrane;GO:0016020,cellular_component,membrane
AOL_s00004g172	NW_011645561.1;NW_011645561.1	568695;570171	570075;570349	+;+	1560	1.2336	1.13313	1.07126	0.369179	0.181147	0.393886	0.13682	0.0744867	0.253165	0.30857	0.455581	0.389559	0.209201	0.589352	0.176761	0.00137481	0.0130679	-1.98932	0.00206446	0.0158558	-2.23988	0.00533455	0.021858	-1.48343	0.00313718	0.00782416	-1.92005	G1WY12,Uncharacterized protein	XP_011117124.1,hypothetical protein AOL_s00004g172	PF00646,-box domain	IPR001810,F-box domain	-	-
AOL_s00004g173	NW_011645561.1;NW_011645561.1;NW_011645561.1;NW_011645561.1	571915;572000;572219;572701	571944;572155;572634;573769	-;-;-;-	1671	80.1361	88.1843	102.075	107.303	74.269	90.2254	59.8104	53.6839	81.2363	130.857	171.635	118.42	87.4638	107.473	114.716	NA	NA	NA	NA	NA	NA	NA	NA	NA	NA	NA	NA	G1WY13,Serine/threonine-protein phosphatase	XP_011117125.1,hypothetical protein AOL_s00004g173	PF00149,Calcineurin-like phosphoesterase;PF16891,Serine-threonine protein phosphatase N-terminal domain	IPR029052,Metallo-dependent phosphatase-like;IPR004843,Calcineurin-like phosphoesterase domain, ApaH type;IPR031675,Serine-threonine protein phosphatase, N-terminal;IPR011159,Phosphoprotein phosphatase PPZ/Ppq1;IPR006186,Serine/threonine-specific protein phosphatase/bis(5-nucleosyl)-tetraphosphatase	-	GO:0016787,molecular_function,hydrolase activity;GO:0048037,molecular_function,cofactor binding;GO:0004721,molecular_function,phosphoprotein phosphatase activity;GO:0004724,molecular_function,magnesium-dependent protein serine/threonine phosphatase activity;GO:0046872,molecular_function,metal ion binding;GO:0006470,biological_process,protein dephosphorylation;GO:0000324,cellular_component,fungal-…
AOL_s00004g174	NW_011645561.1;NW_011645561.1;NW_011645561.1	577497;578636;579019	578563;578940;579122	-;-;-	1476	1.23137	0.931479	1.35137	9.79808	2.90375	6.39592	1.37377	3.18839	1.64366	5.74805	4.46489	4.65571	3.27975	4.11109	3.14482	0.000848173	0.00967707	2.30893	0.00571057	0.0303831	1.39475	9.20077e-05	0.00161283	2.17084	0.000683135	0.00224287	1.50605	G1WY14,Peptide hydrolase	XP_011117126.1,hypothetical protein AOL_s00004g174	PF04389,Peptidase family M28;PF02225,PA domain	IPR007484,Peptidase M28;IPR003137,PA domain	-	GO:0006508,biological_process,proteolysis;GO:0016787,molecular_function,hydrolase activity;GO:0046872,molecular_function,metal ion binding;GO:0008233,molecular_function,peptidase activity
AOL_s00004g175	NW_011645561.1	582117	582749	+	633	2.19567	1.62899	1.70327	3.84148	2.97619	4.50059	1.34875	0.917845	1.33696	2.85171	2.65379	1.84625	2.4919	1.83975	1.37947	NA	NA	NA	NA	NA	NA	NA	NA	NA	NA	NA	NA	G1WY15,Uncharacterized protein	XP_011117127.1,hypothetical protein AOL_s00004g175	-	-	-	-
AOL_s00004g178	NW_011645561.1;NW_011645561.1;NW_011645561.1	590101;590689;591015	590620;590958;591502	+;+;+	1278	0.250967	0	0.126546	0.851211	0.294824	0.9616	0.751549	0.68192	0.0882938	0.84748	0.454998	0.731566	0.723528	0.479598	0.539413	0.0245695	0.0901623	2.32681	NA	NA	NA	NA	NA	NA	NA	NA	NA	G1WY18,Uncharacterized protein	XP_011117130.1,hypothetical protein AOL_s00004g178	-	-	-	GO:0016021,cellular_component,integral component of membrane;GO:0016020,cellular_component,membrane
AOL_s00004g179	NW_011645561.1	599846	600469	+	624	9.59467	6.21647	9.67589	10.7677	10.4914	9.31004	7.95269	10.0557	4.88248	17.7428	21.9507	11.9115	12.7264	8.54561	10.753	NA	NA	NA	NA	NA	NA	0.0103409	0.0350339	1.05458	NA	NA	NA	G1WY19,Uncharacterized protein	XP_011117131.1,hypothetical protein AOL_s00004g179	-	-	-	-
AOL_s00004g181	NW_011645561.1;NW_011645561.1	606605;607246	607182;608614	-;-	1947	63.3401	54.2975	49.4508	20.6401	24.6255	18.5627	10.3322	7.84807	7.0416	16.5648	27.377	11.4047	23.718	19.7068	32.6686	0.000133609	0.00353381	-1.50739	3.30019e-05	0.00190397	-2.14263	0.000208321	0.00255063	-1.59054	6.32946e-05	0.000367767	-1.25472	G1WY21,Uncharacterized protein	XP_011117133.1,hypothetical protein AOL_s00004g181	PF12937,-box-like;PF12014,omain of unknown function (DUF3506)	IPR021894,Domain of unknown function DUF3506;IPR036047,F-box-like domain superfamily;IPR001810,F-box domain	-	-
AOL_s00004g182	NW_011645561.1;NW_011645561.1;NW_011645561.1	609671;610892;611100	610815;611016;612091	-;-;-	2262	6.80607	5.57882	5.95806	5.20528	18.1771	7.43321	4.08102	3.57022	2.14505	9.5763	22.8505	6.50987	7.57452	8.04771	11.4184	NA	NA	NA	NA	NA	NA	0.0148688	0.0460586	1.05988	NA	NA	NA	G1WY22,Uncharacterized protein	XP_011117134.1,hypothetical protein AOL_s00004g182	-	-	-	-
AOL_s00004g183	NW_011645561.1;NW_011645561.1;NW_011645561.1;NW_011645561.1;NW_011645561.1;NW_011645561.1;NW_011645561.1	613558;613753;614538;614754;615536;616359;616659	613658;614445;614665;615449;616212;616553;617093	-;-;-;-;-;-;-	2925	0.804125	0.721845	1.25326	0.9626	1.15934	0.859388	0.620253	0.377399	0.520798	1.41942	1.63457	0.607313	1.00417	0.901054	1.17841	NA	NA	NA	NA	NA	NA	NA	NA	NA	NA	NA	NA	G1WY23,Uncharacterized protein	XP_011117135.1,hypothetical protein AOL_s00004g183	-	-	-	-
AOL_s00004g184	NW_011645561.1;NW_011645561.1	618839;620352	620050;620363	-;-	1224	2.27101	1.92558	1.5415	1.72525	1.30828	1.14094	1.08987	1.09174	1.06017	1.13067	1.31964	0.534689	1.77753	1.35204	2.96624	NA	NA	NA	NA	NA	NA	NA	NA	NA	NA	NA	NA	G1WY24,Uncharacterized protein	XP_011117136.1,hypothetical protein AOL_s00004g184	-	-	-	-
AOL_s00004g185	NW_011645561.1;NW_011645561.1;NW_011645561.1;NW_011645561.1;NW_011645561.1;NW_011645561.1;NW_011645561.1;NW_011645561.1	623061;623337;623589;623835;624154;624377;624824;625047	623134;623509;623777;624087;624317;624766;624988;626080	+;+;+;+;+;+;+;+	2442	17.3152	15.2213	17.0644	14.36	13.6357	17.7051	13.8098	28.6929	12.0602	15.5972	26.4841	10.7392	15.5693	15.3608	22.8473	NA	NA	NA	NA	NA	NA	NA	NA	NA	NA	NA	NA	G1WY25,Uncharacterized protein	XP_011117137.1,hypothetical protein AOL_s00004g185	-	-	-	-
AOL_s00004g186	NW_011645561.1;NW_011645561.1;NW_011645561.1;NW_011645561.1;NW_011645561.1	626783;626974;627273;628245;628468	626842;627105;628186;628408;628718	+;+;+;+;+	1521	28.8895	20.2414	27.3619	36.6444	21.7686	62.6178	37.0117	107.566	45.4771	18.079	18.5631	17.7952	14.7692	12.4117	23.3869	NA	NA	NA	0.00134457	0.0121554	1.87644	NA	NA	NA	NA	NA	NA	G1WY26,Folylpolyglutamate synthase	XP_011117138.1,hypothetical protein AOL_s00004g186	PF08245,Mur ligase middle domain	IPR023600,Folylpolyglutamate synthase, eukaryota;IPR018109,Folylpolyglutamate synthetase, conserved site;IPR036565,Mur-like, catalytic domain superfamily;IPR036615,Mur ligase, C-terminal domain superfamily;IPR013221,Mur ligase, central;IPR001645,Folylpolyglutamate synthetase	-	GO:0004326,molecular_function,tetrahydrofolylpolyglutamate synthase activity;GO:0005737,cellular_component,cytoplasm;GO:0006730,biological_process,one-carbon metabolic process;GO:0005739,cellular_component,mitochondrion;GO:0009058,biological_process,biosynthetic process;GO:0009396,biological_process,folic acid-containing compound biosynthetic process;GO:0046901,biological_process,tetrahydrofolylp…
AOL_s00004g187	NW_011645561.1;NW_011645561.1;NW_011645561.1	629105;629355;629995	629294;629921;630317	-;-;-	1080	28.0644	36.2811	33.3933	31.5808	49.8455	22.2406	21.0475	13.2338	8.61968	38.3869	55.0977	19.7377	67.6378	67.0814	102.895	NA	NA	NA	NA	NA	NA	NA	NA	NA	0.000159163	0.000720915	1.16297	G1WY27,Uncharacterized protein	XP_011117139.1,hypothetical protein AOL_s00004g187	PF17121,Zinc finger, C3HC4 type (RING finger);PF06391,CDK-activating kinase assembly factor MAT1	IPR001841,Zinc finger, RING-type;IPR004575,Cdk-activating kinase assembly factor MAT1/Tfb3;IPR017907,Zinc finger, RING-type, conserved site;IPR015877,Cdk-activating kinase assembly factor MAT1, centre;IPR013083,Zinc finger, RING/FYVE/PHD-type	-	GO:0005675,cellular_component,holo TFIIH complex;GO:0006366,biological_process,transcription by RNA polymerase II;GO:0070985,cellular_component,TFIIK complex;GO:0070816,biological_process,phosphorylation of RNA polymerase II C-terminal domain;GO:0006289,biological_process,nucleotide-excision repair;GO:0061575,molecular_function,cyclin-dependent protein serine/threonine kinase activator activity;G…
AOL_s00004g188	NW_011645561.1;NW_011645561.1;NW_011645561.1	630625;631024;631245	630916;631185;633007	+;+;+	2217	52.0575	68.1939	52.8873	69.5617	79.3679	42.9849	53.0952	19.6548	21.2497	77.0798	128.024	54.2747	131.282	146.527	174.98	NA	NA	NA	NA	NA	NA	NA	NA	NA	8.55465e-05	0.00045415	1.27713	G1WY28,Uncharacterized protein	XP_011117140.1,hypothetical protein AOL_s00004g188	PF13758,Prefoldin subunit;PF12927,omain of unknown function (DUF3835)	IPR024325,Domain of unknown function DUF3835	-	-
AOL_s00004g189	NW_011645561.1;NW_011645561.1	634982;637345	637209;637381	-;-	2265	52.04	46.5008	38.2953	22.9125	29.5065	18.1268	16.0433	9.51654	11.2839	53.8751	67.8901	26.4178	44.2823	57.423	87.797	0.00303167	0.0211898	-1.07662	0.00247213	0.017698	-1.29712	NA	NA	NA	NA	NA	NA	G1WY29,Uncharacterized protein	XP_011117141.1,hypothetical protein AOL_s00004g189	PF00172,ungal Zn(2)-Cys(6) binuclear cluster domain;PF11951,ungal specific transcription factor domain	IPR001138,Zn(2)-C6 fungal-type DNA-binding domain;IPR036864,Zn(2)-C6 fungal-type DNA-binding domain superfamily;IPR021858,Fungal transcription factor	-	GO:0006355,biological_process,regulation of transcription, DNA-templated;GO:0006357,biological_process,regulation of transcription by RNA polymerase II;GO:0000981,molecular_function,RNA polymerase II transcription factor activity, sequence-specific DNA binding;GO:0008270,molecular_function,zinc ion binding;GO:0005634,cellular_component,nucleus
AOL_s00004g191	NW_011645561.1;NW_011645561.1;NW_011645561.1;NW_011645561.1;NW_011645561.1;NW_011645561.1	644333;644648;644876;646055;646562;646686	644593;644818;646002;646485;646619;646692	-;-;-;-;-;-	2055	54.8607	71.5866	59.8372	74.2047	40.1079	47.7326	24.4339	14.6451	27.3176	87.8703	75.5823	60.6006	52.9895	55.9836	54.6576	NA	NA	NA	NA	NA	NA	NA	NA	NA	NA	NA	NA	G1WY31,Uncharacterized protein	XP_011117143.1,hypothetical protein AOL_s00004g191	-	-	-	-
AOL_s00004g192	NW_011645561.1;NW_011645561.1	647096;647702	647620;647944	+;+	768	22.1341	24.5511	24.6379	29.4959	22.7518	25.3117	19.3847	7.86766	10.8726	29.1454	32.389	16.4345	45.9643	33.28	61.1576	NA	NA	NA	NA	NA	NA	NA	NA	NA	NA	NA	NA	G1WY32,Uncharacterized protein	XP_011117144.1,hypothetical protein AOL_s00004g192	-	-	-	-
AOL_s00004g193	NW_011645561.1	648105	650504	-	2400	20.8033	28.1724	20.1708	27.3295	19.5065	20.0864	14.1849	5.83417	12.6004	36.5038	32.3587	25.1655	25.3604	31.6168	16.0278	NA	NA	NA	NA	NA	NA	NA	NA	NA	NA	NA	NA	G1WY33,Uncharacterized protein	XP_011117145.1,hypothetical protein AOL_s00004g193	-	-	-	-
AOL_s00004g194	NW_011645561.1;NW_011645561.1;NW_011645561.1	650770;651987;652759	651561;652695;652865	-;-;-	1608	79.6522	134.482	96.8879	116.64	123.603	69.3042	94.6078	20.5227	49.8585	135.385	172.694	138.526	175.117	196.952	279.006	NA	NA	NA	NA	NA	NA	NA	NA	NA	NA	NA	NA	G1WY34,Nucleolar GTP-binding protein 2	XP_011117146.1,hypothetical protein AOL_s00004g194	PF01926,50S ribosome-binding GTPase;PF08153,NGP1NT (NUC091) domain	IPR030378,Circularly permuted (CP)-type guanine nucleotide-binding (G) domain;IPR027417,P-loop containing nucleoside triphosphate hydrolase;IPR012971,Nucleolar GTP-binding protein 2, N-terminal domain;IPR006073,GTP binding domain;IPR024929,Nucleolar GTP-binding protein 2;IPR023179,GTP-binding protein, orthogonal bundle domain superfamily	-	GO:0030687,cellular_component,preribosome, large subunit precursor;GO:0005730,cellular_component,nucleolus;GO:0005525,molecular_function,GTP binding;GO:0000055,biological_process,ribosomal large subunit export from nucleus;GO:0000166,molecular_function,nucleotide binding;GO:0005634,cellular_component,nucleus;GO:0005654,cellular_component,nucleoplasm
AOL_s00004g195	NW_011645561.1;NW_011645561.1;NW_011645561.1	653240;653565;656415	653503;656354;657107	+;+;+	3747	7.27584	5.47765	8.24382	4.01332	2.41335	6.96203	1.65192	2.79101	0.737808	2.03943	3.7245	1.84643	3.58551	2.17559	7.93563	NA	NA	NA	0.00454565	0.0262095	-1.48314	0.000617061	0.00502572	-1.42755	NA	NA	NA	G1WY35,Uncharacterized protein	XP_011117147.1,hypothetical protein AOL_s00004g195	PF00867,XPG I-region;PF00752,XPG N-terminal domain	IPR001044,XPG/Rad2 endonuclease, eukaryotes;IPR003903,Ubiquitin interacting motif;IPR006085,XPG N-terminal;IPR008918,Helix-hairpin-helix motif, class 2;IPR036279,5'-3' exonuclease, C-terminal domain superfamily;IPR006084,XPG/Rad2 endonuclease;IPR006086,XPG-I domain;IPR019974,XPG conserved site;IPR029060,PIN-like domain superfamily	-	GO:0003697,molecular_function,single-stranded DNA binding;GO:0003677,molecular_function,DNA binding;GO:1901255,biological_process,nucleotide-excision repair involved in interstrand cross-link repair;GO:0003824,molecular_function,catalytic activity;GO:0016788,molecular_function,hydrolase activity, acting on ester bonds;GO:0006289,biological_process,nucleotide-excision repair;GO:0004518,molecular_f…
AOL_s00004g196	NW_011645561.1	657259	660666	-	3408	2.5881	2.43494	1.96146	1.14538	1.75512	0.655636	1.22127	0.562584	0.480097	0.971071	1.45978	0.356639	3.04839	2.0323	2.4813	0.0232939	0.0867465	-1.08896	0.0232075	0.0803958	-1.05723	0.00697906	0.0262896	-1.36607	NA	NA	NA	G1WY36,Uncharacterized protein	XP_011117148.1,hypothetical protein AOL_s00004g196	PF00400,WD domain, G-beta repeat	IPR011047,Quinoprotein alcohol dehydrogenase-like superfamily;IPR019775,WD40 repeat, conserved site;IPR017986,WD40-repeat-containing domain;IPR036322,WD40-repeat-containing domain superfamily;IPR015943,WD40/YVTN repeat-like-containing domain superfamily;IPR001680,WD40 repeat	-	-
AOL_s00004g197	NW_011645561.1;NW_011645561.1;NW_011645561.1	661423;662435;662675	662353;662603;662966	+;+;+	1392	6.22118	7.0902	6.7773	4.45915	5.00756	4.09321	3.565	2.87994	2.22923	3.32843	4.91999	2.11571	5.86124	4.18305	10.1689	NA	NA	NA	NA	NA	NA	NA	NA	NA	NA	NA	NA	G1WY37,Uncharacterized protein	XP_011117149.1,hypothetical protein AOL_s00004g197	PF00856,SET domain	IPR001214,SET domain;IPR026489,CXC domain	-	-
AOL_s00004g2	NW_011645561.1	3917	4789	+	873	1.65328	0.337473	2.59354	0.293201	0.431598	0.511892	2.995	15.9059	6.1396	1.24064	2.22026	3.42705	0.62305	0.280837	0.157931	0.0234729	0.0873084	-1.9429	0.00376295	0.0234165	3.03029	NA	NA	NA	0.0115706	0.0235655	-2.16687	G1WXJ2,Uncharacterized protein	XP_011116954.1,hypothetical protein AOL_s00004g2	PF12796,Ankyrin repeats (3 copies)	IPR020683,Ankyrin repeat-containing domain;IPR002110,Ankyrin repeat;IPR036770,Ankyrin repeat-containing domain superfamily	-	-
AOL_s00004g200	NW_011645561.1	665420	666739	-	1320	5.4266	5.02182	5.39085	9.40474	10.9896	9.56395	6.30618	8.36282	4.9581	14.359	23.4455	6.48085	7.8704	5.01485	13.3348	NA	NA	NA	NA	NA	NA	0.00208189	0.0111795	1.45362	NA	NA	NA	G1WY40,Uncharacterized protein	XP_011117152.1,hypothetical protein AOL_s00004g200	-	IPR036047,F-box-like domain superfamily	-	-
AOL_s00004g201	NW_011645561.1;NW_011645561.1;NW_011645561.1	668127;669057;669329	668988;669267;669356	-;-;-	1101	46.7073	38.0866	49.8446	70.21	62.1558	53.5264	15.7996	23.0077	13.2722	35.1408	37.3809	15.922	53.8488	36.6865	93.0847	NA	NA	NA	NA	NA	NA	NA	NA	NA	NA	NA	NA	G1WY41,Uncharacterized protein	XP_011117153.1,hypothetical protein AOL_s00004g201	PF00180,Isocitrate/isopropylmalate dehydrogenase	IPR024084,Isopropylmalate dehydrogenase-like domain;IPR019818,Isocitrate/isopropylmalate dehydrogenase, conserved site	-	GO:0051287,molecular_function,NAD binding;GO:0009085,biological_process,lysine biosynthetic process;GO:0047046,molecular_function,homoisocitrate dehydrogenase activity;GO:0016616,molecular_function,oxidoreductase activity, acting on the CH-OH group of donors, NAD or NADP as acceptor;GO:0000287,molecular_function,magnesium ion binding;GO:0055114,biological_process,oxidation-reduction process
AOL_s00004g202	NW_011645561.1;NW_011645561.1	669907;670158	670099;670531	+;+	567	7.73086	10.0456	18.6351	19.976	64.6249	15.3689	13.5517	5.32836	1.7911	27.3794	79.5371	13.851	68.1103	69.0758	159.272	0.0453636	0.136237	1.3698	NA	NA	NA	0.0117058	0.0384253	1.68229	1.05709e-05	0.00010982	2.90292	G1WY42,Uncharacterized protein	XP_011117154.1,hypothetical protein AOL_s00004g202	-	-	-	-
AOL_s00004g204	NW_011645561.1;NW_011645561.1	673678;675078	675018;676592	+;+	2856	48.5709	75.2008	48.7744	53.9308	64.7269	24.8007	65.1493	6.77422	14.4408	77.1943	89.7884	59.2523	182.088	183.835	170.315	NA	NA	NA	NA	NA	NA	NA	NA	NA	9.70438e-05	0.000501108	1.53346	G1WY44,Uncharacterized protein	XP_011117156.1,hypothetical protein AOL_s00004g204	-	IPR036322,WD40-repeat-containing domain superfamily;IPR011047,Quinoprotein alcohol dehydrogenase-like superfamily;IPR015943,WD40/YVTN repeat-like-containing domain superfamily;IPR001680,WD40 repeat	-	-
AOL_s00004g205	NW_011645561.1;NW_011645561.1;NW_011645561.1	676903;677764;678619	677700;678555;678726	-;-;-	1698	25.9095	33.8048	35.7803	26.3803	57.8325	18.3898	25.6744	8.00666	6.81157	34.2671	60.4241	14.9767	119.195	118.145	157.199	NA	NA	NA	NA	NA	NA	NA	NA	NA	9.44345e-07	2.31589e-05	1.93939	G1WY45,Uncharacterized protein	XP_011117157.1,hypothetical protein AOL_s00004g205	PF12894,Anaphase-promoting complex subunit 4 WD40 domain;PF00400,WD domain, G-beta repeat	IPR019775,WD40 repeat, conserved site;IPR017986,WD40-repeat-containing domain;IPR024977,Anaphase-promoting complex subunit 4, WD40 domain;IPR036322,WD40-repeat-containing domain superfamily;IPR032847,Pre-mRNA-processing factor 17;IPR015943,WD40/YVTN repeat-like-containing domain superfamily;IPR020472,G-protein beta WD-40 repeat;IPR001680,WD40 repeat	-	GO:0000398,biological_process,mRNA splicing, via spliceosome;GO:0071013,cellular_component,catalytic step 2 spliceosome
AOL_s00004g207	NW_011645561.1	682272	683138	-	867	0	0.0566347	0.0621782	0.664267	0.543231	0.708722	0.184637	0.335061	0.0650747	0.555212	0.596167	0.539182	0.627362	0.353475	0.212032	NA	NA	NA	NA	NA	NA	NA	NA	NA	NA	NA	NA	G1WY47,Uncharacterized protein	XP_011117159.1,hypothetical protein AOL_s00004g207	-	IPR036047,F-box-like domain superfamily	-	-
AOL_s00004g208	NW_011645561.1;NW_011645561.1;NW_011645561.1;NW_011645561.1;NW_011645561.1	684328;685810;686141;686233;686398	685634;686067;686156;686345;687640	+;+;+;+;+	2937	2.52992	1.37092	4.58874	20.5678	10.8885	42.5085	6.10451	12.8583	5.34038	8.19491	5.30164	10.298	6.6856	5.53032	3.80245	0.000735913	0.00901493	3.03047	0.00173913	0.0142624	2.09435	0.00880782	0.0312133	1.66858	NA	NA	NA	G1WY48,Uncharacterized protein	XP_011117160.1,hypothetical protein AOL_s00004g208	PF17390,Bacterial alpha-L-rhamnosidase C-terminal domain;PF05592,Bacterial alpha-L-rhamnosidase concanavalin-like domain;PF17389,Bacterial alpha-L-rhamnosidase 6 hairpin glycosidase domain;PF08531,Alpha-L-rhamnosidase N-terminal domain	IPR012341,Six-hairpin glycosidase-like superfamily;IPR035396,Alpha-L-rhamnosidase, six-hairpin glycosidase domain;IPR035398,Alpha-L-rhamnosidase C-terminal domain;IPR013737,Bacterial alpha-L-rhamnosidase N-terminal;IPR008928,Six-hairpin glycosidase superfamily;IPR008902,Alpha-L-rhamnosidase, concanavalin-like domain;IPR008979,Galactose-binding-like domain superfamily	-	GO:0003824,molecular_function,catalytic activity
AOL_s00004g209	NW_011645561.1;NW_011645561.1;NW_011645561.1;NW_011645561.1;NW_011645561.1;NW_011645561.1	687800;687903;689186;689389;689606;689817	687838;689100;689299;689529;689738;689859	-;-;-;-;-;-	1668	0.192288	0.0883134	0.0323193	0	0.0847089	0.0669787	0.0639808	0.139328	0.0676496	0.0360738	0.0774696	0.0280258	0	0.146985	0.192869	NA	NA	NA	NA	NA	NA	NA	NA	NA	NA	NA	NA	G1WY49,Uncharacterized protein	XP_011117161.1,hypothetical protein AOL_s00004g209	PF04616,lycosyl hydrolases family 43	IPR013320,Concanavalin A-like lectin/glucanase domain superfamily;IPR023296,Glycosyl hydrolase, five-bladed beta-propellor domain superfamily;IPR006710,Glycoside hydrolase, family 43	-	GO:0004553,molecular_function,hydrolase activity, hydrolyzing O-glycosyl compounds;GO:0005975,biological_process,carbohydrate metabolic process;GO:0016798,molecular_function,hydrolase activity, acting on glycosyl bonds;GO:0016787,molecular_function,hydrolase activity;GO:0008152,biological_process,metabolic process
AOL_s00004g21	NW_011645561.1;NW_011645561.1	66358;67426	67368;67509	+;+	1095	2.63619	1.70401	2.06772	5.90237	5.20445	2.90779	4.19083	1.43259	1.80337	16.1006	23.3067	10.8436	5.2157	4.08618	5.41423	0.0296515	0.101715	1.00432	NA	NA	NA	4.85885e-06	0.000364882	2.98683	0.00546163	0.0125112	1.0971	G1WXL1,Uncharacterized protein	XP_011116973.1,hypothetical protein AOL_s00004g21	-	-	-	-
AOL_s00004g211	NW_011645561.1;NW_011645561.1;NW_011645561.1;NW_011645561.1	693933;694323;694506;695001	694248;694432;694915;695781	-;-;-;-	1617	13.2235	13.2701	16.1359	18.2436	15.9615	12.8164	12.5068	20.157	10.9909	18.8663	28.0095	14.9753	29.8703	32.371	32.145	NA	NA	NA	NA	NA	NA	NA	NA	NA	0.000196555	0.000845555	1.05861	G1WY51,Uncharacterized protein	XP_011117163.1,hypothetical protein AOL_s00004g211	PF11905,omain of unknown function (DUF3425)	IPR021833,Protein of unknown function DUF3425	-	-
AOL_s00004g212	NW_011645561.1;NW_011645561.1;NW_011645561.1	697820;698035;699057	697969;698992;699664	-;-;-	1716	6.60413	4.95029	6.5972	10.4041	9.44158	9.70067	5.97035	14.9989	9.96223	10.7649	11.6343	7.70945	11.4744	9.96541	11.3556	NA	NA	NA	0.00467196	0.02667	1.36707	NA	NA	NA	NA	NA	NA	G1WY52,Uncharacterized protein	XP_011117164.1,hypothetical protein AOL_s00004g212	-	IPR036259,MFS transporter superfamily;IPR020846,Major facilitator superfamily domain;IPR011701,Major facilitator superfamily	-	GO:0055085,biological_process,transmembrane transport;GO:0016021,cellular_component,integral component of membrane;GO:0016020,cellular_component,membrane
AOL_s00004g213	NW_011645561.1;NW_011645561.1	700831;701548	701482;701861	-;-	966	0.332025	0.355814	0.781283	1.19238	0.292535	0.867395	0.773333	2.64636	1.51854	1.43265	1.33767	0.532317	0.450454	0.31725	0.333029	NA	NA	NA	0.00268355	0.0186872	2.32803	0.0401318	0.0967933	1.1731	NA	NA	NA	G1WY53,Uncharacterized protein	XP_011117165.1,hypothetical protein AOL_s00004g213	-	-	-	-
AOL_s00004g214	NW_011645561.1	703650	705071	-	1422	15.3752	11.4296	15.5053	46.8008	28.6166	102.921	14.447	18.958	12.379	30.551	28.1702	13.5113	25.6279	19.7412	17.3554	0.00216192	0.0173962	1.96721	NA	NA	NA	NA	NA	NA	NA	NA	NA	G1WY54,Uncharacterized protein	XP_011117166.1,hypothetical protein AOL_s00004g214	PF07247,Alcohol acetyltransferase	IPR023213,Chloramphenicol acetyltransferase-like domain superfamily;IPR010828,Alcohol acetyltransferase/N-acetyltransferase	-	GO:0016021,cellular_component,integral component of membrane;GO:0016020,cellular_component,membrane
AOL_s00004g215	NW_011645561.1;NW_011645561.1;NW_011645561.1;NW_011645561.1;NW_011645561.1	706295;706659;707058;707415;707541	706574;706971;707341;707448;707658	-;-;-;-;-	1029	286.034	337.226	334.663	345.701	1103.53	370.664	141.567	146.407	148.369	828.888	1017.49	334.362	380.904	274.477	297.633	NA	NA	NA	NA	NA	NA	0.00389087	0.0174929	1.16823	NA	NA	NA	G1WY55,Uncharacterized protein	XP_011117167.1,hypothetical protein AOL_s00004g215	PF13805,isosome component PIL1	IPR028245,Eisosome component PIL1/LSP1;IPR027267,AH/BAR domain superfamily	-	-
AOL_s00004g216	NW_011645561.1	708818	709327	-	510	1.04816	0.866511	2.00836	2.7604	3.23222	2.40966	0.941647	0.797446	0.885015	2.0057	3.5472	3.02481	1.81308	0.841272	1.26159	NA	NA	NA	NA	NA	NA	0.026876	0.0720143	1.23047	NA	NA	NA	G1WY56,Uncharacterized protein	XP_011117168.1,hypothetical protein AOL_s00004g216	-	-	-	-
AOL_s00004g217	NW_011645561.1;NW_011645561.1;NW_011645561.1	709357;709693;709908	709567;709819;710295	-;-;-	726	11.1183	8.25135	2.97017	5.99365	3.69779	9.46392	7.93785	14.3248	4.27422	2.48641	1.86887	2.38243	2.77206	2.27948	2.0257	NA	NA	NA	NA	NA	NA	0.0129594	0.0413998	-1.63821	0.00331041	0.00820252	-1.7675	G1WY57,Uncharacterized protein	XP_011117169.1,hypothetical protein AOL_s00004g217	PF07883,Cupin domain	IPR014710,RmlC-like jelly roll fold;IPR013096,Cupin 2, conserved barrel;IPR011051,RmlC-like cupin domain superfamily	-	-
AOL_s00004g218	NW_011645561.1;NW_011645561.1;NW_011645561.1	716864;717768;718575	717693;718507;718660	+;+;+	1656	315.959	418.674	293.144	504.973	229.945	410.552	223.912	264.851	513.127	661.374	528.816	371.182	399.172	452.403	346.017	NA	NA	NA	NA	NA	NA	NA	NA	NA	NA	NA	NA	G1WY58,Uncharacterized protein	XP_011117170.1,hypothetical protein AOL_s00004g218	PF03835,Rad4 transglutaminase-like domain	IPR018325,Rad4/PNGase transglutaminase-like fold;IPR002931,Transglutaminase-like	-	-
AOL_s00004g219	NW_011645561.1;NW_011645561.1;NW_011645561.1	724589;724824;724961	724746;724892;725726	+;+;+	993	27.8854	26.8999	35.8305	54.7114	33.1062	114.589	17.303	27.8504	17.0452	38.0538	28.8238	28.3872	15.392	13.7029	16.1524	0.0363986	0.116973	1.05246	NA	NA	NA	NA	NA	NA	0.00029489	0.00115236	-1.09586	G1WY59,Uncharacterized protein	XP_011117171.1,hypothetical protein AOL_s00004g219	PF01875,Memo-like protein	IPR002737,MEMO1 family	-	-
AOL_s00004g22	NW_011645561.1;NW_011645561.1;NW_011645561.1;NW_011645561.1;NW_011645561.1	69173;69443;69968;70410;70516	69381;69915;70352;70446;70932	-;-;-;-;-	1521	10.403	10.0723	9.71133	26.0844	97.7882	14.47	35.7137	3.47605	6.23177	91.305	166.43	62.3294	88.4009	94.2158	190.812	0.0106726	0.0501827	2.09143	NA	NA	NA	1.47105e-06	0.000271328	3.40142	7.33862e-08	5.34796e-06	3.49593	G1WXL2,Uncharacterized protein	XP_011116974.1,hypothetical protein AOL_s00004g22	-	-	-	GO:0016021,cellular_component,integral component of membrane;GO:0016020,cellular_component,membrane
AOL_s00004g220	NW_011645561.1;NW_011645561.1	726430;727678	727545;727956	-;-	1395	138.526	135.691	126.25	79.4039	78.8345	57.6622	34.8466	26.78	40.2825	88.251	144.642	54.7226	57.3556	84.5355	108.026	0.00234914	0.0183038	-1.01299	0.0023009	0.01688	-1.34334	NA	NA	NA	NA	NA	NA	G1WY60,Uncharacterized protein	XP_011117172.1,hypothetical protein AOL_s00004g220	-	-	-	GO:0016021,cellular_component,integral component of membrane;GO:0016020,cellular_component,membrane
AOL_s00004g227	NW_011645561.1;NW_011645561.1	752606;753584	753323;754089	+;+	1224	1.39754	1.12325	0.704687	0.156841	0	0.319462	0.174379	0.379736	0.460946	0.245797	0.158357	0.343729	0.0888763	0	0.187737	0.00623669	0.0351687	-2.89419	NA	NA	NA	0.0063455	0.0246597	-1.94313	0.000214725	0.000901709	-3.50248	G1WY67,Uncharacterized protein	XP_011117179.1,hypothetical protein AOL_s00004g227	-	-	-	-
AOL_s00004g228	NW_011645561.1;NW_011645561.1;NW_011645561.1;NW_011645561.1;NW_011645561.1;NW_011645561.1;NW_011645561.1	754775;754898;755026;755107;755253;755542;755622	754823;754920;755039;755182;755461;755566;755666	-;-;-;-;-;-;-	441	168.005	165.344	190.819	125.225	119.08	138.194	74.0506	69.1662	103.372	118.568	97.4273	81.9399	59.3258	63.0995	56.9004	NA	NA	NA	NA	NA	NA	NA	NA	NA	4.12053e-06	5.86279e-05	-1.63267	G1WY68,Uncharacterized protein	XP_011117180.1,hypothetical protein AOL_s00004g228	PF04669,Polysaccharide biosynthesis	IPR021148,Polysaccharide biosynthesis domain;IPR023139,PBDC1-like domain superfamily;IPR008476,Protein PBDC1, metazoa/fungi	-	-
AOL_s00004g229	NW_011645561.1;NW_011645561.1;NW_011645561.1	756170;756457;757847	756363;757744;758755	+;+;+	2391	20.1215	20.7006	16.752	13.4084	17.6889	16.0502	10.2881	2.45423	10.241	10.0914	12.4301	8.85672	17.2208	10.6897	31.5805	NA	NA	NA	NA	NA	NA	NA	NA	NA	NA	NA	NA	G1WY69,Elongation factor G, mitochondrial	XP_011117181.1,hypothetical protein AOL_s00004g229	PF00009,longation factor Tu GTP binding domain;PF00679,longation factor G C-terminus;PF03144,longation factor Tu domain 2;PF14492,longation Factor G, domain II;PF03764,longation factor G, domain IV	IPR035647,EF-G domain III/V-like;IPR005225,Small GTP-binding protein domain;IPR027417,P-loop containing nucleoside triphosphate hydrolase;IPR004161,Translation elongation factor EFTu-like, domain 2;IPR005517,Translation elongation factor EFG/EF2, domain IV;IPR000795,Transcription factor, GTP-binding domain;IPR009000,Translation protein, beta-barrel domain superfamily;IPR020568,Ribosomal protein S…	-	GO:0003746,molecular_function,translation elongation factor activity;GO:0005525,molecular_function,GTP binding;GO:0032543,biological_process,mitochondrial translation;GO:0006414,biological_process,translational elongation;GO:0070125,biological_process,mitochondrial translational elongation;GO:0005622,cellular_component,intracellular;GO:0003924,molecular_function,GTPase activity;GO:0000166,molecul…
AOL_s00004g23	NW_011645561.1;NW_011645561.1;NW_011645561.1	72860;73135;73610	73036;73529;74972	+;+;+	1935	2.67971	1.92856	3.62176	4.233	17.963	3.00231	2.86793	1.11095	0.845567	11.1013	22.0374	7.12682	12.2558	11.6884	28.9523	0.0472011	0.139727	1.52557	NA	NA	NA	0.000156817	0.00213681	2.28812	1.72278e-05	0.000150628	2.55847	G1WXL3,Uncharacterized protein	XP_011116975.1,hypothetical protein AOL_s00004g23	-	IPR032675,Leucine-rich repeat domain superfamily	-	-
AOL_s00004g230	NW_011645561.1	759959	760948	-	990	254.645	296.895	339.678	229.592	179.449	289.006	161.589	153.641	259.588	242.508	298.379	246.721	169.111	211.738	196.366	NA	NA	NA	NA	NA	NA	NA	NA	NA	NA	NA	NA	G1WY70,Uncharacterized protein	XP_011117182.1,hypothetical protein AOL_s00004g230	PF06687,SUR7/PalI family	IPR009571,Membrane protein SUR7/Rim9-like, fungi	-	GO:0005886,cellular_component,plasma membrane;GO:0016021,cellular_component,integral component of membrane;GO:0016020,cellular_component,membrane
AOL_s00004g231	NW_011645561.1;NW_011645561.1;NW_011645561.1;NW_011645561.1	763789;764445;765138;768164	764375;765066;768098;768361	-;-;-;-	4368	13.4742	10.6681	16.2047	20.9787	18.0392	20.5256	9.69959	8.60587	3.70707	14.7397	28.814	13.5168	40.5576	35.291	74.4292	NA	NA	NA	NA	NA	NA	NA	NA	NA	1.83722e-05	0.000157435	1.77566	G1WY71,Uncharacterized protein	XP_011117183.1,hypothetical protein AOL_s00004g231	PF15577,Spc7_C2;PF08317,Spc7 kinetochore protein;PF15402,N-terminus of kinetochore NMS complex subunit Spc7	IPR033338,Spc105/Spc7;IPR028972,Kinetochore protein Spc7, C-terminal domain;IPR013253,Spc7 kinetochore protein domain	-	-
AOL_s00004g232	NW_011645561.1;NW_011645561.1;NW_011645561.1	769037;769424;769780	769211;769662;769848	+;+;+	483	490.512	400.443	385.507	508.219	850.399	290.982	376.613	96.7124	96.9532	663.502	1166.05	290.548	902.822	865.077	1328.5	NA	NA	NA	NA	NA	NA	NA	NA	NA	0.000198528	0.000852444	1.16258	G1WY72,Uncharacterized protein	XP_011117184.1,hypothetical protein AOL_s00004g232	PF00366,Ribosomal protein S17;PF16205,Ribosomal_S17 N-terminal	IPR028333,Ribosomal protein S17, archaeal/eukaryotic;IPR000266,Ribosomal protein S17/S11;IPR032440,40S ribosomal protein S11, N-terminal;IPR019979,Ribosomal protein S17, conserved site;IPR012340,Nucleic acid-binding, OB-fold	-	GO:0003735,molecular_function,structural constituent of ribosome;GO:0005840,cellular_component,ribosome;GO:0006412,biological_process,translation;GO:0030529,,;GO:0005622,cellular_component,intracellular
AOL_s00004g234	NW_011645561.1;NW_011645561.1;NW_011645561.1;NW_011645561.1;NW_011645561.1	771817;772054;773282;773404;775833	771993;773216;773342;775752;776171	-;-;-;-;-	4089	4.47101	3.96277	7.63342	5.02351	3.39788	5.09559	1.8661	2.64283	1.64195	3.0608	4.29783	2.58372	11.4398	8.2443	15.8476	NA	NA	NA	NA	NA	NA	NA	NA	NA	0.00246299	0.00638259	1.03715	G1WY74,Uncharacterized protein	XP_011117186.1,hypothetical protein AOL_s00004g234	-	-	-	-
AOL_s00004g235	NW_011645561.1;NW_011645561.1;NW_011645561.1;NW_011645561.1;NW_011645561.1	777511;779248;785286;785622;785908	779191;785216;785538;785778;786025	+;+;+;+;+	8178	37.1669	39.7718	36.974	14.6245	16.5229	7.13109	18.1847	11.0047	23.3668	23.0075	24.0884	10.3406	45.5796	43.8597	24.2828	0.000565753	0.00770053	-1.69523	NA	NA	NA	NA	NA	NA	NA	NA	NA	G1WY75,Uncharacterized protein	XP_011117187.1,hypothetical protein AOL_s00004g235	PF01363,YVE zinc finger;PF00118,TCP-1/cpn60 chaperonin family;PF01504,Phosphatidylinositol-4-phosphate 5-Kinase	IPR017455,Zinc finger, FYVE-related;IPR011011,Zinc finger, FYVE/PHD-type;IPR000306,FYVE zinc finger;IPR027409,GroEL-like apical domain superfamily;IPR027484,Phosphatidylinositol-4-phosphate 5-kinase, N-terminal;IPR013083,Zinc finger, RING/FYVE/PHD-type;IPR002498,Phosphatidylinositol-4-phosphate 5-kinase, core;IPR002423,Chaperonin Cpn60/TCP-1 family	-	GO:0016301,molecular_function,kinase activity;GO:0016310,biological_process,phosphorylation;GO:0016740,molecular_function,transferase activity;GO:0046872,molecular_function,metal ion binding;GO:0005524,molecular_function,ATP binding;GO:0016307,molecular_function,phosphatidylinositol phosphate kinase activity;GO:0000166,molecular_function,nucleotide binding;GO:0046488,biological_process,phosphatid…
AOL_s00004g236	NW_011645561.1;NW_011645561.1;NW_011645561.1	787974;788315;788987	788240;788876;789465	-;-;-	1308	5.68073	4.65496	2.18437	5.72397	11.4145	4.86855	4.89541	7.06257	5.17612	8.41844	4.79139	3.57394	13.8892	10.8715	10.9625	NA	NA	NA	0.0318598	0.101012	1.02734	NA	NA	NA	0.00255745	0.00658441	1.4031	G1WY76,Uncharacterized protein	XP_011117188.1,hypothetical protein AOL_s00004g236	-	-	-	-
AOL_s00004g237	NW_011645561.1	797688	798344	+	657	49.3878	56.6507	45.4571	34.4792	49.7505	37.5802	37.0352	61.6369	74.8828	35.9012	40.6146	24.9033	30.5491	30.693	52.3235	NA	NA	NA	NA	NA	NA	NA	NA	NA	NA	NA	NA	G1WY77,Uncharacterized protein	XP_011117189.1,hypothetical protein AOL_s00004g237	-	-	-	-
AOL_s00004g238	NW_011645561.1;NW_011645561.1	800611;800852	800781;801367	+;+	687	5.60238	5.28904	4.47276	2.98066	2.26236	2.52062	1.39808	3.72108	4.02411	2.45239	1.2226	2.38158	2.21686	1.78436	1.13724	0.02059	0.0792447	-1.10936	NA	NA	NA	0.0197518	0.0572889	-1.21038	0.000939039	0.00290004	-1.6744	G1WY78,Uncharacterized protein	XP_011117190.1,hypothetical protein AOL_s00004g238	PF00172,ungal Zn(2)-Cys(6) binuclear cluster domain	IPR001138,Zn(2)-C6 fungal-type DNA-binding domain;IPR036864,Zn(2)-C6 fungal-type DNA-binding domain superfamily	-	GO:0006355,biological_process,regulation of transcription, DNA-templated;GO:0006357,biological_process,regulation of transcription by RNA polymerase II;GO:0008270,molecular_function,zinc ion binding;GO:0005634,cellular_component,nucleus;GO:0000981,molecular_function,RNA polymerase II transcription factor activity, sequence-specific DNA binding
AOL_s00004g24	NW_011645561.1	76944	79775	+	2832	108.441	87.9056	65.4821	46.276	35.6562	59.5487	41.6781	72.645	110.927	36.5021	44.6473	34.6641	30.4228	28.5037	31.5312	0.0072795	0.0389552	-1.01253	NA	NA	NA	0.00228259	0.011937	-1.11571	1.67269e-05	0.0001478	-1.63741	G1WXL4,Uncharacterized protein	XP_011116976.1,hypothetical protein AOL_s00004g24	-	-	-	-
AOL_s00004g240	NW_011645561.1;NW_011645561.1;NW_011645561.1;NW_011645561.1	813484;813681;813997;814419	813595;813933;814359;814497	+;+;+;+	807	113.337	89.9904	70.1412	14.5903	10.6802	12.0442	13.8855	17.0627	18.8765	10.5877	10.8083	16.1616	21.1638	12.532	33.657	3.24413e-06	0.000857794	-3.00246	0.000426142	0.00622451	-1.84093	7.55527e-05	0.00146273	-2.7256	2.11605e-05	0.000172417	-2.16258	G1WY80,Uncharacterized protein	XP_011117192.1,hypothetical protein AOL_s00004g240	PF01184,PR1/FUN34/yaaH family	IPR000791,Acetate transporter GPR1/FUN34/SatP family	-	GO:0016021,cellular_component,integral component of membrane;GO:0016020,cellular_component,membrane
AOL_s00004g244	NW_011645561.1;NW_011645561.1;NW_011645561.1;NW_011645561.1;NW_011645561.1;NW_011645561.1;NW_011645561.1	821643;821949;822249;822641;822989;824265;824560	821890;822147;822549;822921;824174;824495;824681	+;+;+;+;+;+;+	2568	0.208162	0.191208	0.377864	0.523291	0.330127	0.522058	0.394797	0.316742	0.197733	0.164018	0.352233	0.163833	0.254169	0.381886	0.375825	NA	NA	NA	NA	NA	NA	NA	NA	NA	NA	NA	NA	G1WY84,Uncharacterized protein	XP_011117196.1,hypothetical protein AOL_s00004g244	PF00734,ungal cellulose binding domain	IPR035971,Cellulose-binding domain superfamily;IPR015943,WD40/YVTN repeat-like-containing domain superfamily;IPR000254,Cellulose-binding domain, fungal	-	GO:0005975,biological_process,carbohydrate metabolic process;GO:0030248,molecular_function,cellulose binding;GO:0005576,cellular_component,extracellular region
AOL_s00004g245	NW_011645561.1	834193	835455	+	1263	127.482	137.393	146.573	207.882	177.019	146.616	142.674	67.3459	109.4	257.692	374.511	154.454	258.051	319.372	284.117	NA	NA	NA	NA	NA	NA	NA	NA	NA	NA	NA	NA	G1WY85,Uncharacterized protein	XP_011117197.1,hypothetical protein AOL_s00004g245	PF02984,Cyclin, C-terminal domain;PF00134,Cyclin, N-terminal domain	IPR004367,Cyclin, C-terminal domain;IPR013763,Cyclin-like;IPR036915,Cyclin-like superfamily;IPR006671,Cyclin, N-terminal	-	GO:0005634,cellular_component,nucleus
AOL_s00004g246	NW_011645561.1;NW_011645561.1;NW_011645561.1;NW_011645561.1;NW_011645561.1;NW_011645561.1	837277;837464;837747;838256;839363;839604	837397;837666;838195;839313;839539;840586	+;+;+;+;+;+	2991	4.89701	4.74442	6.54256	10.8256	3.82643	9.15129	2.30138	2.64177	4.97988	20.5801	14.3217	6.6268	6.89223	5.04112	7.34467	NA	NA	NA	NA	NA	NA	0.00219382	0.0115968	1.36827	NA	NA	NA	G1WY86,Uncharacterized protein	XP_011117198.1,hypothetical protein AOL_s00004g246	PF00580,UvrD/REP helicase N-terminal domain;PF13361,UvrD-like helicase C-terminal domain	IPR013986,DExx box DNA helicase domain superfamily;IPR027417,P-loop containing nucleoside triphosphate hydrolase;IPR000212,DNA helicase, UvrD/REP type;IPR014017,UvrD-like DNA helicase, C-terminal;IPR034739,UvrD/AddA helicase, N-terminal;IPR014016,UvrD-like helicase, ATP-binding domain	-	GO:0032508,biological_process,DNA duplex unwinding;GO:0016787,molecular_function,hydrolase activity;GO:0003677,molecular_function,DNA binding;GO:0005524,molecular_function,ATP binding;GO:0004003,molecular_function,ATP-dependent DNA helicase activity
AOL_s00004g247	NW_011645561.1;NW_011645561.1	841253;841404	841324;841667	-;-	336	36.4328	42.3799	42.0358	97.3197	131.062	89.6091	60.3476	29.2227	43.6581	74.8557	93.261	59.5469	106.518	95.9522	141.567	0.000642171	0.00825074	1.28176	NA	NA	NA	NA	NA	NA	3.97965e-05	0.000265978	1.3954	G1WY87,Ribosomal protein	XP_011117199.1,hypothetical protein AOL_s00004g247	PF00444,Ribosomal protein L36	IPR000473,Ribosomal protein L36;IPR035977,Ribosomal protein L36 superfamily	-	GO:0030529,,;GO:0005840,cellular_component,ribosome;GO:0006412,biological_process,translation;GO:0003735,molecular_function,structural constituent of ribosome;GO:0005622,cellular_component,intracellular
AOL_s00004g248	NW_011645561.1;NW_011645561.1;NW_011645561.1;NW_011645561.1;NW_011645561.1;NW_011645561.1;NW_011645561.1	842228;842465;842952;843916;844045;844250;844430	842398;842889;843864;843987;844185;844362;844634	-;-;-;-;-;-;-	2040	32.9121	29.2929	32.0809	30.7722	49.9148	20.7559	17.2635	8.11686	14.5474	37.489	45.4168	13.2679	63.8576	60.5415	75.4927	NA	NA	NA	NA	NA	NA	NA	NA	NA	NA	NA	NA	G1WY88,Uncharacterized protein	XP_011117200.1,hypothetical protein AOL_s00004g248	PF02383,SacI homology domain	IPR002013,SAC domain	-	GO:0016020,cellular_component,membrane;GO:0016021,cellular_component,integral component of membrane;GO:0042578,molecular_function,phosphoric ester hydrolase activity
AOL_s00004g249	NW_011645561.1;NW_011645561.1;NW_011645561.1;NW_011645561.1;NW_011645561.1;NW_011645561.1;NW_011645561.1;NW_011645561.1	845326;845529;845697;845953;846113;846299;846622;846803	845461;845593;845890;846053;846243;846555;846746;847041	+;+;+;+;+;+;+;+	1248	7.11034	6.84599	6.95455	5.38386	10.8688	4.5655	4.66045	2.00183	2.03437	5.01426	9.88818	3.14644	13.4237	10.0681	19.3333	NA	NA	NA	NA	NA	NA	NA	NA	NA	NA	NA	NA	G1WY89,Uncharacterized protein	XP_011117201.1,hypothetical protein AOL_s00004g249	PF06728,PI transamidase subunit PIG-U	IPR009600,GPI transamidase subunit PIG-U	-	GO:0042765,cellular_component,GPI-anchor transamidase complex;GO:0016255,biological_process,attachment of GPI anchor to protein;GO:0016021,cellular_component,integral component of membrane;GO:0016020,cellular_component,membrane
AOL_s00004g25	NW_011645561.1;NW_011645561.1	81170;81648	81549;81906	+;+	639	1.58946	2.15159	0.759275	2.90413	1.1793	7.6928	2.08764	4.27337	7.0635	5.8382	4.54998	1.97523	2.97923	1.63063	1.6542	NA	NA	NA	0.00671881	0.0341518	2.21174	0.018043	0.0533481	1.42856	NA	NA	NA	G1WXL5,Uncharacterized protein	XP_011116977.1,hypothetical protein AOL_s00004g25	PF08237,PE-PPE domain;PF01083,Cutinase	IPR011150,Cutinase, monofunctional;IPR000675,Cutinase/acetylxylan esterase;IPR029058,Alpha/Beta hydrolase fold	-	GO:0016787,molecular_function,hydrolase activity;GO:0008152,biological_process,metabolic process;GO:0005576,cellular_component,extracellular region;GO:0050525,molecular_function,cutinase activity
AOL_s00004g250	NW_011645561.1	847219	848007	-	789	1.69379	1.61807	3.00631	4.62293	2.7459	8.70825	1.96127	5.89096	2.64579	1.8303	2.94797	0.947976	1.99921	2.17515	7.63054	0.0341398	0.111994	1.24119	0.0203305	0.0731434	1.3069	NA	NA	NA	NA	NA	NA	G1WY90,Uncharacterized protein	XP_011117202.1,hypothetical protein AOL_s00004g250	PF00583,Acetyltransferase (GNAT) family	IPR016181,Acyl-CoA N-acyltransferase;IPR000182,GNAT domain	-	GO:0008080,molecular_function,N-acetyltransferase activity
AOL_s00004g251	NW_011645561.1;NW_011645561.1;NW_011645561.1;NW_011645561.1;NW_011645561.1;NW_011645561.1;NW_011645561.1	850047;850177;850293;850528;850766;850858;850945	850087;850246;850427;850551;850793;850881;851117	+;+;+;+;+;+;+	495	48.2724	45.5312	45.8495	42.5314	37.4882	47.6222	42.5802	49.7661	43.6541	33.3068	25.1912	40.2308	23.6249	23.7741	38.4376	NA	NA	NA	NA	NA	NA	NA	NA	NA	NA	NA	NA	G1WY91,Uncharacterized protein	XP_011117203.1,hypothetical protein AOL_s00004g251	PF05347,Complex 1 protein (LYR family)	IPR008011,Complex 1 LYR protein	-	-
AOL_s00004g252	NW_011645561.1;NW_011645561.1;NW_011645561.1;NW_011645561.1	855342;856156;856419;856635	855821;856267;856500;856815	+;+;+;+	855	12.1917	9.7056	10.7187	6.88558	6.33484	7.5787	3.68215	4.48488	3.16742	3.87066	6.12091	4.64737	11.6419	8.4591	27.3598	NA	NA	NA	NA	NA	NA	0.0106408	0.0358647	-1.07955	NA	NA	NA	G1WY92,Uncharacterized protein	XP_011117204.1,hypothetical protein AOL_s00004g252	PF01878,VE domain	IPR002740,EVE domain;IPR015947,PUA-like superfamily	-	-
AOL_s00004g253	NW_011645561.1	861492	862982	-	1491	5.8081	4.874	5.42339	16.6952	14.1831	11.9888	8.44598	3.27322	2.80017	6.90091	17.3766	10.8167	16.1608	18.4166	50.1808	0.000828636	0.00954385	1.2907	NA	NA	NA	0.00731098	0.0271438	1.18476	7.53094e-05	0.000416452	2.25055	G1WY93,Uncharacterized protein	XP_011117205.1,hypothetical protein AOL_s00004g253	-	IPR004827,Basic-leucine zipper domain	-	GO:0006355,biological_process,regulation of transcription, DNA-templated;GO:0003700,molecular_function,DNA binding transcription factor activity
AOL_s00004g254	NW_011645561.1;NW_011645561.1;NW_011645561.1;NW_011645561.1;NW_011645561.1;NW_011645561.1;NW_011645561.1;NW_011645561.1;NW_011645561.1	871029;871233;871749;872013;872184;872494;872573;872773;873129	871114;871665;871938;872083;872403;872501;872675;873030;873259	-;-;-;-;-;-;-;-;-	1500	106.663	58.0389	125.032	184.977	117.494	310.136	62.3956	127.587	52.3951	81.2711	88.7737	86.6691	61.5358	51.9762	87.7185	NA	NA	NA	NA	NA	NA	NA	NA	NA	NA	NA	NA	G1WY94,Uncharacterized protein	XP_011117206.1,hypothetical protein AOL_s00004g254	PF00171,Aldehyde dehydrogenase family	IPR016163,Aldehyde dehydrogenase, C-terminal;IPR029510,Aldehyde dehydrogenase, glutamic acid active site;IPR016161,Aldehyde/histidinol dehydrogenase;IPR016162,Aldehyde dehydrogenase, N-terminal;IPR015590,Aldehyde dehydrogenase domain	-	GO:0016620,molecular_function,oxidoreductase activity, acting on the aldehyde or oxo group of donors, NAD or NADP as acceptor;GO:0055114,biological_process,oxidation-reduction process;GO:0016491,molecular_function,oxidoreductase activity;GO:0008152,biological_process,metabolic process
AOL_s00004g255	NW_011645561.1;NW_011645561.1;NW_011645561.1;NW_011645561.1;NW_011645561.1	875567;875844;876137;876654;877066	875701;875934;876506;876993;877596	+;+;+;+;+	1467	221.804	120.53	185.979	402.092	372.643	427.424	2374.76	6989.82	6838.44	247.903	153.178	425.631	115.31	86.3194	79.0089	0.00243091	0.0186686	1.07244	1.16357e-05	0.00124593	5.57851	NA	NA	NA	NA	NA	NA	G1WY95,Uncharacterized protein	XP_011117207.1,hypothetical protein AOL_s00004g255	PF00171,Aldehyde dehydrogenase family	IPR016163,Aldehyde dehydrogenase, C-terminal;IPR016160,Aldehyde dehydrogenase, cysteine active site;IPR015590,Aldehyde dehydrogenase domain;IPR016162,Aldehyde dehydrogenase, N-terminal;IPR016161,Aldehyde/histidinol dehydrogenase;IPR029510,Aldehyde dehydrogenase, glutamic acid active site	-	GO:0016620,molecular_function,oxidoreductase activity, acting on the aldehyde or oxo group of donors, NAD or NADP as acceptor;GO:0055114,biological_process,oxidation-reduction process;GO:0016491,molecular_function,oxidoreductase activity;GO:0008152,biological_process,metabolic process
AOL_s00004g256	NW_011645561.1;NW_011645561.1	877651;877811	877736;877877	+;+	153	341.001	215.023	259.325	604.778	526.699	734.945	3419.57	9588.71	9057.76	350.408	211.143	749.481	150.379	112.17	114.144	0.00255562	0.0191723	1.07806	8.14181e-06	0.00113014	5.38926	NA	NA	NA	0.000379203	0.00140106	-1.20384	G1WY96,Uncharacterized protein	XP_011117208.1,hypothetical protein AOL_s00004g256	PF00171,Aldehyde dehydrogenase family	IPR016163,Aldehyde dehydrogenase, C-terminal;IPR016161,Aldehyde/histidinol dehydrogenase;IPR016162,Aldehyde dehydrogenase, N-terminal;IPR015590,Aldehyde dehydrogenase domain	-	GO:0016620,molecular_function,oxidoreductase activity, acting on the aldehyde or oxo group of donors, NAD or NADP as acceptor;GO:0055114,biological_process,oxidation-reduction process;GO:0016491,molecular_function,oxidoreductase activity;GO:0008152,biological_process,metabolic process
AOL_s00004g257	NW_011645561.1;NW_011645561.1;NW_011645561.1	879946;880005;880536	879972;880280;880691	+;+;+	459	114.482	89.0046	87.6161	97.1716	72.2377	121.7	280.401	973.896	302.872	79.5727	81.0788	63.8571	42.5421	59.8238	110.439	NA	NA	NA	0.000245519	0.00450804	2.95583	NA	NA	NA	NA	NA	NA	G1WY97,Uncharacterized protein	XP_011117209.1,hypothetical protein AOL_s00004g257	-	IPR036249,Thioredoxin-like superfamily	-	-
AOL_s00004g258	NW_011645561.1;NW_011645561.1;NW_011645561.1;NW_011645561.1;NW_011645561.1;NW_011645561.1;NW_011645561.1	883340;883695;884219;886025;886143;886534;886708	883596;884141;885970;886078;886460;886609;886854	-;-;-;-;-;-;-	3051	20.4468	11.0404	14.577	18.2891	11.0992	29.5687	3.53285	6.11274	7.54482	4.85155	6.24708	5.0409	7.55894	3.93752	12.1711	NA	NA	NA	NA	NA	NA	0.000802152	0.00595164	-1.43377	0.00657537	0.0146345	-1.09586	G1WY98,Uncharacterized protein	XP_011117210.1,hypothetical protein AOL_s00004g258	PF08264,Anticodon-binding domain of tRNA;PF00133,tRNA synthetases class I (I, L, M and V)	IPR023585,Isoleucine-tRNA ligase, type 1;IPR002300,Aminoacyl-tRNA synthetase, class Ia;IPR009008,Valyl/Leucyl/Isoleucyl-tRNA synthetase, editing domain;IPR013155,Methionyl/Valyl/Leucyl/Isoleucyl-tRNA synthetase, anticodon-binding;IPR009080,Aminoacyl-tRNA synthetase, class Ia, anticodon-binding;IPR002301,Isoleucine-tRNA ligase;IPR014729,Rossmann-like alpha/beta/alpha sandwich fold;IPR033708,Isoleu…	-	GO:0004812,molecular_function,aminoacyl-tRNA ligase activity;GO:0004822,molecular_function,isoleucine-tRNA ligase activity;GO:0002161,molecular_function,aminoacyl-tRNA editing activity;GO:0005737,cellular_component,cytoplasm;GO:0006418,biological_process,tRNA aminoacylation for protein translation;GO:0006428,biological_process,isoleucyl-tRNA aminoacylation;GO:0032543,biological_process,mitochondr…
AOL_s00004g259	NW_011645561.1;NW_011645561.1	888199;888739	888597;888759	-;-	420	3.43646	4.67641	4.23567	6.85618	2.9156	4.65502	3.55733	4.97997	3.22398	5.58732	6.30713	5.00862	2.84912	3.79431	7.00312	NA	NA	NA	NA	NA	NA	NA	NA	NA	NA	NA	NA	G1WY99,Uncharacterized protein	XP_011117211.1,hypothetical protein AOL_s00004g259	-	-	-	-
AOL_s00004g26	NW_011645561.1;NW_011645561.1	82518;83383	83304;83765	-;-	1170	112.578	84.2293	79.158	184.316	303.24	141.322	692.175	344.377	217.288	394.352	142.086	1153.81	329.747	198.703	134.967	0.00992972	0.0474567	1.07129	0.000180794	0.00394974	2.73005	0.00549761	0.0223781	2.89759	0.00354327	0.00869263	1.18409	G1WXL6,Uncharacterized protein	XP_011116978.1,hypothetical protein AOL_s00004g26	-	-	-	-
AOL_s00004g261	NW_011645561.1;NW_011645561.1;NW_011645561.1;NW_011645561.1	895929;897827;897982;898157	897749;897900;898080;898178	-;-;-;-	2016	215.07	285.967	211.891	197.75	265.044	109.919	274.714	30.8942	54.0129	277.635	341.444	261.7	742.579	676.651	897.184	NA	NA	NA	NA	NA	NA	NA	NA	NA	6.30071e-05	0.000367016	1.58361	G1WYA1,Pescadillo homolog	XP_011117213.1,hypothetical protein AOL_s00004g261	PF06732,Pescadillo N-terminus	IPR010613,Pescadillo;IPR036420,BRCT domain superfamily	-	GO:0042254,biological_process,ribosome biogenesis;GO:0030687,cellular_component,preribosome, large subunit precursor;GO:0005730,cellular_component,nucleolus;GO:0070180,molecular_function,large ribosomal subunit rRNA binding;GO:0000466,biological_process,maturation of 5.8S rRNA from tricistronic rRNA transcript (SSU-rRNA, 5.8S rRNA, LSU-rRNA);GO:0000463,biological_process,maturation of LSU-rRNA fr…
AOL_s00004g262	NW_011645561.1;NW_011645561.1;NW_011645561.1	898800;901247;901401	901190;901338;901590	-;-;-	2673	3.27976	4.0046	3.71088	3.04035	0.722418	2.75853	0.818466	1.19547	0.738754	1.28311	2.00621	1.03183	3.39825	2.15545	7.73703	NA	NA	NA	0.00139352	0.0124026	-1.41975	0.00190972	0.0105323	-1.31963	NA	NA	NA	G1WYA2,Uncharacterized protein	XP_011117214.1,hypothetical protein AOL_s00004g262	-	IPR015943,WD40/YVTN repeat-like-containing domain superfamily;IPR036322,WD40-repeat-containing domain superfamily	-	-
AOL_s00004g263	NW_011645561.1	902007	903047	+	1041	28.705	33.3952	36.3015	44.1975	44.2026	30.0497	26.5006	8.31589	16.0425	37.0506	50.8312	21.5998	40.8073	45.101	78.495	NA	NA	NA	NA	NA	NA	NA	NA	NA	NA	NA	NA	G1WYA3,Uncharacterized protein	XP_011117215.1,hypothetical protein AOL_s00004g263	-	-	-	-
AOL_s00004g264	NW_011645561.1;NW_011645561.1;NW_011645561.1;NW_011645561.1;NW_011645561.1;NW_011645561.1	903380;904232;904319;904785;904941;905072	904177;904259;904704;904851;904984;905182	-;-;-;-;-;-	1434	96.2134	59.6829	70.4495	61.8937	37.0479	70.1174	40.3735	128.394	29.8623	21.5676	19.0134	23.6343	22.0755	14.7889	22.7226	NA	NA	NA	NA	NA	NA	0.000426249	0.00394928	-1.70131	2.23765e-06	3.95059e-05	-2.03331	G1WYA4,Uncharacterized protein	XP_011117216.1,hypothetical protein AOL_s00004g264	PF00155,Aminotransferase class I and II	IPR015421,Pyridoxal phosphate-dependent transferase, major domain;IPR015422,Pyridoxal phosphate-dependent transferase domain 1;IPR015424,Pyridoxal phosphate-dependent transferase;IPR004839,Aminotransferase, class I/classII	-	GO:0030170,molecular_function,pyridoxal phosphate binding;GO:0003824,molecular_function,catalytic activity;GO:0009058,biological_process,biosynthetic process
AOL_s00004g265	NW_011645561.1;NW_011645561.1;NW_011645561.1;NW_011645561.1	906326;906796;907128;907651	906736;907062;907547;907788	-;-;-;-	1236	74.9077	81.7179	93.7729	107.169	153.907	83.1124	71.8806	33.9384	30.3553	82.9057	130.108	44.6669	152.219	144.752	192.087	NA	NA	NA	NA	NA	NA	NA	NA	NA	NA	NA	NA	G1WYA5,Methionine aminopeptidase	XP_011117217.1,hypothetical protein AOL_s00004g265	PF00557,Metallopeptidase family M24;PF15801,zf-MYND-like zinc finger, mRNA-binding	IPR036005,Creatinase/aminopeptidase-like;IPR031615,MYND-like zinc finger, mRNA-binding;IPR001714,Peptidase M24, methionine aminopeptidase;IPR000994,Peptidase M24;IPR002467,Peptidase M24A, methionine aminopeptidase, subfamily 1	-	GO:0006508,biological_process,proteolysis;GO:0070084,biological_process,protein initiator methionine removal;GO:0008235,molecular_function,metalloexopeptidase activity;GO:0070006,molecular_function,metalloaminopeptidase activity;GO:0004177,molecular_function,aminopeptidase activity;GO:0046872,molecular_function,metal ion binding;GO:0016787,molecular_function,hydrolase activity;GO:0008233,molecula…
AOL_s00004g266	NW_011645561.1	908856	909194	-	339	8.19975	8.25613	4.92969	4.15281	1.52826	4.11948	4.40731	7.88372	2.49645	0.177496	0	2.06845	0.641797	0.723217	0.406708	0.0275137	0.0971378	-1.26816	NA	NA	NA	0.0141575	0.044385	-2.88368	1.0726e-05	0.000110678	-3.69021	G1WYA6,Uncharacterized protein	XP_011117218.1,hypothetical protein AOL_s00004g266	-	-	-	-
AOL_s00004g267	NW_011645561.1;NW_011645561.1;NW_011645561.1;NW_011645561.1;NW_011645561.1;NW_011645561.1;NW_011645561.1	910338;910915;911136;911284;911809;912136;912457	910858;911068;911215;911728;912067;912370;912643	-;-;-;-;-;-;-	1881	244.772	253.917	216.494	82.6678	209.45	86.3888	133.613	130.5	108.01	16.7942	7.41929	92.0279	21.4273	7.82043	19.9127	0.0257621	0.0927474	-1.02819	NA	NA	NA	0.0335929	0.0850391	-2.2906	1.3081e-07	6.96867e-06	-3.99681	G1WYA7,Uncharacterized protein	XP_011117219.1,hypothetical protein AOL_s00004g267	PF01061,ABC-2 type transporter;PF00005,ABC transporter	IPR017871,ABC transporter, conserved site;IPR003593,AAA+ ATPase domain;IPR013525,ABC-2 type transporter;IPR003439,ABC transporter-like;IPR027417,P-loop containing nucleoside triphosphate hydrolase	-	GO:0016887,molecular_function,ATPase activity;GO:0000166,molecular_function,nucleotide binding;GO:0005524,molecular_function,ATP binding;GO:0016021,cellular_component,integral component of membrane;GO:0016020,cellular_component,membrane
AOL_s00004g268	NW_011645561.1	913068	913388	+	321	1.6653	2.90637	1.34352	1.59479	1.02706	1.04412	1.99477	2.89593	3.51525	1.12469	2.01276	0.582518	1.01668	0.763771	1.43171	NA	NA	NA	NA	NA	NA	NA	NA	NA	NA	NA	NA	G1WYA8,Uncharacterized protein	XP_011117220.1,hypothetical protein AOL_s00004g268	-	-	-	-
AOL_s00004g269	NW_011645561.1;NW_011645561.1;NW_011645561.1;NW_011645561.1	913566;913788;914118;914457	913715;914048;914325;914554	-;-;-;-	717	42.0491	28.4889	37.9691	51.764	56.8199	58.6649	23.4427	23.9853	9.04919	39.8623	49.8314	25.5577	99.5295	60.9507	192.165	NA	NA	NA	NA	NA	NA	NA	NA	NA	0.000436272	0.0015689	1.55876	G1WYA9,Uncharacterized protein	XP_011117221.1,hypothetical protein AOL_s00004g269	PF00535,lycosyl transferase family 2	IPR001173,Glycosyltransferase 2-like;IPR029044,Nucleotide-diphospho-sugar transferases	-	-
AOL_s00004g27	NW_011645561.1;NW_011645561.1	84797;85549	85480;87966	-;-	3102	31.0534	27.1946	33.8188	27.519	24.1564	25.1929	17.8899	19.0294	8.85764	21.8998	47.1763	17.8881	30.405	34.5981	50.1508	NA	NA	NA	NA	NA	NA	NA	NA	NA	NA	NA	NA	G1WXL7,Uncharacterized protein	XP_011116979.1,hypothetical protein AOL_s00004g27	PF02940,mRNA capping enzyme, beta chain	IPR004206,mRNA triphosphatase Cet1-like;IPR033469,CYTH-like domain superfamily;IPR037009,mRNA triphosphatase Cet1-like superfamily	-	GO:0004651,molecular_function,polynucleotide 5'-phosphatase activity;GO:0098507,biological_process,polynucleotide 5' dephosphorylation
AOL_s00004g270	NW_011645561.1;NW_011645561.1	914960;915158	915099;916133	+;+	1116	12.9808	14.9595	18.211	15.4817	19.1178	19.6211	11.2362	15.7744	9.0494	11.5921	19.2787	9.21537	16.5711	12.4123	26.7676	NA	NA	NA	NA	NA	NA	NA	NA	NA	NA	NA	NA	G1WYB0,Uncharacterized protein	XP_011117222.1,hypothetical protein AOL_s00004g270	-	-	-	-
AOL_s00004g271	NW_011645561.1;NW_011645561.1	916399;916997	916920;917290	-;-	816	5.89589	7.34127	9.6454	11.1357	16.9692	16.9087	5.49294	11.8193	4.70164	14.1579	18.6069	6.2444	25.9963	22.0083	33.6237	NA	NA	NA	NA	NA	NA	NA	NA	NA	3.8759e-05	0.000262102	1.72633	G1WYB1,Uncharacterized protein	XP_011117223.1,hypothetical protein AOL_s00004g271	PF08651,ASH complex subunit Duo1	IPR013960,DASH complex subunit Duo1	-	GO:0072686,cellular_component,mitotic spindle;GO:0042729,cellular_component,DASH complex;GO:0000278,biological_process,mitotic cell cycle
AOL_s00004g272	NW_011645561.1;NW_011645561.1	919907;920474	920409;921080	+;+	1110	10.9802	13.0055	13.2586	16.0842	20.1546	12.1282	7.49924	5.28654	4.77789	15.8288	24.8543	8.4229	29.9403	28.8793	36.725	NA	NA	NA	NA	NA	NA	NA	NA	NA	9.02361e-05	0.000474402	1.25329	G1WYB2,Uncharacterized protein	XP_011117224.1,hypothetical protein AOL_s00004g272	-	-	-	-
AOL_s00004g273	NW_011645561.1;NW_011645561.1;NW_011645561.1;NW_011645561.1;NW_011645561.1;NW_011645561.1	923114;923318;923449;923532;923641;924094	923203;923378;923461;923561;924022;924483	+;+;+;+;+;+	966	10.5695	9.30198	8.98476	23.4501	35.6893	14.977	31.8171	14.7956	11.9147	30.4593	17.5904	39.7786	34.1219	23.9841	30.2105	0.00617016	0.034963	1.24422	0.0021036	0.0159563	1.58132	0.00252744	0.0127997	1.77022	4.28198e-05	0.000279684	1.50823	G1WYB3,Uncharacterized protein	XP_011117225.1,hypothetical protein AOL_s00004g273	PF03006,Haemolysin-III related	IPR004254,AdipoR/Haemolysin-III-related	-	GO:0016021,cellular_component,integral component of membrane;GO:0016020,cellular_component,membrane
AOL_s00004g275	NW_011645561.1;NW_011645561.1;NW_011645561.1;NW_011645561.1;NW_011645561.1	925955;926875;927165;927812;928551	926814;927107;927747;928457;928763	+;+;+;+;+	2535	44.0933	46.7198	58.7997	72.8513	80.4663	54.0313	48.3503	26.0818	29.6677	89.0343	118.285	47.5216	113.054	133.635	130.459	NA	NA	NA	NA	NA	NA	NA	NA	NA	5.93801e-05	0.000351094	1.24845	G1WYB5,Uncharacterized protein	XP_011117227.1,hypothetical protein AOL_s00004g275	PF00069,Protein kinase domain	IPR011009,Protein kinase-like domain superfamily;IPR017441,Protein kinase, ATP binding site;IPR008271,Serine/threonine-protein kinase, active site;IPR000719,Protein kinase domain	-	GO:0006468,biological_process,protein phosphorylation;GO:0004672,molecular_function,protein kinase activity;GO:0005524,molecular_function,ATP binding
AOL_s00004g276	NW_011645561.1	938817	939029	-	213	4.26644	3.91896	4.30256	3.90556	1.10559	2.36029	2.75568	4.36429	3.17858	3.67242	0.909995	1.09735	3.06435	2.30207	0.647296	NA	NA	NA	NA	NA	NA	NA	NA	NA	NA	NA	NA	G1WYB6,Uncharacterized protein	XP_011117228.1,hypothetical protein AOL_s00004g276	-	-	-	-
AOL_s00004g277	NW_011645561.1;NW_011645561.1	941276;941963	941889;942548	-;-	1200	532.021	488.404	637.648	878.437	807.066	799.685	1325.91	958.983	1283.5	788.091	677.271	1493.1	628.639	762.787	899.857	NA	NA	NA	0.000655258	0.00782645	1.73142	0.0472066	0.109481	1.03048	NA	NA	NA	G1WYB7,Uncharacterized protein	XP_011117229.1,hypothetical protein AOL_s00004g277	PF00069,Protein kinase domain	IPR011009,Protein kinase-like domain superfamily;IPR017441,Protein kinase, ATP binding site;IPR008271,Serine/threonine-protein kinase, active site;IPR000719,Protein kinase domain	-	GO:0004672,molecular_function,protein kinase activity;GO:0000122,biological_process,negative regulation of transcription by RNA polymerase II;GO:0005524,molecular_function,ATP binding;GO:0051447,biological_process,negative regulation of meiotic cell cycle;GO:0010515,biological_process,negative regulation of induction of conjugation with cellular fusion;GO:0060240,biological_process,negative regul…
AOL_s00004g278	NW_011645561.1;NW_011645561.1	946971;947217	947132;947267	-;-	213	7.02708	4.61054	7.84584	7.51068	1.99006	8.39214	11.2732	14.7295	8.21132	11.0172	5.15664	20.8496	5.36262	3.74087	2.15765	NA	NA	NA	0.00389191	0.0237365	1.38609	NA	NA	NA	NA	NA	NA	G1WYB8,Uncharacterized protein	XP_011117230.1,hypothetical protein AOL_s00004g278	-	-	-	-
AOL_s00004g279	NW_011645561.1;NW_011645561.1;NW_011645561.1	952957;953163;953883	953079;953821;954390	-;-;-	1290	28.427	34.1813	39.0732	18.4036	19.2774	15.892	12.1611	18.4207	16.3573	23.3221	26.7955	13.8067	32.9727	35.0176	36.517	0.00297471	0.0209425	-1.03773	NA	NA	NA	NA	NA	NA	NA	NA	NA	G1WYB9,Uncharacterized protein	XP_011117231.1,hypothetical protein AOL_s00004g279	PF12906,RING-variant domain	IPR013083,Zinc finger, RING/FYVE/PHD-type;IPR011016,Zinc finger, RING-CH-type;IPR033275,E3 ubiquitin-protein ligase MARCH-like	-	GO:0046872,molecular_function,metal ion binding;GO:0016021,cellular_component,integral component of membrane;GO:0008270,molecular_function,zinc ion binding;GO:0016020,cellular_component,membrane
AOL_s00004g28	NW_011645561.1;NW_011645561.1;NW_011645561.1;NW_011645561.1;NW_011645561.1;NW_011645561.1;NW_011645561.1;NW_011645561.1;NW_011645561.1;NW_011645561.1	91170;91555;91717;91916;92116;92359;92504;92646;94083;95299	91469;91627;91836;92019;92286;92430;92557;93977;95243;95943	+;+;+;+;+;+;+;+;+;+	4032	8.21993	4.79819	4.17149	2.57107	2.19604	2.67386	1.49546	1.84443	1.2034	1.99973	1.42616	2.56228	2.1854	2.0066	1.345	0.00283759	0.0203528	-1.33284	0.00309952	0.0206747	-1.34695	0.0107611	0.0361023	-1.37652	0.000418937	0.00151848	-1.71584	G1WXL8,Uncharacterized protein	XP_011116980.1,hypothetical protein AOL_s00004g28	-	-	-	-
AOL_s00004g280	NW_011645561.1	955092	957413	+	2322	19.1539	21.929	23.9361	20.1453	20.9731	20.0394	16.9364	28.6495	19.7785	31.459	32.0544	20.0316	31.9279	32.5205	32.4793	NA	NA	NA	NA	NA	NA	NA	NA	NA	NA	NA	NA	G1WYC0,Uncharacterized protein	XP_011117232.1,hypothetical protein AOL_s00004g280	-	IPR015943,WD40/YVTN repeat-like-containing domain superfamily;IPR036322,WD40-repeat-containing domain superfamily	-	-
AOL_s00004g281	NW_011645561.1;NW_011645561.1	958695;959054	958984;960122	-;-	1359	81.1084	77.935	81.5173	72.3725	67.0949	69.7122	73.5025	71.0106	89.0095	103.827	92.8496	72.0985	86.3312	92.2321	47.2092	NA	NA	NA	NA	NA	NA	NA	NA	NA	NA	NA	NA	G1WYC1,Uncharacterized protein	XP_011117233.1,hypothetical protein AOL_s00004g281	PF00382,Transcription factor TFIIB repeat;PF08271,TFIIB zinc-binding	IPR013150,Transcription factor TFIIB, cyclin-like domain;IPR013763,Cyclin-like;IPR000812,Transcription factor TFIIB;IPR036915,Cyclin-like superfamily;IPR013137,Zinc finger, TFIIB-type	-	GO:0006355,biological_process,regulation of transcription, DNA-templated;GO:0017025,molecular_function,TBP-class protein binding;GO:0070897,biological_process,DNA-templated transcriptional preinitiation complex assembly;GO:0046872,molecular_function,metal ion binding
AOL_s00004g282	NW_011645561.1;NW_011645561.1;NW_011645561.1	961115;961208;961390	961138;961283;961688	+;+;+	399	175.909	158.259	178.074	257.728	289.907	280.981	137.345	108.191	143.1	186.244	213.908	186.285	172.038	158.839	234.512	NA	NA	NA	NA	NA	NA	NA	NA	NA	NA	NA	NA	G1WYC2,Uncharacterized protein	XP_011117234.1,hypothetical protein AOL_s00004g282	PF10775,ATP synthase complex subunit h	IPR019711,ATP synthase, F0 complex, subunit H	-	GO:0015986,biological_process,ATP synthesis coupled proton transport;GO:0000276,cellular_component,mitochondrial proton-transporting ATP synthase complex, coupling factor F(o)
AOL_s00004g283	NW_011645561.1;NW_011645561.1;NW_011645561.1;NW_011645561.1;NW_011645561.1;NW_011645561.1	962623;962958;963641;964531;964670;964868	962896;963585;964474;964598;964777;965037	-;-;-;-;-;-	2082	71.3517	71.7195	87.9833	122.757	151.293	90.2027	196.755	295.661	141.347	178.143	166.738	156.026	240.167	245.7	237.317	NA	NA	NA	0.000120669	0.0033085	2.01863	0.000659611	0.00525709	1.20316	8.62561e-06	9.63859e-05	1.56012	G1WYC3,Acetolactate synthase	XP_011117235.1,hypothetical protein AOL_s00004g283	PF00205,Thiamine pyrophosphate enzyme, central domain;PF02776,Thiamine pyrophosphate enzyme, N-terminal TPP binding domain;PF02775,Thiamine pyrophosphate enzyme, C-terminal TPP binding domain	IPR012001,Thiamine pyrophosphate enzyme, N-terminal TPP-binding domain;IPR012846,Acetolactate synthase, large subunit, biosynthetic;IPR000399,TPP-binding enzyme, conserved site;IPR029035,DHS-like NAD/FAD-binding domain superfamily;IPR011766,Thiamine pyrophosphate enzyme, C-terminal TPP-binding;IPR029061,Thiamin diphosphate-binding fold;IPR012000,Thiamine pyrophosphate enzyme, central domain	-	GO:0008652,biological_process,cellular amino acid biosynthetic process;GO:0003984,molecular_function,acetolactate synthase activity;GO:0009099,biological_process,valine biosynthetic process;GO:0030976,molecular_function,thiamine pyrophosphate binding;GO:0003824,molecular_function,catalytic activity;GO:0016740,molecular_function,transferase activity;GO:0046872,molecular_function,metal ion binding;…
AOL_s00004g284	NW_011645561.1;NW_011645561.1;NW_011645561.1;NW_011645561.1	966622;966893;967468;967997	966801;967350;967934;968436	+;+;+;+	1545	13.0786	13.0622	16.2249	10.2717	12.8643	19.524	5.83679	7.6338	8.21647	6.58182	8.32189	6.53551	11.5826	7.06155	8.3587	NA	NA	NA	NA	NA	NA	NA	NA	NA	NA	NA	NA	G1WYC4,Uncharacterized protein	XP_011117236.1,hypothetical protein AOL_s00004g284	PF10509,alactokinase galactose-binding signature;PF00288,HMP kinases N terminal domain;PF08544,HMP kinases C terminal	IPR000705,Galactokinase;IPR006206,Mevalonate/galactokinase;IPR019741,Galactokinase, conserved site;IPR006204,GHMP kinase N-terminal domain;IPR036554,GHMP kinase, C-terminal domain superfamily;IPR006203,GHMP kinase, ATP-binding, conserved site;IPR014721,Ribosomal protein S5 domain 2-type fold, subgroup;IPR020568,Ribosomal protein S5 domain 2-type fold;IPR013750,GHMP kinase, C-terminal domain;IPR01…	-	GO:0016301,molecular_function,kinase activity;GO:0008152,biological_process,metabolic process;GO:0005737,cellular_component,cytoplasm;GO:0005534,molecular_function,galactose binding;GO:0004335,molecular_function,galactokinase activity;GO:0016773,molecular_function,phosphotransferase activity, alcohol group as acceptor;GO:0006012,biological_process,galactose metabolic process;GO:0046835,biological…
AOL_s00004g287	NW_011645561.1;NW_011645561.1	976455;976880	976795;977045	-;-	507	42.069	56.8502	51.3567	93.2729	120.393	71.0648	61.9902	19.9395	30.046	82.4831	109.467	51.5417	125.413	113.881	139.415	NA	NA	NA	NA	NA	NA	NA	NA	NA	7.18159e-05	0.00040125	1.22602	G1WYC7,Uncharacterized protein	XP_011117239.1,hypothetical protein AOL_s00004g287	PF09812,Mitochondrial ribosomal protein L28	IPR019192,Ribosomal protein L28/L40, mitochondrial	-	-
AOL_s00004g288	NW_011645561.1;NW_011645561.1;NW_011645561.1;NW_011645561.1;NW_011645561.1;NW_011645561.1;NW_011645561.1;NW_011645561.1	977600;977718;978021;978146;978256;978500;978599;978857	977626;977933;978081;978191;978429;978520;978671;979117	-;-;-;-;-;-;-;-	879	19.4607	25.0818	43.1146	40.4039	55.8319	44.8661	27.4388	63.2552	31.8364	39.5664	74.9737	23.1874	24.9375	30.4023	43.4483	NA	NA	NA	0.023511	0.0810923	1.06767	NA	NA	NA	NA	NA	NA	G1WYC8,Uncharacterized protein	XP_011117240.1,hypothetical protein AOL_s00004g288	PF08659,KR domain;PF13561,noyl-(Acyl carrier protein) reductase;PF00106,short chain dehydrogenase	IPR036291,NAD(P)-binding domain superfamily;IPR020904,Short-chain dehydrogenase/reductase, conserved site;IPR002347,Short-chain dehydrogenase/reductase SDR	-	GO:0055114,biological_process,oxidation-reduction process;GO:0016491,molecular_function,oxidoreductase activity
AOL_s00004g289	NW_011645561.1;NW_011645561.1	980176;981218	981090;981322	-;-	1020	35.4801	14.0567	119.92	46.0484	23.9646	89.4311	91.7582	626.906	46.8505	20.8829	21.0298	46.8846	17.4375	3.60545	9.73228	NA	NA	NA	0.0292977	0.0951553	2.69179	NA	NA	NA	0.0105568	0.0217668	-2.53341	G1WYC9,Uncharacterized protein	XP_011117241.1,hypothetical protein AOL_s00004g289	PF13417,lutathione S-transferase, N-terminal domain	IPR004045,Glutathione S-transferase, N-terminal;IPR036282,Glutathione S-transferase, C-terminal domain superfamily;IPR010987,Glutathione S-transferase, C-terminal-like;IPR036249,Thioredoxin-like superfamily	-	-
AOL_s00004g29	NW_011645561.1	99418	100410	+	993	9.79758	10.1369	14.3322	23.5214	33.296	10.3507	11.0696	4.15415	5.39766	51.0212	55.2403	73.3454	41.7939	76.3535	73.0792	NA	NA	NA	NA	NA	NA	5.01296e-05	0.00116464	2.5314	4.23694e-06	5.99772e-05	2.39942	G1WXL9,Uncharacterized protein	XP_011116981.1,hypothetical protein AOL_s00004g29	-	-	-	-
AOL_s00004g290	NW_011645561.1;NW_011645561.1;NW_011645561.1;NW_011645561.1	982565;983376;983622;983815	983313;983539;983739;984229	-;-;-;-	1446	3.62288	4.31258	8.64923	5.66449	4.23427	5.98778	6.64232	26.9605	10.3787	10.195	10.5449	8.30844	9.592	4.53549	3.52789	NA	NA	NA	0.00525412	0.028729	1.97972	NA	NA	NA	NA	NA	NA	G1WYD0,Uncharacterized protein	XP_011117242.1,hypothetical protein AOL_s00004g290	-	-	-	GO:0016021,cellular_component,integral component of membrane;GO:0016020,cellular_component,membrane
AOL_s00004g291	NW_011645561.1;NW_011645561.1;NW_011645561.1	985486;985816;986407	985744;986321;986703	-;-;-	1062	37.0467	47.8077	56.5989	63.8705	95.1719	33.979	37.9348	12.4734	16.8409	54.5053	121.675	25.2223	114.418	139.726	233.641	NA	NA	NA	NA	NA	NA	NA	NA	NA	4.21775e-05	0.000276899	1.66842	G1WYD1,Uncharacterized protein	XP_011117243.1,hypothetical protein AOL_s00004g291	PF00134,Cyclin, N-terminal domain	IPR013763,Cyclin-like;IPR036915,Cyclin-like superfamily;IPR006671,Cyclin, N-terminal	-	GO:0000307,cellular_component,cyclin-dependent protein kinase holoenzyme complex;GO:1901407,biological_process,regulation of phosphorylation of RNA polymerase II C-terminal domain
AOL_s00004g292	NW_011645561.1;NW_011645561.1;NW_011645561.1;NW_011645561.1	987323;988139;988442;988521	988073;988373;988448;988547	-;-;-;-	1020	54.5566	55.6974	77.9031	70.8293	139.078	51.26	34.6317	26.5435	15.7643	92.6163	224.043	46.1513	161.47	181.534	343.649	NA	NA	NA	NA	NA	NA	NA	NA	NA	3.1592e-05	0.000226742	1.74828	G1WYD2,Uncharacterized protein	XP_011117244.1,hypothetical protein AOL_s00004g292	PF04695,Peroxisomal membrane anchor protein (Pex14p) conserved region	IPR006785,Peroxisome membrane anchor protein Pex14p, N-terminal;IPR025655,Peroxisomal membrane protein 14;IPR036388,Winged helix-like DNA-binding domain superfamily	-	GO:0005778,cellular_component,peroxisomal membrane;GO:0016560,biological_process,protein import into peroxisome matrix, docking
AOL_s00004g293	NW_011645561.1;NW_011645561.1;NW_011645561.1	990344;990401;991183	990352;991110;991657	+;+;+	1194	28.295	32.5292	39.551	28.3511	34.9489	27.5558	16.58	12.2622	17.4835	30.1863	46.5363	12.4111	34.3938	31.981	51.4237	NA	NA	NA	NA	NA	NA	NA	NA	NA	NA	NA	NA	G1WYD3,Uncharacterized protein	XP_011117245.1,hypothetical protein AOL_s00004g293	PF06775,Putative adipose-regulatory protein (Seipin)	IPR009617,Seipin family	-	GO:0019915,biological_process,lipid storage;GO:0016021,cellular_component,integral component of membrane;GO:0016020,cellular_component,membrane
AOL_s00004g294	NW_011645561.1;NW_011645561.1	997035;997279	997201;998329	+;+	1218	126.267	115.298	130.124	95.4086	85.8439	81.2679	100.368	96.6419	75.2726	91.4917	90.7081	202.34	83.7319	75.0307	52.5989	NA	NA	NA	NA	NA	NA	NA	NA	NA	NA	NA	NA	G1WYD4,Uncharacterized protein	XP_011117246.1,hypothetical protein AOL_s00004g294	-	-	-	-
AOL_s00004g296	NW_011645561.1;NW_011645561.1	1002632;1002785	1002708;1003253	+;+	546	1040.53	981.866	1333.79	569.122	635.393	574.153	373.422	500.125	533.404	338.435	285.182	394.439	248.352	204.646	188.461	0.00164187	0.0146043	-1.02566	NA	NA	NA	0.000711949	0.00556446	-1.58716	4.0456e-07	1.34799e-05	-2.46943	G1WYD6,Uncharacterized protein	XP_011117248.1,hypothetical protein AOL_s00004g296	PF00173,Cytochrome b5-like Heme/Steroid binding domain	IPR001199,Cytochrome b5-like heme/steroid binding domain;IPR036400,Cytochrome b5-like heme/steroid binding domain superfamily	-	GO:0006696,biological_process,ergosterol biosynthetic process;GO:0043085,biological_process,positive regulation of catalytic activity;GO:0008047,molecular_function,enzyme activator activity;GO:0020037,molecular_function,heme binding
AOL_s00004g297	NW_011645561.1;NW_011645561.1	1003736;1006250	1006193;1006794	-;-	3003	68.2308	52.5851	52.7955	36.2893	24.0902	27.6232	12.3316	18.109	12.4187	20.2173	27.6253	14.7262	17.9859	17.451	30.9447	0.00126164	0.0123511	-1.1063	0.000594858	0.00744068	-1.43377	0.000141504	0.00201687	-1.44468	3.16886e-05	0.000227114	-1.50891	G1WYD7,Uncharacterized protein	XP_011117249.1,hypothetical protein AOL_s00004g297	PF08578,Protein of unknown function (DUF1765)	IPR013887,Uncharacterised protein family UPF0592	-	-
AOL_s00004g299	NW_011645561.1	1012423	1012893	-	471	2.95086	2.50203	3.54812	8.28759	2.5999	8.65774	8.83669	6.04433	4.31234	3.4493	1.64611	6.35204	0.577413	1.04106	1.36605	NA	NA	NA	0.000976559	0.010022	1.66464	NA	NA	NA	0.00201667	0.00541422	-1.67075	G1WYD9,Uncharacterized protein	XP_011117251.1,hypothetical protein AOL_s00004g299	-	-	-	-
AOL_s00004g3	NW_011645561.1;NW_011645561.1	5482;6065	6006;6220	-;-	681	4.63129	4.39829	4.67049	2.25519	0.968244	2.21472	1.17533	1.62099	1.24273	1.41371	1.99237	0.617803	0.878583	0.450019	0.404916	0.00580377	0.0335401	-1.46165	0.0170295	0.064715	-1.16789	0.001122	0.00731699	-1.77542	1.26295e-05	0.000123637	-3.06996	G1WXJ3,Uncharacterized protein	XP_011116955.1,hypothetical protein AOL_s00004g3	PF14856,Pathogen effector; putative necrosis-inducing factor	IPR029226,Ecp2 effector protein	-	-
AOL_s00004g30	NW_011645561.1;NW_011645561.1;NW_011645561.1	100775;101706;102832	101648;102772;103374	-;-;-	2484	26.3622	30.2639	27.627	38.745	65.5278	22.5555	22.2333	7.55482	7.13196	39.2663	68.2511	21.5857	81.4351	65.4874	92.8965	NA	NA	NA	NA	NA	NA	NA	NA	NA	9.1425e-06	9.91393e-05	1.39546	G1WXM0,Uncharacterized protein	XP_011116982.1,hypothetical protein AOL_s00004g30	PF01553,Acyltransferase	IPR002123,Phospholipid/glycerol acyltransferase;IPR022284,Glycerol-3-phosphate O-acyltransferase/Dihydroxyacetone phosphate acyltransferase	-	GO:0016746,molecular_function,transferase activity, transferring acyl groups;GO:0008374,molecular_function,O-acyltransferase activity;GO:0044255,biological_process,cellular lipid metabolic process;GO:0008152,biological_process,metabolic process
AOL_s00004g300	NW_011645561.1	1014677	1015132	-	456	243.366	157.213	94.2217	8.5602	0.619712	0.245001	1.05316	6.49798	29.4471	2.63908	2.83376	1.23019	0.357844	0.672068	0.503925	0.000430267	0.00657765	-5.9282	0.0187749	0.0691826	-2.99084	5.45988e-07	0.00018121	-6.20047	3.96926e-09	1.34705e-06	-8.42605	G1WYE0,Uncharacterized protein	XP_011117252.1,hypothetical protein AOL_s00004g300	-	-	-	-
AOL_s00004g301	NW_011645561.1;NW_011645561.1;NW_011645561.1	1017835;1021855;1022114	1021773;1021966;1022181	-;-;-	4119	26.6956	21.3861	26.2148	14.5258	13.9957	15.1076	16.6207	14.3874	8.58829	15.8645	16.6583	16.1044	14.9747	12.7377	14.6052	NA	NA	NA	NA	NA	NA	NA	NA	NA	NA	NA	NA	G1WYE1,Uncharacterized protein	XP_011117253.1,hypothetical protein AOL_s00004g301	PF10377,Autophagy-related protein 11	IPR019460,Autophagy-related protein 11	-	-
AOL_s00004g302	NW_011645561.1;NW_011645561.1;NW_011645561.1;NW_011645561.1;NW_011645561.1	1023546;1023752;1024345;1024971;1025518	1023665;1024260;1024903;1025403;1025570	-;-;-;-;-	1674	136.706	85.7383	180.371	287.233	294.968	468.505	121.128	144.763	87.8988	303.048	281.944	272.496	135.656	111.491	93.9201	0.00340177	0.0231004	1.28316	NA	NA	NA	0.00310733	0.0148465	1.19236	NA	NA	NA	G1WYE2,Uncharacterized protein	XP_011117254.1,hypothetical protein AOL_s00004g302	PF00408,Phosphoglucomutase/phosphomannomutase, C-terminal domain;PF02880,Phosphoglucomutase/phosphomannomutase, alpha/beta/alpha domain III;PF02879,Phosphoglucomutase/phosphomannomutase, alpha/beta/alpha domain II;PF02878,Phosphoglucomutase/phosphomannomutase, alpha/beta/alpha domain I	IPR005843,Alpha-D-phosphohexomutase, C-terminal;IPR005841,Alpha-D-phosphohexomutase superfamily;IPR005845,Alpha-D-phosphohexomutase, alpha/beta/alpha domain II;IPR005844,Alpha-D-phosphohexomutase, alpha/beta/alpha domain I;IPR016066,Alpha-D-phosphohexomutase, conserved site;IPR005846,Alpha-D-phosphohexomutase, alpha/beta/alpha domain III;IPR016055,Alpha-D-phosphohexomutase, alpha/beta/alpha I/II/…	-	GO:0071704,biological_process,organic substance metabolic process;GO:0005975,biological_process,carbohydrate metabolic process;GO:0016868,molecular_function,intramolecular transferase activity, phosphotransferases;GO:0000287,molecular_function,magnesium ion binding;GO:0046872,molecular_function,metal ion binding
AOL_s00004g303	NW_011645561.1;NW_011645561.1;NW_011645561.1;NW_011645561.1;NW_011645561.1;NW_011645561.1;NW_011645561.1;NW_011645561.1;NW_011645561.1	1027045;1027617;1027950;1028313;1028573;1028709;1028804;1028917;1029124	1027539;1027870;1028212;1028437;1028620;1028742;1028814;1028951;1029139	-;-;-;-;-;-;-;-;-	1281	148.475	115.07	134.54	219.698	255.014	195.445	167.328	109.305	83.2863	370.468	527.721	194.177	261.389	231.821	255.191	NA	NA	NA	NA	NA	NA	0.0004716	0.00421402	1.4515	NA	NA	NA	G1WYE3,Uncharacterized protein	XP_011117255.1,hypothetical protein AOL_s00004g303	PF01237,Oxysterol-binding protein	IPR000648,Oxysterol-binding protein;IPR018494,Oxysterol-binding protein, conserved site;IPR037239,Oxysterol-binding protein superfamily	-	-
AOL_s00004g304	NW_011645561.1;NW_011645561.1	1030974;1032826	1032739;1033306	-;-	2247	41.8227	44.994	33.3959	33.8039	50.7033	21.1309	20.7313	11.2476	9.46606	47.6656	66.7087	15.8944	79.6156	67.321	102.02	NA	NA	NA	NA	NA	NA	NA	NA	NA	NA	NA	NA	G1WYE4,Uncharacterized protein	XP_011117256.1,hypothetical protein AOL_s00004g304	PF00443,Ubiquitin carboxyl-terminal hydrolase	IPR018200,Ubiquitin specific protease, conserved site;IPR028889,Ubiquitin specific protease domain;IPR001394,Peptidase C19, ubiquitin carboxyl-terminal hydrolase	-	GO:0006511,biological_process,ubiquitin-dependent protein catabolic process;GO:0036459,molecular_function,thiol-dependent ubiquitinyl hydrolase activity;GO:0016579,biological_process,protein deubiquitination;GO:0016021,cellular_component,integral component of membrane;GO:0016020,cellular_component,membrane
AOL_s00004g305	NW_011645561.1;NW_011645561.1;NW_011645561.1	1035295;1036101;1038363	1036029;1038187;1038666	-;-;-	3126	25.7875	24.2841	30.1274	35.4346	69.5624	33.9521	22.2077	19.8498	16.8393	50.4313	87.6963	26.8728	82.4758	84.0764	79.5664	NA	NA	NA	NA	NA	NA	0.00718251	0.0267738	1.02416	4.70318e-06	6.49025e-05	1.53294	G1WYE5,Uncharacterized protein	XP_011117257.1,hypothetical protein AOL_s00004g305	-	-	-	-
AOL_s00004g306	NW_011645561.1;NW_011645561.1	1042743;1043193	1042770;1044097	+;+	933	102.672	92.9943	151.672	228.53	397.129	328.096	91.6213	114.892	124.813	222.562	282.053	202.821	251.965	173.17	151.765	0.00131528	0.0126644	1.35837	NA	NA	NA	0.00131353	0.00812712	1.09981	NA	NA	NA	G1WYE6,Uncharacterized protein	XP_011117258.1,hypothetical protein AOL_s00004g306	-	-	-	-
AOL_s00004g307	NW_011645561.1;NW_011645561.1;NW_011645561.1;NW_011645561.1	1044719;1044832;1045344;1045904	1044730;1045227;1045822;1045970	+;+;+;+	954	50.2061	37.2642	104.201	126.305	207.548	125.773	128.142	293.36	195.577	143.868	158.341	146.366	90.4257	85.1929	79.1017	0.0164362	0.0676787	1.1713	0.000911224	0.00957619	2.30309	0.00513957	0.0212749	1.34005	NA	NA	NA	G1WYE7,Uncharacterized protein	XP_011117259.1,hypothetical protein AOL_s00004g307	PF01975,Survival protein SurE	IPR027746,Probable tubulin-tyrosine ligase;IPR036523,SurE-like phosphatase/nucleotidase superfamily;IPR002828,Survival protein SurE-like phosphatase/nucleotidase	-	GO:0016787,molecular_function,hydrolase activity
AOL_s00004g308	NW_011645561.1	1046358	1047713	+	1356	2.72011	2.67962	2.58411	4.34157	4.55004	6.17923	3.699	3.38486	2.82931	4.48177	3.81178	2.72347	3.12876	2.39566	4.33822	NA	NA	NA	NA	NA	NA	NA	NA	NA	NA	NA	NA	G1WYE8,Uncharacterized protein	XP_011117260.1,hypothetical protein AOL_s00004g308	PF03133,Tubulin-tyrosine ligase family	IPR004344,Tubulin-tyrosine ligase/Tubulin polyglutamylase	-	GO:0006464,biological_process,cellular protein modification process
AOL_s00004g309	NW_011645561.1;NW_011645561.1	1050565;1050786	1050715;1052128	+;+	1494	41.0044	34.7397	28.4698	21.3732	10.3402	22.4338	15.3937	23.6443	17.4471	26.5816	13.6225	18.0856	13.507	8.86159	5.56787	0.010427	0.0493267	-1.07338	NA	NA	NA	NA	NA	NA	0.000107327	0.000541242	-1.98386	G1WYE9,Uncharacterized protein	XP_011117261.1,hypothetical protein AOL_s00004g309	PF00191,Annexin	IPR037104,Annexin superfamily;IPR001464,Annexin;IPR018502,Annexin repeat	-	GO:0005544,molecular_function,calcium-dependent phospholipid binding;GO:0005509,molecular_function,calcium ion binding
AOL_s00004g31	NW_011645561.1;NW_011645561.1	105364;106485	106417;106516	-;-	1086	1.42746	0.768636	1.53883	2.88726	1.73474	3.54913	1.03182	3.42392	1.09099	1.93922	2.6772	2.23835	2.40408	1.35453	2.20057	0.041243	0.127863	1.01456	NA	NA	NA	NA	NA	NA	NA	NA	NA	G1WXM1,Uncharacterized protein	XP_011116983.1,hypothetical protein AOL_s00004g31	-	IPR035994,Nucleoside phosphorylase superfamily	-	GO:0003824,molecular_function,catalytic activity;GO:0009116,biological_process,nucleoside metabolic process
AOL_s00004g310	NW_011645561.1	1053068	1053712	+	645	33.4825	27.4059	22.9843	26.8862	9.20057	32.3037	13.2366	16.9345	14.8703	22.6691	11.7199	16.9594	13.83	10.453	15.3193	NA	NA	NA	NA	NA	NA	NA	NA	NA	0.000660252	0.00218329	-1.19589	G1WYF0,Uncharacterized protein	XP_011117262.1,hypothetical protein AOL_s00004g310	-	-	-	-
AOL_s00004g311	NW_011645561.1	1053852	1055222	-	1371	26.9425	29.6548	28.1535	38.4133	20.337	37.6883	14.9065	17.6291	21.5226	41.3868	21.2067	35.3246	18.0911	19.1344	14.1126	NA	NA	NA	NA	NA	NA	NA	NA	NA	NA	NA	NA	G1WYF1,Uncharacterized protein	XP_011117263.1,hypothetical protein AOL_s00004g311	-	-	-	-
AOL_s00004g312	NW_011645561.1	1055910	1056986	-	1077	24.3704	27.9933	26.0283	28.1632	21.3407	25.622	17.1426	12.0839	19.1209	38.438	25.3159	33.2048	19.9994	27.8862	24.3232	NA	NA	NA	NA	NA	NA	NA	NA	NA	NA	NA	NA	G1WYF2,Uncharacterized protein	XP_011117264.1,hypothetical protein AOL_s00004g312	-	-	-	-
AOL_s00004g313	NW_011645561.1;NW_011645561.1	1057769;1057927	1057859;1058492	-;-	657	183.964	268.082	236.968	319.273	328.397	218.85	211.816	77.2893	188.409	286.843	259.717	249.175	332.232	356.468	352.135	NA	NA	NA	NA	NA	NA	NA	NA	NA	NA	NA	NA	G1WYF3,Mitochondrial import inner membrane translocase subunit TIM23	XP_011117265.1,hypothetical protein AOL_s00004g313	PF02466,Tim17/Tim22/Tim23/Pmp24 family	IPR005681,Mitochondrial inner membrane translocase complex, subunit Tim23;IPR003397,Mitochondrial inner membrane translocase subunit Tim17/Tim22/Tim23/peroxisomal protein PMP24	-	GO:0005744,cellular_component,mitochondrial inner membrane presequence translocase complex;GO:0015031,biological_process,protein transport;GO:0005743,cellular_component,mitochondrial inner membrane;GO:0005739,cellular_component,mitochondrion;GO:0016020,cellular_component,membrane;GO:0071806,biological_process,protein transmembrane transport;GO:0015450,molecular_function,P-P-bond-hydrolysis-driven…
AOL_s00004g314	NW_011645561.1;NW_011645561.1;NW_011645561.1;NW_011645561.1;NW_011645561.1;NW_011645561.1;NW_011645561.1	1059155;1059382;1060305;1061591;1062220;1062460;1062825	1059295;1060243;1061526;1062154;1062391;1062763;1064353	+;+;+;+;+;+;+	4794	6.3893	7.55892	7.7703	6.44716	5.70797	4.21806	7.57992	7.44121	6.68469	3.77795	4.28575	4.07599	7.29542	4.97348	6.37506	NA	NA	NA	NA	NA	NA	NA	NA	NA	NA	NA	NA	G1WYF4,Uncharacterized protein	XP_011117266.1,hypothetical protein AOL_s00004g314	PF10350,Putative death-receptor fusion protein (DUF2428)	IPR016024,Armadillo-type fold;IPR019442,Domain of unknown function DUF2428, death-receptor-like	-	-
AOL_s00004g317	NW_011645561.1;NW_011645561.1	1076782;1077333	1077256;1080280	+;+	3423	48.1776	48.3563	46.601	23.7232	34.4396	25.5883	24.3027	19.5193	12.1147	29.7604	34.8813	45.3677	25.8852	26.5548	20.193	NA	NA	NA	NA	NA	NA	NA	NA	NA	0.000389024	0.00143043	-1.0603	G1WYF7,Uncharacterized protein	XP_011117269.1,hypothetical protein AOL_s00004g317	-	-	-	-
AOL_s00004g319	NW_011645561.1;NW_011645561.1	1086405;1086543	1086445;1087194	+;+	693	0.848509	0.991965	4.12288	1.47743	1.76703	2.33758	1.53997	2.93432	0.814138	1.91019	2.3308	1.55149	0.549417	0.530672	0.862127	NA	NA	NA	NA	NA	NA	NA	NA	NA	NA	NA	NA	G1WYF9,Uncharacterized protein	XP_011117271.1,hypothetical protein AOL_s00004g319	PF00651,BTB/POZ domain	IPR000210,BTB/POZ domain;IPR011333,SKP1/BTB/POZ domain superfamily	-	-
AOL_s00004g32	NW_011645561.1;NW_011645561.1	113455;113892	113802;116213	+;+	2670	27.3286	24.6431	28.8118	29.8864	21.1853	21.4026	58.3762	35.7955	28.8227	35.4717	26.352	68.9126	47.4659	42.8589	26.9896	NA	NA	NA	0.00377865	0.0234321	1.18129	NA	NA	NA	NA	NA	NA	G1WXM2,Uncharacterized protein	XP_011116984.1,hypothetical protein AOL_s00004g32	-	-	-	-
AOL_s00004g320	NW_011645561.1	1088844	1089524	+	681	14.7573	17.8816	34.5933	37.6805	14.3853	94.987	8.61909	30.1162	19.4694	38.7004	29.7906	46.3352	19.5684	10.7105	13.4972	NA	NA	NA	NA	NA	NA	NA	NA	NA	NA	NA	NA	G1WYG0,Uncharacterized protein	XP_011117272.1,hypothetical protein AOL_s00004g320	PF00651,BTB/POZ domain	IPR000210,BTB/POZ domain;IPR011333,SKP1/BTB/POZ domain superfamily	-	-
AOL_s00004g321	NW_011645561.1;NW_011645561.1;NW_011645561.1	1090443;1090824;1092453	1090745;1092376;1092459	+;+;+	1863	49.7833	33.6837	51.6226	41.7333	20.6039	62.9664	14.1778	23.1089	11.1446	30.1663	24.1376	20.6259	14.1309	9.80419	16.3061	NA	NA	NA	NA	NA	NA	NA	NA	NA	3.4879e-06	5.20344e-05	-1.85258	G1WYG1,Uncharacterized protein	XP_011117273.1,hypothetical protein AOL_s00004g321	PF00750,tRNA synthetases class I (R);PF05746,ALR anticodon binding domain	IPR035684,Arginyl-tRNA synthetase, catalytic core domain;IPR014729,Rossmann-like alpha/beta/alpha sandwich fold;IPR005148,Arginyl tRNA synthetase N-terminal domain;IPR009080,Aminoacyl-tRNA synthetase, class Ia, anticodon-binding;IPR008909,DALR anticodon binding;IPR036695,Arginyl tRNA synthetase N-terminal domain superfamily;IPR001278,Arginine-tRNA ligase	-	GO:0004812,molecular_function,aminoacyl-tRNA ligase activity;GO:0005737,cellular_component,cytoplasm;GO:0006418,biological_process,tRNA aminoacylation for protein translation;GO:0006412,biological_process,translation;GO:0016874,molecular_function,ligase activity;GO:0006420,biological_process,arginyl-tRNA aminoacylation;GO:0004814,molecular_function,arginine-tRNA ligase activity;GO:0000166,molecul…
AOL_s00004g322	NW_011645561.1;NW_011645561.1	1095927;1096377	1096058;1096466	-;-	222	84.5183	64.1426	67.0214	90.7981	91.6504	137.386	36.054	43.9673	71.4142	48.2453	28.8124	41.4828	22.5409	15.1851	16.5614	NA	NA	NA	NA	NA	NA	NA	NA	NA	1.28633e-05	0.000125657	-2.08645	G1WYG2,Uncharacterized protein	XP_011117274.1,hypothetical protein AOL_s00004g322	PF01910,Thiamine-binding protein	IPR002767,Thiamine-binding protein;IPR029756,MTH1187/YkoF-like	-	-
AOL_s00004g323	NW_011645561.1;NW_011645561.1;NW_011645561.1	1098838;1098995;1099139	1098929;1099073;1099159	+;+;+	192	1.6705	1.27871	1.68464	8.66545	3.67954	6.69159	4.44667	6.05204	1.46926	9.40174	5.38414	7.06076	5.38257	2.87309	1.67555	0.00410776	0.0261895	1.8836	NA	NA	NA	0.000795736	0.00595164	2.31251	NA	NA	NA	G1WYG3,Uncharacterized protein	XP_011117275.1,hypothetical protein AOL_s00004g323	PF00734,ungal cellulose binding domain	IPR035971,Cellulose-binding domain superfamily;IPR000254,Cellulose-binding domain, fungal	-	GO:0005975,biological_process,carbohydrate metabolic process;GO:0030248,molecular_function,cellulose binding;GO:0005576,cellular_component,extracellular region
AOL_s00004g324	NW_011645561.1;NW_011645561.1;NW_011645561.1;NW_011645561.1;NW_011645561.1;NW_011645561.1	1100209;1100711;1101952;1102344;1102725;1103150	1100631;1101884;1102272;1102659;1103075;1103594	+;+;+;+;+;+	3030	11.344	9.82046	13.5572	8.84892	4.67873	11.8542	2.99379	4.81287	2.15996	4.48801	5.24554	3.45589	4.77503	2.77132	10.3443	NA	NA	NA	0.00194928	0.0153552	-1.23752	0.00016347	0.00220804	-1.34014	0.00920337	0.0194469	-1.10013	G1WYG4,Uncharacterized protein	XP_011117276.1,hypothetical protein AOL_s00004g324	-	-	-	-
AOL_s00004g325	NW_011645561.1	1104186	1104803	-	618	5.01691	5.48229	5.14661	9.11199	6.09685	15.5469	4.23081	4.88864	2.64753	4.67348	4.60004	8.01811	5.72087	3.7688	3.86701	NA	NA	NA	NA	NA	NA	NA	NA	NA	NA	NA	NA	G1WYG5,Uncharacterized protein	XP_011117277.1,hypothetical protein AOL_s00004g325	-	-	-	-
AOL_s00004g326	NW_011645561.1;NW_011645561.1;NW_011645561.1;NW_011645561.1	1105250;1105525;1105728;1106264	1105451;1105660;1106166;1106464	-;-;-;-	978	6.77766	6.02482	7.82721	5.10358	3.56366	8.1677	2.78258	4.15846	2.42293	4.67587	5.15292	4.34968	2.22463	2.44419	4.74617	NA	NA	NA	NA	NA	NA	NA	NA	NA	0.00245336	0.00636471	-1.2428	G1WYG6,Uncharacterized protein	XP_011117278.1,hypothetical protein AOL_s00004g326	PF07264,toposide-induced protein 2.4 (EI24)	-	-	GO:0016021,cellular_component,integral component of membrane;GO:0016020,cellular_component,membrane
AOL_s00004g327	NW_011645561.1;NW_011645561.1;NW_011645561.1;NW_011645561.1;NW_011645561.1;NW_011645561.1;NW_011645561.1	1107621;1108065;1108181;1108353;1108876;1109091;1110495	1107940;1108122;1108293;1108822;1109011;1110379;1110619	+;+;+;+;+;+;+	2511	5.34347	5.04516	7.25651	8.9195	12.2294	9.83282	5.69513	6.29355	3.99949	5.7032	6.3812	5.47337	6.65011	4.10082	9.00491	NA	NA	NA	NA	NA	NA	NA	NA	NA	NA	NA	NA	G1WYG7,Uncharacterized protein	XP_011117279.1,hypothetical protein AOL_s00004g327	PF07885,Ion channel	IPR013099,Potassium channel domain	-	GO:0016021,cellular_component,integral component of membrane;GO:0016020,cellular_component,membrane
AOL_s00004g328	NW_011645561.1;NW_011645561.1	1111264;1113937	1113875;1113952	-;-	2628	11.0858	12.2756	12.9438	11.8827	16.0399	11.3293	7.00502	4.28894	2.36156	8.86081	16.2508	6.20804	34.6678	25.0488	43.9993	NA	NA	NA	NA	NA	NA	NA	NA	NA	2.25362e-05	0.000178951	1.39425	G1WYG8,Uncharacterized protein	XP_011117280.1,hypothetical protein AOL_s00004g328	PF09329,Primase zinc finger	IPR015408,Zinc finger, Mcm10/DnaG-type;IPR012340,Nucleic acid-binding, OB-fold	-	GO:0006260,biological_process,DNA replication;GO:0005634,cellular_component,nucleus
AOL_s00004g329	NW_011645561.1	1114827	1116134	+	1308	2.57472	3.754	3.33837	3.81598	7.66965	3.28841	2.65168	0.932792	0.905821	3.54218	8.34788	1.57253	18.6298	8.90337	38.2632	NA	NA	NA	NA	NA	NA	NA	NA	NA	7.86678e-05	0.000429067	2.60137	G1WYG9,Uncharacterized protein	XP_011117281.1,hypothetical protein AOL_s00004g329	PF09468,Ydr279p protein family (RNase H2 complex component)	IPR019024,Ribonuclease H2, subunit B	-	GO:0005634,cellular_component,nucleus
AOL_s00004g33	NW_011645561.1;NW_011645561.1	117023;117393	117319;118043	-;-	948	55.3168	64.5374	73.0722	47.7233	81.0803	43.2504	40.1888	17.2215	25.5912	58.9017	80.0124	35.1589	113.088	102.672	142.625	NA	NA	NA	NA	NA	NA	NA	NA	NA	NA	NA	NA	G1WXM3,Uncharacterized protein	XP_011116985.1,hypothetical protein AOL_s00004g33	PF04193,PQ loop repeat	IPR006603,PQ-loop repeat;IPR016817,Mannose-P-dolichol utilization defect 1 protein	-	GO:0016021,cellular_component,integral component of membrane;GO:0016020,cellular_component,membrane
AOL_s00004g330	NW_011645561.1	1116254	1116784	-	531	5.63755	5.64075	3.55329	10.2434	11.1758	11.7822	6.83329	4.37662	2.97505	8.1588	7.30053	4.13769	11.0628	8.31087	14.8	0.0218157	0.0826298	1.03703	NA	NA	NA	NA	NA	NA	0.00685274	0.0151415	1.0738	G1WYH0,Uncharacterized protein	XP_011117282.1,hypothetical protein AOL_s00004g330	PF00929,xonuclease	IPR036397,Ribonuclease H superfamily;IPR013520,Exonuclease, RNase T/DNA polymerase III;IPR012337,Ribonuclease H-like superfamily;IPR022894,Oligoribonuclease	-	GO:0003676,molecular_function,nucleic acid binding;GO:0090503,biological_process,RNA phosphodiester bond hydrolysis, exonucleolytic;GO:0000175,molecular_function,3'-5'-exoribonuclease activity
AOL_s00004g331	NW_011645561.1;NW_011645561.1;NW_011645561.1	1117358;1117687;1118158	1117607;1117889;1118580	+;+;+	876	25.9347	27.634	28.062	64.3563	87.0455	54.7762	50.6189	21.6879	31.6878	57.3549	53.8414	68.8932	66.8106	53.4561	83.9415	0.000837444	0.00960173	1.22223	NA	NA	NA	0.00185508	0.0103106	1.26275	5.49722e-05	0.000333577	1.20715	G1WYH1,Uncharacterized protein	XP_011117283.1,hypothetical protein AOL_s00004g331	PF01281,Ribosomal protein L9, N-terminal domain	IPR020070,Ribosomal protein L9, N-terminal;IPR036935,Ribosomal protein L9, N-terminal domain superfamily;IPR000244,Ribosomal protein L9	-	GO:0005840,cellular_component,ribosome;GO:0006412,biological_process,translation;GO:0003735,molecular_function,structural constituent of ribosome;GO:0005622,cellular_component,intracellular
AOL_s00004g332	NW_011645561.1;NW_011645561.1;NW_011645561.1;NW_011645561.1;NW_011645561.1;NW_011645561.1	1120620;1120811;1120956;1121135;1121527;1122036	1120682;1120855;1121066;1121446;1121965;1122157	+;+;+;+;+;+	1092	300.666	184.673	292.4	238.501	183.778	336.798	132.472	227.663	135.056	129.544	131.882	224.917	58.8752	47.6533	46.6314	NA	NA	NA	NA	NA	NA	NA	NA	NA	4.7352e-07	1.49102e-05	-2.42542	G1WYH2,Uncharacterized protein	XP_011117284.1,hypothetical protein AOL_s00004g332	PF01116,ructose-bisphosphate aldolase class-II	IPR006411,Fructose-bisphosphate aldolase, class II, yeast/E. coli subtype;IPR000771,Fructose-bisphosphate aldolase, class-II;IPR013785,Aldolase-type TIM barrel	-	GO:0005975,biological_process,carbohydrate metabolic process;GO:0004332,molecular_function,fructose-bisphosphate aldolase activity;GO:0006096,biological_process,glycolytic process;GO:0006094,biological_process,gluconeogenesis;GO:0003824,molecular_function,catalytic activity;GO:0005739,cellular_component,mitochondrion;GO:0005829,cellular_component,cytosol;GO:0008270,molecular_function,zinc ion bin…
AOL_s00004g333	NW_011645561.1;NW_011645561.1;NW_011645561.1	1123232;1125662;1126819	1125587;1126729;1126916	-;-;-	3522	275.461	303.578	183.659	110.776	84.0866	87.3113	57.087	41.2075	82.0505	86.0198	58.2257	44.6765	110.53	104.573	86.305	0.000272986	0.005083	-1.56631	0.00991699	0.0448928	-1.43419	0.000191368	0.00244283	-1.97956	0.000380996	0.00140599	-1.43598	G1WYH3,Uncharacterized protein	XP_011117285.1,hypothetical protein AOL_s00004g333	PF14703,Cytosolic domain of 10TM putative phosphate transporter;PF02714,Calcium-dependent channel, 7TM region, putative phosphate;PF13967,Late exocytosis, associated with Golgi transport	IPR003864,Calcium-dependent channel, 7TM region, putative phosphate;IPR027815,10TM putative phosphate transporter, cytosolic domain;IPR032880,Calcium permeable stress-gated cation channel 1, N-terminal transmembrane domain	-	GO:0016021,cellular_component,integral component of membrane;GO:0016020,cellular_component,membrane
AOL_s00004g334	NW_011645561.1	1129513	1130301	-	789	4.3361	3.23614	4.37281	4.0552	1.8505	4.53112	2.0289	3.24003	1.00111	2.97424	1.55587	1.65896	2.41284	0.932208	1.8057	NA	NA	NA	NA	NA	NA	NA	NA	NA	0.00438594	0.01039	-1.31116	G1WYH4,Uncharacterized protein	XP_011117286.1,hypothetical protein AOL_s00004g334	PF00149,Calcineurin-like phosphoesterase	IPR029052,Metallo-dependent phosphatase-like;IPR004843,Calcineurin-like phosphoesterase domain, ApaH type	-	GO:0016787,molecular_function,hydrolase activity
AOL_s00004g335	NW_011645561.1;NW_011645561.1;NW_011645561.1;NW_011645561.1;NW_011645561.1;NW_011645561.1;NW_011645561.1;NW_011645561.1;NW_011645561.1	1130767;1130875;1130953;1131049;1131154;1131476;1131625;1131723;1132119	1130792;1130889;1130981;1131088;1131336;1131571;1131657;1132053;1132307	+;+;+;+;+;+;+;+;+	942	13.6194	9.74748	12.304	41.2341	18.5493	60.3077	14.5579	20.5384	11.7391	18.0769	12.2086	17.4681	9.98924	5.85599	4.68362	0.0036613	0.024175	1.63389	NA	NA	NA	NA	NA	NA	NA	NA	NA	G1WYH5,Uncharacterized protein	XP_011117287.1,hypothetical protein AOL_s00004g335	PF00903,lyoxalase/Bleomycin resistance protein/Dioxygenase superfamily	IPR004360,Glyoxalase/fosfomycin resistance/dioxygenase domain;IPR037523,Vicinal oxygen chelate (VOC) domain;IPR018146,Glyoxalase I, conserved site;IPR004361,Glyoxalase I;IPR029068,Glyoxalase/Bleomycin resistance protein/Dihydroxybiphenyl dioxygenase	-	GO:0019243,biological_process,methylglyoxal catabolic process to D-lactate via S-lactoyl-glutathione;GO:0004462,molecular_function,lactoylglutathione lyase activity;GO:0006749,biological_process,glutathione metabolic process;GO:0008270,molecular_function,zinc ion binding;GO:0046872,molecular_function,metal ion binding
AOL_s00004g336	NW_011645561.1;NW_011645561.1	1132645;1133962	1133741;1134310	-;-	1446	2.55081	1.69787	1.90134	0.92933	0.814283	1.08166	0.295214	0.803591	0.507231	0.832242	0.80427	0.581914	0.489004	0.381489	0.794571	0.0120809	0.0547048	-1.23677	0.011909	0.051138	-1.34819	0.00452528	0.0194692	-1.41163	0.000224801	0.000936115	-1.97761	G1WYH6,Uncharacterized protein	XP_011117288.1,hypothetical protein AOL_s00004g336	-	IPR036047,F-box-like domain superfamily	-	-
AOL_s00004g337	NW_011645561.1;NW_011645561.1	1134995;1135895	1135779;1136291	-;-	1182	0.768826	0.4985	0.364863	0.324828	0.318769	0.567109	0.451438	0.344076	1.81383	0.356343	0.327968	0.435041	0.184069	0.10371	0.0777631	NA	NA	NA	NA	NA	NA	NA	NA	NA	NA	NA	NA	G1WYH7,Uncharacterized protein	XP_011117289.1,hypothetical protein AOL_s00004g337	-	IPR036047,F-box-like domain superfamily;IPR001810,F-box domain	-	-
AOL_s00004g338	NW_011645561.1;NW_011645561.1;NW_011645561.1;NW_011645561.1;NW_011645561.1	1137920;1138203;1138373;1138798;1139382	1138120;1138295;1138735;1139307;1139711	+;+;+;+;+	1497	17.6758	15.285	24.4515	22.57	34.4505	32.7624	20.4244	18.4351	28.7187	29.4223	24.2988	24.0449	21.8368	13.2657	12.0037	NA	NA	NA	NA	NA	NA	NA	NA	NA	NA	NA	NA	G1WYH8,Uncharacterized protein	XP_011117290.1,hypothetical protein AOL_s00004g338	-	IPR027267,AH/BAR domain superfamily;IPR001849,Pleckstrin homology domain;IPR011993,PH-like domain superfamily	-	-
AOL_s00004g339	NW_011645561.1;NW_011645561.1;NW_011645561.1	1140081;1140708;1140912	1140643;1140823;1140976	-;-;-	744	105.475	82.8931	60.5022	51.4337	33.1713	101.509	13.6986	31.2364	9.78245	28.6298	21.5366	18.4726	15.2795	11.8631	10.0688	NA	NA	NA	0.00351792	0.0223931	-1.65595	0.000198489	0.00248451	-1.80401	1.08646e-06	2.54609e-05	-2.83722	G1WYH9,Uncharacterized protein	XP_011117291.1,hypothetical protein AOL_s00004g339	PF00300,Histidine phosphatase superfamily (branch 1)	IPR029033,Histidine phosphatase superfamily;IPR013078,Histidine phosphatase superfamily, clade-1	-	-
AOL_s00004g34	NW_011645561.1;NW_011645561.1;NW_011645561.1;NW_011645561.1	124730;125154;125450;126140	124969;125378;126063;127670	+;+;+;+	2610	27.1786	20.9578	48.1046	22.8014	15.8437	34.6291	9.11822	16.5617	8.27922	16.2992	15.7192	24.3586	21.0484	21.699	21.4999	NA	NA	NA	NA	NA	NA	NA	NA	NA	NA	NA	NA	G1WXM4,Patatin-like phospholipase domain-containing protein	XP_011116986.1,hypothetical protein AOL_s00004g34	PF11815,omain of unknown function (DUF3336);PF01734,Patatin-like phospholipase	IPR021771,Triacylglycerol lipase;IPR002641,Patatin-like phospholipase domain;IPR016035,Acyl transferase/acyl hydrolase/lysophospholipase	-	GO:0006629,biological_process,lipid metabolic process;GO:0016787,molecular_function,hydrolase activity;GO:0004806,molecular_function,triglyceride lipase activity;GO:0008152,biological_process,metabolic process;GO:0016020,cellular_component,membrane;GO:0016042,biological_process,lipid catabolic process
AOL_s00004g341	NW_011645561.1	1148578	1149606	+	1029	6.80538	3.81748	5.02937	2.79844	2.9751	4.2343	1.71125	2.03264	1.31591	1.46188	1.38135	1.09031	1.21577	1.42957	2.14381	NA	NA	NA	0.0229892	0.0798925	-1.04712	0.000340635	0.00343737	-1.922	0.000258986	0.00104347	-1.80461	G1WYI1,Uncharacterized protein	XP_011117293.1,hypothetical protein AOL_s00004g341	-	IPR036047,F-box-like domain superfamily	-	-
AOL_s00004g342	NW_011645561.1;NW_011645561.1;NW_011645561.1	1151294;1151395;1152382	1151334;1152324;1154557	-;-;-	3147	1.47781	1.45107	1.50745	0.793025	0.778234	1.57978	0.746056	1.56926	0.591627	1.12809	1.006	1.26263	1.08888	0.779061	0.744791	NA	NA	NA	NA	NA	NA	NA	NA	NA	NA	NA	NA	G1WYI2,Uncharacterized protein	XP_011117294.1,hypothetical protein AOL_s00004g342	PF00174,Oxidoreductase molybdopterin binding domain;PF00173,Cytochrome b5-like Heme/Steroid binding domain;PF03404,Mo-co oxidoreductase dimerisation domain;PF00175,Oxidoreductase NAD-binding domain;PF00970,Oxidoreductase FAD-binding domain	IPR001709,Flavoprotein pyridine nucleotide cytochrome reductase;IPR001199,Cytochrome b5-like heme/steroid binding domain;IPR017938,Riboflavin synthase-like beta-barrel;IPR008335,Eukaryotic molybdopterin oxidoreductase;IPR017927,Ferredoxin reductase-type FAD-binding domain;IPR036374,Oxidoreductase, molybdopterin-binding domain superfamily;IPR005066,Moybdenum cofactor oxidoreductase, dimerisation;I…	-	GO:0055114,biological_process,oxidation-reduction process;GO:0016491,molecular_function,oxidoreductase activity;GO:0030151,molecular_function,molybdenum ion binding;GO:0042128,biological_process,nitrate assimilation
AOL_s00004g343	NW_011645561.1;NW_011645561.1;NW_011645561.1;NW_011645561.1;NW_011645561.1;NW_011645561.1	1155860;1156311;1157874;1158265;1158649;1159017	1156235;1157820;1158206;1158570;1158960;1161657	+;+;+;+;+;+	5478	17.8284	10.317	19.6425	16.5994	11.4607	33.9261	6.41917	10.7333	7.93048	8.76534	6.12129	12.7321	6.20576	4.36366	4.48002	NA	NA	NA	NA	NA	NA	NA	NA	NA	2.97204e-05	0.000219265	-1.74639	G1WYI3,Uncharacterized protein	XP_011117295.1,hypothetical protein AOL_s00004g343	PF12796,Ankyrin repeats (3 copies);PF13637,Ankyrin repeats (many copies);PF13606,Ankyrin repeat	IPR020683,Ankyrin repeat-containing domain;IPR002110,Ankyrin repeat;IPR036770,Ankyrin repeat-containing domain superfamily	-	-
AOL_s00004g344	NW_011645561.1;NW_011645561.1	1162543;1163368	1163290;1163891	+;+	1272	2.18531	2.81798	1.61048	2.26383	0.777563	1.05397	1.80384	3.38001	2.97179	2.83826	0.711113	3.23407	0.855224	0.578233	1.12005	NA	NA	NA	NA	NA	NA	NA	NA	NA	0.00227913	0.00599072	-1.49081	G1WYI4,Uncharacterized protein	XP_011117296.1,hypothetical protein AOL_s00004g344	-	-	-	-
AOL_s00004g345	NW_011645561.1;NW_011645561.1;NW_011645561.1;NW_011645561.1;NW_011645561.1;NW_011645561.1	1165156;1166102;1166623;1166791;1167004;1167240	1166049;1166560;1166726;1166945;1167147;1167268	-;-;-;-;-;-	1785	186.452	199.71	157.044	110.954	96.571	48.8816	272.181	309.767	281.625	104.903	34.0603	189.372	78.9526	82.4446	41.1948	0.00409928	0.0261758	-1.21299	0.00295183	0.0199634	1.2665	NA	NA	NA	0.000554928	0.00189944	-1.49278	G1WYI5,Uncharacterized protein	XP_011117297.1,hypothetical protein AOL_s00004g345	PF00339,Arrestin (or S-antigen), N-terminal domain;PF02752,Arrestin (or S-antigen), C-terminal domain	IPR011022,Arrestin C-terminal-like domain;IPR014752,Arrestin, C-terminal;IPR011021,Arrestin-like, N-terminal	-	GO:0007165,biological_process,signal transduction
AOL_s00004g346	NW_011645561.1	1176062	1177561	+	1500	26.0509	34.6662	22.8932	35.7497	44.335	22.8282	19.4942	9.41214	19.7093	29.4437	24.724	22.2516	28.6466	27.1322	14.8291	NA	NA	NA	NA	NA	NA	NA	NA	NA	NA	NA	NA	G1WYI6,Uncharacterized protein	XP_011117298.1,hypothetical protein AOL_s00004g346	PF05686,lycosyl transferase family 90	IPR006598,Lipopolysaccharide-modifying protein	-	-
AOL_s00004g347	NW_011645561.1;NW_011645561.1;NW_011645561.1;NW_011645561.1	1182845;1183631;1183901;1184549	1183489;1183830;1184478;1184775	+;+;+;+	1650	21.1232	32.3777	31.4303	89.5099	124.938	36.9693	83.953	20.9159	32.0396	147.875	151.461	199.738	156.089	165.564	193.135	0.00804911	0.0415395	1.44928	0.0309722	0.0990183	1.26925	3.4201e-05	0.000944878	2.68432	2.7138e-07	1.04481e-05	2.49633	G1WYI7,Uncharacterized protein	XP_011117299.1,hypothetical protein AOL_s00004g347	PF13520,Amino acid permease	IPR004840,Amino acid permease, conserved site;IPR002293,Amino acid/polyamine transporter I	-	GO:0055085,biological_process,transmembrane transport;GO:0022857,molecular_function,transmembrane transporter activity;GO:0006865,biological_process,amino acid transport;GO:0016021,cellular_component,integral component of membrane;GO:0016020,cellular_component,membrane
AOL_s00004g348	NW_011645561.1;NW_011645561.1;NW_011645561.1;NW_011645561.1	1185576;1186619;1187090;1187290	1186550;1187013;1187222;1187367	-;-;-;-	1581	4.80124	5.2177	4.19402	10.2807	9.89031	5.40583	5.53513	5.10806	5.1388	14.843	19.3706	10.7332	6.02065	5.35002	4.59289	NA	NA	NA	NA	NA	NA	8.07761e-05	0.00152262	1.68636	NA	NA	NA	G1WYI8,Uncharacterized protein	XP_011117300.1,hypothetical protein AOL_s00004g348	PF01565,AD binding domain	IPR036318,FAD-binding, type 2-like superfamily;IPR006094,FAD linked oxidase, N-terminal;IPR016166,FAD-binding, type 2	-	GO:0055114,biological_process,oxidation-reduction process;GO:0016491,molecular_function,oxidoreductase activity;GO:0050660,molecular_function,flavin adenine dinucleotide binding;GO:0016614,molecular_function,oxidoreductase activity, acting on CH-OH group of donors
AOL_s00004g349	NW_011645561.1;NW_011645561.1;NW_011645561.1;NW_011645561.1;NW_011645561.1;NW_011645561.1;NW_011645561.1;NW_011645561.1	1189410;1189704;1189847;1190090;1190442;1190852;1191079;1191786	1189477;1189779;1190029;1190375;1190791;1191019;1191656;1191945	-;-;-;-;-;-;-;-	1869	42.7019	42.0877	43.6979	39.3738	57.8332	31.0833	27.0083	34.2567	27.259	40.8545	81.7214	20.6598	66.5862	69.7536	71.6295	NA	NA	NA	NA	NA	NA	NA	NA	NA	NA	NA	NA	G1WYI9,Uncharacterized protein	XP_011117301.1,hypothetical protein AOL_s00004g349	PF00400,WD domain, G-beta repeat	IPR036322,WD40-repeat-containing domain superfamily;IPR001680,WD40 repeat;IPR017986,WD40-repeat-containing domain	-	-
AOL_s00004g35	NW_011645561.1;NW_011645561.1;NW_011645561.1;NW_011645561.1;NW_011645561.1;NW_011645561.1;NW_011645561.1	129505;130652;130780;131045;131142;131789;133744	130570;130723;130962;131069;131723;133668;134120	+;+;+;+;+;+;+	4185	8.46866	9.26901	11.9153	3.37922	1.31672	3.91088	1.42803	2.05466	1.48296	2.42985	1.71366	1.54148	1.35168	0.893393	1.31779	0.00106007	0.0109537	-1.9027	4.4006e-05	0.00206222	-1.98204	1.29371e-05	0.000578001	-2.31051	6.29091e-08	5.10121e-06	-3.1581	G1WXM5,Uncharacterized protein	XP_011116987.1,hypothetical protein AOL_s00004g35	PF12796,Ankyrin repeats (3 copies);PF13857,Ankyrin repeats (many copies);PF01048,Phosphorylase superfamily	IPR027417,P-loop containing nucleoside triphosphate hydrolase;IPR002110,Ankyrin repeat;IPR000845,Nucleoside phosphorylase domain;IPR035994,Nucleoside phosphorylase superfamily;IPR036770,Ankyrin repeat-containing domain superfamily;IPR020683,Ankyrin repeat-containing domain	-	GO:0003824,molecular_function,catalytic activity;GO:0009116,biological_process,nucleoside metabolic process
AOL_s00004g350	NW_011645561.1;NW_011645561.1;NW_011645561.1	1193694;1194064;1194268	1193998;1194190;1194291	+;+;+	456	2.34456	1.61521	1.89153	3.22762	2.06571	2.32751	2.22333	3.05787	1.60846	3.69472	4.10895	3.69056	2.26634	1.34414	3.02355	NA	NA	NA	NA	NA	NA	0.0398361	0.0963018	1.05369	NA	NA	NA	G1WYJ0,Uncharacterized protein	XP_011117302.1,hypothetical protein AOL_s00004g350	-	-	-	-
AOL_s00004g351	NW_011645561.1;NW_011645561.1;NW_011645561.1;NW_011645561.1;NW_011645561.1;NW_011645561.1	1195336;1195474;1195567;1195734;1195954;1196286	1195388;1195499;1195655;1195863;1196229;1196347	+;+;+;+;+;+	636	222.397	229.53	269.288	253.751	557.846	194.72	217.719	109.439	133.864	350.809	516.674	217.565	428.211	539.105	560.673	NA	NA	NA	NA	NA	NA	NA	NA	NA	NA	NA	NA	G1WYJ1,Uncharacterized protein	XP_011117303.1,hypothetical protein AOL_s00004g351	PF00071,Ras family	IPR001806,Small GTPase superfamily;IPR005225,Small GTP-binding protein domain;IPR027417,P-loop containing nucleoside triphosphate hydrolase	-	GO:0003924,molecular_function,GTPase activity;GO:0005525,molecular_function,GTP binding
AOL_s00004g354	NW_011645561.1;NW_011645561.1;NW_011645561.1;NW_011645561.1;NW_011645561.1	1206686;1206963;1207366;1207750;1208112	1206886;1207301;1207664;1207988;1208464	-;-;-;-;-	1431	1.64365	3.46564	3.91788	28.6193	8.16236	10.6177	12.9764	8.56675	6.86026	40.072	39.6869	28.5187	8.0201	7.28145	5.55607	0.00237489	0.0184559	2.25558	0.000353	0.00559983	2.23196	3.15256e-06	0.000315018	3.63921	0.0101464	0.0210724	1.12387	G1WYJ4,Uncharacterized protein	XP_011117306.1,hypothetical protein AOL_s00004g354	-	-	-	-
AOL_s00004g356	NW_011645561.1;NW_011645561.1;NW_011645561.1	1213251;1213539;1214257	1213402;1214120;1214539	-;-;-	1017	1.47175	1.88298	1.90827	14.0944	3.61225	18.2356	0.891956	3.08494	7.48935	20.8262	14.1036	5.83764	5.02741	3.55582	4.38341	0.00138507	0.0131047	2.64342	0.0355949	0.109454	1.82857	5.86685e-05	0.00129196	2.94087	0.00332798	0.00824171	1.1934	G1WYJ6,Uncharacterized protein	XP_011117308.1,hypothetical protein AOL_s00004g356	-	-	-	-
AOL_s00004g357	NW_011645561.1;NW_011645561.1;NW_011645561.1;NW_011645561.1;NW_011645561.1;NW_011645561.1;NW_011645561.1;NW_011645561.1	1215220;1215391;1215683;1215759;1215874;1216152;1216252;1216412	1215330;1215623;1215700;1215796;1216086;1216180;1216330;1216518	-;-;-;-;-;-;-;-	828	52.4231	67.3081	73.05	169.097	148.063	184.919	47.4955	52.6265	168.85	218.811	226.914	144.871	133.09	123.696	97.744	0.000311826	0.00543652	1.26672	NA	NA	NA	3.54424e-05	0.000956205	1.65897	NA	NA	NA	G1WYJ7,Uncharacterized protein	XP_011117309.1,hypothetical protein AOL_s00004g357	PF10173,Mitochondrial K+-H+ exchange-related	IPR018786,Protein of unknown function DUF2343	-	GO:0016021,cellular_component,integral component of membrane;GO:0016020,cellular_component,membrane
AOL_s00004g358	NW_011645561.1;NW_011645561.1	1221524;1221916	1221830;1222337	+;+	729	13.199	13.9426	16.4166	14.7469	23.3229	12.2601	10.6866	11.2374	7.89412	18.984	18.7891	18.981	21.4883	18.9175	20.2366	NA	NA	NA	NA	NA	NA	NA	NA	NA	NA	NA	NA	G1WYJ8,Uncharacterized protein	XP_011117310.1,hypothetical protein AOL_s00004g358	-	-	-	-
AOL_s00004g359	NW_011645561.1;NW_011645561.1	1225336;1225876	1225797;1228905	-;-	3492	376.703	227.766	261.855	184.093	136.817	124.998	182.313	641.558	257.831	216.406	166.612	136.439	184.625	261.494	157.694	0.00276467	0.0199993	-1.08343	NA	NA	NA	NA	NA	NA	NA	NA	NA	G1WYJ9,Uncharacterized protein	XP_011117311.1,hypothetical protein AOL_s00004g359	PF00175,Oxidoreductase NAD-binding domain;PF17147,Pyruvate:ferredoxin oxidoreductase core domain II;PF01558,Pyruvate ferredoxin/flavodoxin oxidoreductase;PF00667,AD binding domain	IPR001709,Flavoprotein pyridine nucleotide cytochrome reductase;IPR002869,Pyruvate-flavodoxin oxidoreductase, central domain;IPR009014,Transketolase C-terminal/Pyruvate-ferredoxin oxidoreductase domain II;IPR017927,Ferredoxin reductase-type FAD-binding domain;IPR019752,Pyruvate/ketoisovalerate oxidoreductase, catalytic domain;IPR033412,Pyruvate:ferredoxin oxidoreductase, core domain II;IPR003097,…	-	GO:0009337,cellular_component,sulfite reductase complex (NADPH);GO:0000103,biological_process,sulfate assimilation;GO:0003824,molecular_function,catalytic activity;GO:0016903,molecular_function,oxidoreductase activity, acting on the aldehyde or oxo group of donors;GO:0016491,molecular_function,oxidoreductase activity;GO:0008152,biological_process,metabolic process;GO:0004783,molecular_function,su…
AOL_s00004g36	NW_011645561.1;NW_011645561.1	137369;137567	137399;138012	+;+	477	56.9301	49.3082	40.9117	28.1722	31.1025	41.8073	15.2137	25.9439	23.4195	14.6328	12.1905	22.1485	13.5696	9.12322	20.6185	NA	NA	NA	NA	NA	NA	0.00585528	0.0233918	-1.43235	4.56283e-05	0.000293398	-1.89411	G1WXM6,Uncharacterized protein	XP_011116988.1,hypothetical protein AOL_s00004g36	-	-	-	-
AOL_s00004g360	NW_011645561.1;NW_011645561.1;NW_011645561.1	1229544;1230001;1230292	1229906;1230171;1230516	-;-;-	759	61.8372	71.0333	66.6932	44.5155	69.3131	29.4388	24.4654	22.8112	25.348	56.128	81.5495	32.3349	63.4218	65.6534	71.5104	NA	NA	NA	NA	NA	NA	NA	NA	NA	NA	NA	NA	G1WYK0,Mediator of RNA polymerase II transcription subunit 7	XP_011117312.1,hypothetical protein AOL_s00004g360	PF05983,MED7 protein	IPR009244,Mediator complex, subunit Med7;IPR037212,Mediator complex, subunit Med7/Med21-like	-	GO:0070847,cellular_component,core mediator complex;GO:0016592,cellular_component,mediator complex;GO:0045944,biological_process,positive regulation of transcription by RNA polymerase II;GO:0000122,biological_process,negative regulation of transcription by RNA polymerase II;GO:0006355,biological_process,regulation of transcription, DNA-templated;GO:0006351,biological_process,transcription, DNA-te…
AOL_s00004g361	NW_011645561.1;NW_011645561.1;NW_011645561.1;NW_011645561.1	1230886;1231011;1231505;1231791	1230933;1231358;1231713;1232076	+;+;+;+	891	57.3557	64.6431	68.2479	31.5287	35.6804	22.8206	23.8952	22.9529	21.5294	29.5791	45.031	25.1836	32.7208	32.4693	49.6202	0.000802144	0.00937999	-1.19523	NA	NA	NA	NA	NA	NA	NA	NA	NA	G1WYK1,Uncharacterized protein	XP_011117313.1,hypothetical protein AOL_s00004g361	PF01569,PAP2 superfamily	IPR036938,Phosphatidic acid phosphatase type 2/haloperoxidase superfamily;IPR000326,Phosphatidic acid phosphatase type 2/haloperoxidase	-	GO:0016021,cellular_component,integral component of membrane;GO:0016020,cellular_component,membrane
AOL_s00004g362	NW_011645561.1;NW_011645561.1	1234040;1235783	1235660;1235835	-;-	1674	2134.82	2336.55	2376.07	1328.87	593.031	800.162	1425.29	628.58	1970.07	1925.8	2206.26	1460.8	811.952	1185.94	912.488	0.000951288	0.0103464	-1.46027	NA	NA	NA	NA	NA	NA	0.00107116	0.00321248	-1.31206	G1WYK2,Uncharacterized protein	XP_011117314.1,hypothetical protein AOL_s00004g362	PF01293,Phosphoenolpyruvate carboxykinase	IPR013035,Phosphoenolpyruvate carboxykinase, C-terminal;IPR015994,Phosphoenolpyruvate carboxykinase (ATP), conserved site;IPR001272,Phosphoenolpyruvate carboxykinase, ATP-utilising;IPR008210,Phosphoenolpyruvate carboxykinase, N-terminal	-	GO:0006094,biological_process,gluconeogenesis;GO:0004611,molecular_function,phosphoenolpyruvate carboxykinase activity;GO:0017076,molecular_function,purine nucleotide binding;GO:0004612,molecular_function,phosphoenolpyruvate carboxykinase (ATP) activity;GO:0005524,molecular_function,ATP binding
AOL_s00004g363	NW_011645561.1;NW_011645561.1;NW_011645561.1;NW_011645561.1	1240947;1241423;1241614;1242670	1241355;1241539;1242590;1243137	+;+;+;+	1971	15.4862	25.6099	29.1287	57.4978	21.506	16.4378	43.1536	7.54617	32.0313	41.5489	53.3005	59.6968	46.1962	49.6001	85.597	NA	NA	NA	NA	NA	NA	0.00507627	0.021088	1.26053	0.000784736	0.00250454	1.24887	G1WYK3,Uncharacterized protein	XP_011117315.1,hypothetical protein AOL_s00004g363	PF00324,Amino acid permease	IPR004841,Amino acid permease/ SLC12A domain	-	GO:0055085,biological_process,transmembrane transport;GO:0016021,cellular_component,integral component of membrane;GO:0016020,cellular_component,membrane
AOL_s00004g364	NW_011645561.1;NW_011645561.1;NW_011645561.1;NW_011645561.1;NW_011645561.1;NW_011645561.1;NW_011645561.1	1250615;1250802;1250990;1251160;1251425;1251634;1252151	1250657;1250924;1251101;1251364;1251580;1252088;1252697	+;+;+;+;+;+;+	1641	68.0498	75.4338	62.5155	56.582	55.9667	42.8908	47.8972	47.8676	40.0886	84.9216	108.313	37.5173	70.2028	100.847	106.535	NA	NA	NA	NA	NA	NA	NA	NA	NA	NA	NA	NA	G1WYK4,Uncharacterized protein	XP_011117316.1,hypothetical protein AOL_s00004g364	PF00069,Protein kinase domain	IPR011009,Protein kinase-like domain superfamily;IPR000961,AGC-kinase, C-terminal;IPR017441,Protein kinase, ATP binding site;IPR008271,Serine/threonine-protein kinase, active site;IPR000719,Protein kinase domain	-	GO:0016301,molecular_function,kinase activity;GO:0016740,molecular_function,transferase activity;GO:0005524,molecular_function,ATP binding;GO:0004672,molecular_function,protein kinase activity;GO:0006468,biological_process,protein phosphorylation;GO:0000166,molecular_function,nucleotide binding;GO:0016310,biological_process,phosphorylation;GO:0004674,molecular_function,protein serine/threonine ki…
AOL_s00004g365	NW_011645561.1;NW_011645561.1	1254774;1255938	1255860;1256071	-;-	1221	36.3378	39.2899	29.8462	40.4595	69.625	28.6392	22.5065	12.5145	15.9879	50.4629	54.1324	18.6835	58.2679	73.5411	49.6467	NA	NA	NA	NA	NA	NA	NA	NA	NA	NA	NA	NA	G1WYK5,Uncharacterized protein	XP_011117317.1,hypothetical protein AOL_s00004g365	-	-	-	-
AOL_s00004g366	NW_011645561.1;NW_011645561.1;NW_011645561.1;NW_011645561.1;NW_011645561.1;NW_011645561.1;NW_011645561.1	1256857;1256991;1257070;1257311;1257490;1257676;1257948	1256889;1256998;1257076;1257416;1257604;1257857;1258081	+;+;+;+;+;+;+	585	86.2607	108.109	121.363	168.455	261.334	125.662	92.1258	98.7197	113.032	235.85	280.306	105.401	169.406	210.386	176.447	NA	NA	NA	NA	NA	NA	NA	NA	NA	NA	NA	NA	G1WYK6,Uncharacterized protein	XP_011117318.1,hypothetical protein AOL_s00004g366	PF00179,Ubiquitin-conjugating enzyme	IPR016135,Ubiquitin-conjugating enzyme/RWD-like;IPR023313,Ubiquitin-conjugating enzyme, active site;IPR000608,Ubiquitin-conjugating enzyme E2	-	GO:0000166,molecular_function,nucleotide binding;GO:0005524,molecular_function,ATP binding
AOL_s00004g367	NW_011645561.1;NW_011645561.1;NW_011645561.1;NW_011645561.1;NW_011645561.1	1259577;1259707;1259937;1260225;1261177	1259588;1259866;1260155;1261111;1261200	+;+;+;+;+	1302	9.77153	8.78712	9.31599	7.66713	2.78537	9.18132	1.68031	3.88223	2.42666	7.57916	4.76385	3.08775	4.67891	2.9187	7.55377	NA	NA	NA	0.00665512	0.0339038	-1.21546	NA	NA	NA	0.00651338	0.0145318	-1.00924	G1WYK7,Uncharacterized protein	XP_011117319.1,hypothetical protein AOL_s00004g367	PF04139,Rad9	IPR007268,Rad9/Ddc1	-	GO:0030896,cellular_component,checkpoint clamp complex;GO:0000077,biological_process,DNA damage checkpoint
AOL_s00004g368	NW_011645561.1;NW_011645561.1;NW_011645561.1	1261612;1262977;1263288	1262900;1263219;1263375	-;-;-	1620	38.1782	46.92	53.0766	140.899	68.2341	82.4111	49.638	30.6995	43.7079	57.8311	50.1722	64.1474	79.171	73.9674	84.2847	NA	NA	NA	NA	NA	NA	NA	NA	NA	NA	NA	NA	G1WYK8,Uncharacterized protein	XP_011117320.1,hypothetical protein AOL_s00004g368	PF00962,Adenosine/AMP deaminase	IPR032466,Metal-dependent hydrolase;IPR001365,Adenosine/AMP deaminase domain	-	GO:0019239,molecular_function,deaminase activity
AOL_s00004g37	NW_011645561.1	138575	140008	-	1434	63.7446	56.9436	47.6681	31.2815	37.9675	28.5534	16.261	19.6907	39.2656	26.9805	18.3827	39.5753	21.2031	16.1994	12.7554	NA	NA	NA	NA	NA	NA	NA	NA	NA	1.95085e-05	0.000164821	-1.83623	G1WXM7,Uncharacterized protein	XP_011116989.1,hypothetical protein AOL_s00004g37	PF02458,Transferase family	IPR023213,Chloramphenicol acetyltransferase-like domain superfamily;IPR003480,Transferase	-	GO:0016747,molecular_function,transferase activity, transferring acyl groups other than amino-acyl groups
AOL_s00004g370	NW_011645561.1	1266436	1267737	-	1302	0.369512	0.565694	0.331235	0.589779	0.289389	0.729358	0.122949	0.0892467	0.0433331	0.0924287	0.645104	0.107712	1.16973	0.0941515	0.917748	NA	NA	NA	NA	NA	NA	NA	NA	NA	NA	NA	NA	G1WYL0,Uncharacterized protein	XP_011117322.1,hypothetical protein AOL_s00004g370	-	-	-	-
AOL_s00004g371	NW_011645561.1	1268515	1270077	-	1563	38.9206	35.5937	47.2519	92.8545	215.482	56.7179	29.4282	16.2069	21.6582	160.572	352.48	51.6521	274.537	238.426	324.44	0.0108832	0.0509415	1.47977	NA	NA	NA	0.00170312	0.00969799	2.14624	2.6723e-08	3.26484e-06	2.68036	G1WYL1,Peptide hydrolase	XP_011117323.1,hypothetical protein AOL_s00004g371	PF04389,Peptidase family M28;PF02225,PA domain	IPR007484,Peptidase M28;IPR003137,PA domain;IPR029514,Aminopeptidase Y	-	GO:0006508,biological_process,proteolysis;GO:0004177,molecular_function,aminopeptidase activity;GO:0016787,molecular_function,hydrolase activity;GO:0046872,molecular_function,metal ion binding;GO:0008233,molecular_function,peptidase activity
AOL_s00004g372	NW_011645561.1;NW_011645561.1;NW_011645561.1;NW_011645561.1	1270926;1271178;1272488;1272729	1271116;1272426;1272666;1273170	-;-;-;-	2061	13.565	13.9612	12.2151	9.5319	13.0714	13.4975	4.8156	6.65284	7.25436	11.0066	16.8656	6.10139	14.5943	10.5872	15.52	NA	NA	NA	NA	NA	NA	NA	NA	NA	NA	NA	NA	G1WYL2,Uncharacterized protein	XP_011117324.1,hypothetical protein AOL_s00004g372	PF00150,Cellulase (glycosyl hydrolase family 5)	IPR017853,Glycoside hydrolase superfamily;IPR001547,Glycoside hydrolase, family 5	-	GO:0004553,molecular_function,hydrolase activity, hydrolyzing O-glycosyl compounds;GO:0005975,biological_process,carbohydrate metabolic process;GO:0016021,cellular_component,integral component of membrane;GO:0016020,cellular_component,membrane
AOL_s00004g374	NW_011645561.1;NW_011645561.1;NW_011645561.1	1279361;1279450;1280865	1279382;1280792;1280915	-;-;-	1416	226.471	247.384	245.215	206.118	205.622	156.338	131.968	97.6943	264.169	237.115	244.978	114.392	205.2	273.003	232.906	NA	NA	NA	NA	NA	NA	NA	NA	NA	NA	NA	NA	G1WYL4,Uncharacterized protein	XP_011117326.1,hypothetical protein AOL_s00004g374	PF03348,Serine incorporator (Serinc)	IPR029559,Membrane protein Tms1-like;IPR005016,Serine incorporator/TMS membrane protein	-	GO:0016021,cellular_component,integral component of membrane;GO:0016020,cellular_component,membrane
AOL_s00004g375	NW_011645561.1;NW_011645561.1;NW_011645561.1	1282223;1282696;1282956	1282604;1282869;1283536	+;+;+	1137	8.03956	12.3511	13.2282	5.00897	1.11843	5.30598	1.97108	2.70825	5.508	2.96357	2.27299	2.59021	1.43515	1.02424	0.606306	0.0121436	0.0549087	-1.68352	NA	NA	NA	0.000228328	0.00267236	-2.00268	2.8108e-06	4.59097e-05	-3.54621	G1WYL5,Uncharacterized protein	XP_011117327.1,hypothetical protein AOL_s00004g375	-	-	-	GO:0016021,cellular_component,integral component of membrane;GO:0016020,cellular_component,membrane
AOL_s00004g376	NW_011645561.1	1284488	1285720	-	1233	1590.24	1323.01	1709.38	1126.41	1254.23	788.068	866.137	500.891	1815.82	683.403	1081.65	1043.37	545.246	726.415	582.06	NA	NA	NA	NA	NA	NA	NA	NA	NA	0.000299438	0.00116606	-1.39194	G1WYL6,Uncharacterized protein	XP_011117328.1,hypothetical protein AOL_s00004g376	PF00722,lycosyl hydrolases family 16	IPR000757,Glycoside hydrolase family 16;IPR013320,Concanavalin A-like lectin/glucanase domain superfamily;IPR017168,Glycoside hydrolase, family 16, CRH1, predicted	-	GO:0005618,cellular_component,cell wall;GO:0005975,biological_process,carbohydrate metabolic process;GO:0071555,biological_process,cell wall organization;GO:0016798,molecular_function,hydrolase activity, acting on glycosyl bonds;GO:0004553,molecular_function,hydrolase activity, hydrolyzing O-glycosyl compounds
AOL_s00004g377	NW_011645561.1;NW_011645561.1;NW_011645561.1	1287934;1288041;1288205	1287969;1288117;1289372	-;-;-	1281	12.3938	11.4994	19.6949	17.8835	11.3609	16.8322	6.24824	9.56988	17.4853	13.0582	13.8701	11.6776	9.04415	8.85179	7.28296	NA	NA	NA	NA	NA	NA	NA	NA	NA	NA	NA	NA	G1WYL7,Uncharacterized protein	XP_011117329.1,hypothetical protein AOL_s00004g377	PF02537,CrcB-like protein, Camphor Resistance (CrcB)	IPR003691,Putative fluoride ion transporter CrcB	-	GO:0016021,cellular_component,integral component of membrane;GO:0016020,cellular_component,membrane
AOL_s00004g378	NW_011645561.1;NW_011645561.1;NW_011645561.1;NW_011645561.1	1290011;1290279;1290572;1290959	1290153;1290512;1290901;1291283	+;+;+;+	1032	50.3481	55.1449	59.0278	29.5152	27.7934	23.2751	21.5095	18.0154	45.8684	29.6191	39.9428	21.6069	18.6578	22.7472	21.3758	0.000934758	0.0102479	-1.14727	NA	NA	NA	NA	NA	NA	1.69193e-05	0.00014864	-1.47886	G1WYL8,Uncharacterized protein	XP_011117330.1,hypothetical protein AOL_s00004g378	PF00782,ual specificity phosphatase, catalytic domain	IPR016278,Dual specificity protein phosphatase 12;IPR029021,Protein-tyrosine phosphatase-like;IPR016130,Protein-tyrosine phosphatase, active site;IPR000340,Dual specificity phosphatase, catalytic domain;IPR020422,Dual specificity protein phosphatase domain;IPR000387,Tyrosine specific protein phosphatases domain;IPR024950,Dual specificity phosphatase	-	GO:0008138,molecular_function,protein tyrosine/serine/threonine phosphatase activity;GO:0004725,molecular_function,protein tyrosine phosphatase activity;GO:0035335,biological_process,peptidyl-tyrosine dephosphorylation;GO:0006470,biological_process,protein dephosphorylation;GO:0016311,biological_process,dephosphorylation;GO:0016791,molecular_function,phosphatase activity
AOL_s00004g379	NW_011645561.1;NW_011645561.1;NW_011645561.1	1291468;1292206;1292697	1292133;1292496;1292942	-;-;-	1203	27.8611	30.7348	38.4037	37.501	42.1652	31.1573	84.5864	37.4774	55.5286	48.2669	31.365	123.571	26.4049	25.2711	22.0048	NA	NA	NA	0.00261317	0.0184189	1.48367	NA	NA	NA	NA	NA	NA	G1WYL9,Uncharacterized protein	XP_011117331.1,hypothetical protein AOL_s00004g379	PF00704,lycosyl hydrolases family 18	IPR017853,Glycoside hydrolase superfamily;IPR001579,Glycoside hydrolase, chitinase active site;IPR001223,Glycoside hydrolase family 18, catalytic domain	-	GO:0016798,molecular_function,hydrolase activity, acting on glycosyl bonds;GO:0005975,biological_process,carbohydrate metabolic process;GO:0004553,molecular_function,hydrolase activity, hydrolyzing O-glycosyl compounds;GO:0016787,molecular_function,hydrolase activity;GO:0008152,biological_process,metabolic process
AOL_s00004g38	NW_011645561.1	141316	141897	-	582	1.65328	1.8561	2.22303	3.29851	1.94219	3.83919	0.641787	2.09638	0.87247	1.86096	1.6652	1.44579	0.654203	0.210628	0.631725	NA	NA	NA	NA	NA	NA	NA	NA	NA	0.00110853	0.00330539	-1.9995	G1WXM8,Uncharacterized protein	XP_011116990.1,hypothetical protein AOL_s00004g38	-	-	-	GO:0016021,cellular_component,integral component of membrane;GO:0016020,cellular_component,membrane
AOL_s00004g380	NW_011645561.1;NW_011645561.1;NW_011645561.1;NW_011645561.1;NW_011645561.1;NW_011645561.1;NW_011645561.1	1295140;1296024;1296340;1296631;1296972;1297110;1297438	1295917;1296246;1296556;1296918;1297031;1297350;1297757	-;-;-;-;-;-;-	2127	0.452378	0.438619	0.785691	2.10596	1.52787	1.96968	1.00348	1.28382	1.06102	3.33812	2.79459	0.879118	0.869458	0.403431	0.626602	0.001742	0.0151005	1.62575	0.00162002	0.0137015	1.59962	0.0015484	0.00908412	2.04899	NA	NA	NA	G1WYM0,Uncharacterized protein	XP_011117332.1,hypothetical protein AOL_s00004g380	PF12796,Ankyrin repeats (3 copies);PF13606,Ankyrin repeat	IPR020683,Ankyrin repeat-containing domain;IPR002110,Ankyrin repeat;IPR029058,Alpha/Beta hydrolase fold;IPR036770,Ankyrin repeat-containing domain superfamily	-	-
AOL_s00004g381	NW_011645561.1;NW_011645561.1;NW_011645561.1;NW_011645561.1;NW_011645561.1	1298902;1299339;1300168;1300575;1300939	1299250;1300082;1300511;1300850;1300983	+;+;+;+;+	1758	0.516924	0.3631	0.705288	3.34879	1.58065	4.70268	1.18375	1.81768	0.481397	4.20992	3.41792	1.67524	0.804436	0.871625	0.496702	0.000798069	0.00937999	2.48597	0.00601132	0.0314617	1.67337	0.00010997	0.00173781	2.56879	NA	NA	NA	G1WYM1,Uncharacterized protein	XP_011117333.1,hypothetical protein AOL_s00004g381	-	IPR002035,von Willebrand factor, type A;IPR036465,von Willebrand factor A-like domain superfamily	-	-
AOL_s00004g382	NW_011645561.1;NW_011645561.1;NW_011645561.1	1301667;1301797;1305082	1301708;1305004;1305413	-;-;-	3582	1.05957	0.616863	0.96319	1.33985	0.644279	2.18326	0.253244	0.827214	0.472527	1.27666	0.955978	0.71778	0.789614	0.39356	0.48755	NA	NA	NA	NA	NA	NA	NA	NA	NA	NA	NA	NA	G1WYM2,Uncharacterized protein	XP_011117334.1,hypothetical protein AOL_s00004g382	-	-	-	GO:0016021,cellular_component,integral component of membrane;GO:0016020,cellular_component,membrane
AOL_s00004g383	NW_011645561.1;NW_011645561.1;NW_011645561.1;NW_011645561.1	1307286;1309888;1310358;1310624	1309808;1310126;1310550;1310941	-;-;-;-	3273	13.3763	10.8466	11.4965	75.448	188.09	116.499	38.2307	24.9937	26.3913	131.63	98.701	163.979	79.9349	62.641	41.577	1.50638e-05	0.00129751	3.30505	9.84794e-05	0.00303497	1.92207	6.51006e-06	0.000409587	3.60825	4.93109e-06	6.66424e-05	2.29073	G1WYM3,Uncharacterized protein	XP_011117335.1,hypothetical protein AOL_s00004g383	PF13424,Tetratricopeptide repeat	IPR037344,Eisosome protein SEG1/Sle1;IPR011990,Tetratricopeptide-like helical domain superfamily;IPR013026,Tetratricopeptide repeat-containing domain;IPR019734,Tetratricopeptide repeat;IPR027417,P-loop containing nucleoside triphosphate hydrolase	-	GO:0032126,cellular_component,eisosome;GO:0070941,biological_process,eisosome assembly
AOL_s00004g384	NW_011645561.1;NW_011645561.1	1312929;1314051	1313982;1314544	-;-	1548	27.8676	32.0687	35.1381	29.97	35.7191	23.8164	19.0621	44.7007	22.0868	32.2623	32.3883	20.3839	47.6459	54.2448	48.2737	NA	NA	NA	NA	NA	NA	NA	NA	NA	NA	NA	NA	G1WYM4,Uncharacterized protein	XP_011117336.1,hypothetical protein AOL_s00004g384	PF06398,Integral peroxisomal membrane peroxin	IPR010482,Peroxin domain	-	GO:0016021,cellular_component,integral component of membrane;GO:0016020,cellular_component,membrane
AOL_s00004g386	NW_011645561.1;NW_011645561.1;NW_011645561.1;NW_011645561.1	1317948;1318187;1318571;1318821	1318047;1318461;1318721;1319398	+;+;+;+	1104	32.4416	35.8482	33.4487	50.5436	57.0809	36.1776	27.0667	15.7353	23.9171	64.2588	77.0166	42.7245	55.0328	64.0131	90.4173	NA	NA	NA	NA	NA	NA	NA	NA	NA	NA	NA	NA	G1WYM5,Uncharacterized protein	XP_011117337.1,hypothetical protein AOL_s00004g386	PF12400,STIMATE family	IPR022127,Store-operated calcium entry regulator STIMATE/YPL162C	-	GO:0016021,cellular_component,integral component of membrane;GO:0016020,cellular_component,membrane
AOL_s00004g387	NW_011645561.1;NW_011645561.1	1320361;1320925	1320835;1321070	-;-	621	156.15	236.735	156.517	152.404	143.266	71.6918	134.044	24.6058	52.1496	156.387	195.077	136.327	208.985	238.952	312.455	NA	NA	NA	NA	NA	NA	NA	NA	NA	NA	NA	NA	G1WYM6,Uncharacterized protein	XP_011117338.1,hypothetical protein AOL_s00004g387	PF09420,Ribosome biogenesis protein Nop16	IPR019002,Ribosome biogenesis protein Nop16	-	GO:0042273,biological_process,ribosomal large subunit biogenesis;GO:0030687,cellular_component,preribosome, large subunit precursor;GO:0005634,cellular_component,nucleus;GO:0005730,cellular_component,nucleolus
AOL_s00004g388	NW_011645561.1	1321462	1322991	+	1530	63.7979	97.659	77.5508	118.112	125.564	74.5533	67.5196	24.1132	50.9621	137.371	155.148	90.4082	177.468	213.443	159.441	NA	NA	NA	NA	NA	NA	NA	NA	NA	0.000975043	0.00298407	1.11741	G1WYM7,Uncharacterized protein	XP_011117339.1,hypothetical protein AOL_s00004g388	PF16282,SANT/Myb-like domain of DAMP1	IPR017877,Myb-like domain;IPR009057,Homeobox-like domain superfamily;IPR001005,SANT/Myb domain;IPR032563,DAMP1, SANT/Myb-like domain;IPR027109,SWR1-complex protein 4/DNA methyltransferase 1-associated protein 1	-	GO:0043967,biological_process,histone H4 acetylation;GO:0003677,molecular_function,DNA binding;GO:0043968,biological_process,histone H2A acetylation;GO:0035267,cellular_component,NuA4 histone acetyltransferase complex;GO:0006338,biological_process,chromatin remodeling;GO:0006281,biological_process,DNA repair
AOL_s00004g389	NW_011645561.1;NW_011645561.1;NW_011645561.1;NW_011645561.1	1323271;1323473;1323653;1324073	1323405;1323565;1323942;1324232	-;-;-;-	678	15.2168	15.0638	15.5047	20.5753	29.8705	20.3503	15.0321	7.54095	11.0676	25.0269	24.2048	12.4107	40.2727	37.0649	26.8427	NA	NA	NA	NA	NA	NA	NA	NA	NA	0.00148293	0.00417965	1.1058	G1WYM8,Uncharacterized protein	XP_011117340.1,hypothetical protein AOL_s00004g389	-	-	-	-
AOL_s00004g39	NW_011645561.1	143013	143261	+	249	93.1724	78.8792	98.9406	134.407	146.591	102.747	96.2194	86.5661	83.3834	145.716	115.727	130.479	137.401	104.616	82.6875	NA	NA	NA	NA	NA	NA	NA	NA	NA	NA	NA	NA	G1WXM9,Uncharacterized protein	XP_011116991.1,hypothetical protein AOL_s00004g39	-	-	-	-
AOL_s00004g390	NW_011645561.1;NW_011645561.1	1324748;1324888	1324770;1325980	+;+	1116	51.0611	73.3014	70.8153	107.741	135.259	65.4205	72.342	30.091	48.5331	137.865	184.913	89.0959	131.009	168.829	189.474	NA	NA	NA	NA	NA	NA	0.00146309	0.00875044	1.09478	0.00017428	0.000774082	1.2251	G1WYM9,Uncharacterized protein	XP_011117341.1,hypothetical protein AOL_s00004g390	PF04502,amily of unknown function (DUF572)	IPR007590,CWC16 protein	-	-
AOL_s00004g391	NW_011645561.1;NW_011645561.1;NW_011645561.1	1326424;1327010;1327206	1326697;1327109;1327959	+;+;+	1128	6.82417	6.52956	7.55102	9.36039	5.30272	11.9347	6.14964	5.15068	4.20147	5.33432	5.72781	3.3154	10.4155	5.54242	11.571	NA	NA	NA	NA	NA	NA	NA	NA	NA	NA	NA	NA	G1WYN0,Uncharacterized protein	XP_011117342.1,hypothetical protein AOL_s00004g391	PF00551,ormyl transferase	IPR002376,Formyl transferase, N-terminal;IPR036477,Formyl transferase, N-terminal domain superfamily	-	GO:0016742,molecular_function,hydroxymethyl-, formyl- and related transferase activity;GO:0009058,biological_process,biosynthetic process
AOL_s00004g393	NW_011645561.1;NW_011645561.1;NW_011645561.1;NW_011645561.1;NW_011645561.1;NW_011645561.1;NW_011645561.1;NW_011645561.1	1330440;1330665;1330846;1331119;1331638;1331831;1331936;1332183	1330602;1330786;1331067;1331574;1331765;1331863;1332100;1332396	-;-;-;-;-;-;-;-	1503	11.4879	13.3618	15.6023	10.133	6.58058	10.0348	9.97615	18.6321	7.92053	6.20527	9.75808	3.79451	10.0244	7.422	19.6308	NA	NA	NA	NA	NA	NA	0.00565698	0.0228967	-1.02929	NA	NA	NA	G1WYN2,Uncharacterized protein	XP_011117344.1,hypothetical protein AOL_s00004g393	PF05195,Aminopeptidase P, N-terminal domain;PF00557,Metallopeptidase family M24	IPR036005,Creatinase/aminopeptidase-like;IPR007865,Aminopeptidase P, N-terminal;IPR000994,Peptidase M24;IPR029149,Creatinase/Aminopeptidase P/Spt16, N-terminal	-	GO:0006508,biological_process,proteolysis;GO:0004177,molecular_function,aminopeptidase activity;GO:0016787,molecular_function,hydrolase activity;GO:0030145,molecular_function,manganese ion binding;GO:0046872,molecular_function,metal ion binding
AOL_s00004g394	NW_011645561.1;NW_011645561.1;NW_011645561.1;NW_011645561.1;NW_011645561.1	1332870;1333059;1333889;1334015;1334672	1332990;1333825;1333961;1334609;1334735	-;-;-;-;-	1620	154.495	248.906	195.834	145.481	183.537	66.2737	164.724	30.5561	71.3605	219.773	249.066	152.419	401.395	458.371	500.176	NA	NA	NA	NA	NA	NA	NA	NA	NA	0.0012901	0.00371969	1.07685	G1WYN3,Uncharacterized protein	XP_011117345.1,hypothetical protein AOL_s00004g394	PF13339,Apoptosis antagonizing transcription factor;PF08164,Apoptosis-antagonizing transcription factor, C-terminal	IPR012617,Apoptosis-antagonizing transcription factor, C-terminal;IPR025160,AATF leucine zipper-containing domain	-	GO:0005634,cellular_component,nucleus
AOL_s00004g395	NW_011645561.1;NW_011645561.1;NW_011645561.1;NW_011645561.1;NW_011645561.1	1335133;1335300;1335487;1335796;1335974	1335232;1335419;1335711;1335881;1336231	+;+;+;+;+	789	5.42013	5.47655	6.62754	7.13715	7.2826	6.86748	4.59883	1.9882	3.78992	3.43181	4.42195	2.72543	9.03091	6.7585	10.1935	NA	NA	NA	NA	NA	NA	NA	NA	NA	NA	NA	NA	G1WYN4,Uncharacterized protein	XP_011117346.1,hypothetical protein AOL_s00004g395	PF10609,NUBPL iron-transfer P-loop NTPase	IPR000808,Mrp, conserved site;IPR033756,Flagellum site-determining protein YlxH/ Fe-S cluster assembling factor NBP35;IPR019591,Mrp/NBP35 ATP-binding protein;IPR027417,P-loop containing nucleoside triphosphate hydrolase	-	GO:0005524,molecular_function,ATP binding
AOL_s00004g396	NW_011645561.1;NW_011645561.1;NW_011645561.1	1340465;1340598;1342660	1340539;1342258;1342867	-;-;-	1944	12.0166	6.99657	7.82007	13.3315	13.4462	16.1776	8.64629	9.77293	9.14209	20.4904	19.8083	12.4803	8.92548	6.46347	10.1892	NA	NA	NA	NA	NA	NA	0.00437495	0.0189895	1.01379	NA	NA	NA	G1WYN5,Uncharacterized protein	XP_011117347.1,hypothetical protein AOL_s00004g396	PF00642,Zinc finger C-x8-C-x5-C-x3-H type (and similar)	IPR036855,Zinc finger, CCCH-type superfamily;IPR000571,Zinc finger, CCCH-type	-	GO:0046872,molecular_function,metal ion binding
AOL_s00004g397	NW_011645561.1;NW_011645561.1	1351192;1352693	1352624;1352792	-;-	1533	80.7594	82.0934	81.9002	98.7624	109.466	79.6545	262.867	132.723	204.591	185.773	167.403	235.169	161.864	164.167	153.373	NA	NA	NA	0.000489441	0.00669594	1.90939	0.0014323	0.00863747	1.3965	NA	NA	NA	G1WYN6,Uncharacterized protein	XP_011117348.1,hypothetical protein AOL_s00004g397	PF08550,ungal protein of unknown function (DUF1752);PF11702,Protein of unknown function (DUF3295)	IPR021711,Protein of unknown function DUF3295;IPR013860,Protein of unknown function DUF1752, fungi	-	-
AOL_s00004g398	NW_011645561.1;NW_011645561.1;NW_011645561.1;NW_011645561.1;NW_011645561.1;NW_011645561.1;NW_011645561.1;NW_011645561.1;NW_011645561.1	1366919;1367148;1367570;1367884;1368261;1369060;1369446;1369620;1369808	1366963;1367236;1367750;1368021;1368909;1369349;1369529;1369713;1369881	-;-;-;-;-;-;-;-;-	1644	62.4629	59.7949	91.028	68.4673	56.4662	66.9031	41.7402	35.6585	34.8334	58.4509	61.0333	29.7714	81.1914	72.8875	83.3338	NA	NA	NA	NA	NA	NA	NA	NA	NA	NA	NA	NA	G1WYN7,Uncharacterized protein	XP_011117349.1,hypothetical protein AOL_s00004g398	PF00118,TCP-1/cpn60 chaperonin family	IPR017998,Chaperone tailless complex polypeptide 1 (TCP-1);IPR027413,GroEL-like equatorial domain superfamily;IPR027409,GroEL-like apical domain superfamily;IPR012718,T-complex protein 1, epsilon subunit;IPR027410,TCP-1-like chaperonin intermediate domain superfamily;IPR002423,Chaperonin Cpn60/TCP-1 family;IPR002194,Chaperonin TCP-1, conserved site	-	GO:0005832,cellular_component,chaperonin-containing T-complex;GO:0005737,cellular_component,cytoplasm;GO:0006457,biological_process,protein folding;GO:0051082,molecular_function,unfolded protein binding;GO:0000166,molecular_function,nucleotide binding;GO:0005524,molecular_function,ATP binding
AOL_s00004g399	NW_011645561.1;NW_011645561.1;NW_011645561.1;NW_011645561.1;NW_011645561.1	1370499;1370747;1370880;1371274;1371368	1370681;1370823;1371209;1371300;1371386	+;+;+;+;+	636	36.646	30.6503	38.3124	25.6568	24.5118	36.274	14.2629	17.9963	10.0243	24.7875	36.3683	26.2401	66.622	52.0409	93.5057	NA	NA	NA	NA	NA	NA	NA	NA	NA	NA	NA	NA	G1WYN8,Uncharacterized protein	XP_011117350.1,hypothetical protein AOL_s00004g399	PF00385,Chromo (CHRromatin Organisation MOdifier) domain;PF01393,Chromo shadow domain	IPR023780,Chromo domain;IPR016197,Chromo-like domain superfamily;IPR008251,Chromo shadow domain;IPR023779,Chromo domain, conserved site;IPR017984,Chromo domain subgroup;IPR000953,Chromo/chromo shadow domain	-	GO:0005634,cellular_component,nucleus
AOL_s00004g4	NW_011645561.1;NW_011645561.1	7743;7964	7900;9668	+;+	1863	14.4902	15.2604	18.8376	25.1774	21.4887	20.8689	15.2662	34.7413	17.8678	36.2383	35.7208	28.7809	9.43033	7.63279	4.6624	NA	NA	NA	0.0105891	0.047077	1.0584	0.00102475	0.00694096	1.12312	0.00176717	0.00484953	-1.23308	G1WXJ4,Uncharacterized protein	XP_011116956.1,hypothetical protein AOL_s00004g4	PF02541,Ppx/GppA phosphatase family	IPR003695,Ppx/GppA phosphatase	-	-
AOL_s00004g40	NW_011645561.1	143929	144948	-	1020	24.5793	18.7744	23.836	51.8202	25.0267	46.824	20.5593	33.2649	29.0396	53.2101	26.0972	30.9356	18.664	13.22	8.78608	NA	NA	NA	NA	NA	NA	NA	NA	NA	NA	NA	NA	G1WXN0,Uncharacterized protein	XP_011116992.1,hypothetical protein AOL_s00004g40	-	-	-	-
AOL_s00004g400	NW_011645561.1;NW_011645561.1;NW_011645561.1;NW_011645561.1;NW_011645561.1	1372092;1372332;1372473;1372653;1372801	1372182;1372402;1372541;1372710;1372922	-;-;-;-;-	411	90.1339	73.2353	74.8948	105.562	126.856	99.896	70.2378	128.356	39.1232	81.5458	93.2202	45.3822	157.751	100.812	176.899	NA	NA	NA	NA	NA	NA	NA	NA	NA	NA	NA	NA	G1WYN9,Uncharacterized protein	XP_011117351.1,hypothetical protein AOL_s00004g400	PF00173,Cytochrome b5-like Heme/Steroid binding domain	IPR001199,Cytochrome b5-like heme/steroid binding domain;IPR018506,Cytochrome b5, heme-binding site;IPR036400,Cytochrome b5-like heme/steroid binding domain superfamily	-	GO:0020037,molecular_function,heme binding;GO:0016021,cellular_component,integral component of membrane;GO:0046872,molecular_function,metal ion binding;GO:0016020,cellular_component,membrane
AOL_s00004g401	NW_011645561.1;NW_011645561.1	1374040;1374907	1374661;1374974	-;-	690	30.8341	31.6674	37.5016	35.4269	35.2895	24.1251	35.496	97.5063	30.0088	33.7481	44.6649	28.387	34.6061	41.7501	50.6204	NA	NA	NA	0.0131398	0.0545118	1.24507	NA	NA	NA	NA	NA	NA	G1WYP0,Uncharacterized protein	XP_011117352.1,hypothetical protein AOL_s00004g401	-	IPR037587,Ragulator complex protein LAMTOR2-like	-	GO:0032947,molecular_function,protein-containing complex scaffold activity;GO:0005085,molecular_function,guanyl-nucleotide exchange factor activity;GO:0032008,biological_process,positive regulation of TOR signaling;GO:0065009,biological_process,regulation of molecular function
AOL_s00004g403	NW_011645561.1;NW_011645561.1	1379456;1379811	1379719;1379882	-;-	336	0	0.730689	0	0.190449	0.140173	0.498752	0	0.518747	0.335832	0.537242	1.15374	1.11303	0.161882	0.729674	0.273559	NA	NA	NA	NA	NA	NA	NA	NA	NA	NA	NA	NA	G1WYP2,Uncharacterized protein	XP_011117354.1,hypothetical protein AOL_s00004g403	-	-	-	-
AOL_s00004g405	NW_011645561.1;NW_011645561.1;NW_011645561.1;NW_011645561.1;NW_011645561.1;NW_011645561.1	1382121;1382349;1382447;1382579;1382678;1382833	1382284;1382392;1382525;1382623;1382783;1383798	+;+;+;+;+;+	1404	33.5433	30.5665	30.3332	30.6282	36.9673	22.7579	19.2309	8.31768	10.5687	32.5284	53.7033	16.8143	48.5424	48.3269	65.6963	NA	NA	NA	NA	NA	NA	NA	NA	NA	NA	NA	NA	G1WYP4,Uncharacterized protein	XP_011117356.1,hypothetical protein AOL_s00004g405	PF01412,Putative GTPase activating protein for Arf	IPR001164,Arf GTPase activating protein;IPR038508,ArfGAP domain superfamily;IPR037278,ARFGAP/RecO-like zinc finger	-	GO:0043547,biological_process,positive regulation of GTPase activity;GO:0046872,molecular_function,metal ion binding;GO:0005096,molecular_function,GTPase activator activity
AOL_s00004g406	NW_011645561.1;NW_011645561.1;NW_011645561.1;NW_011645561.1;NW_011645561.1;NW_011645561.1	1384139;1384769;1385916;1386209;1386830;1387581	1384704;1385857;1386133;1386770;1387513;1387890	-;-;-;-;-;-	3429	0.950953	0.887822	0.833232	0.65316	0.28844	0.390973	0.45128	0.152492	0.148083	0.61417	0.320316	0.313556	0.253799	0.232372	0.201041	0.0195153	0.0762612	-1.14107	0.0229193	0.07971	-1.2472	0.0319159	0.0820002	-1.03734	9.50804e-05	0.00049361	-2.05381	G1WYP5,Uncharacterized protein	XP_011117357.1,hypothetical protein AOL_s00004g406	PF00187,Chitin recognition protein;PF00704,lycosyl hydrolases family 18	IPR029070,Chitinase insertion domain superfamily;IPR036861,Endochitinase-like superfamily;IPR017853,Glycoside hydrolase superfamily;IPR018371,Chitin-binding, type 1, conserved site;IPR001002,Chitin-binding, type 1;IPR011583,Chitinase II;IPR001579,Glycoside hydrolase, chitinase active site;IPR001223,Glycoside hydrolase family 18, catalytic domain	-	GO:0016798,molecular_function,hydrolase activity, acting on glycosyl bonds;GO:0005975,biological_process,carbohydrate metabolic process;GO:0016787,molecular_function,hydrolase activity;GO:0004553,molecular_function,hydrolase activity, hydrolyzing O-glycosyl compounds;GO:0008152,biological_process,metabolic process;GO:0008061,molecular_function,chitin binding
AOL_s00004g407	NW_011645561.1;NW_011645561.1;NW_011645561.1	1389743;1390204;1390466	1390133;1390389;1391922	+;+;+	2034	0.131406	0.362111	0.185526	0.314607	0.0694663	0.357022	0.209872	0.399899	0.0832149	0.207079	0.190589	0.137897	0.106966	0.0904021	0.0903795	NA	NA	NA	NA	NA	NA	NA	NA	NA	NA	NA	NA	G1WYP6,Uncharacterized protein	XP_011117358.1,hypothetical protein AOL_s00004g407	PF01476,LysM domain	IPR018392,LysM domain;IPR036779,LysM domain superfamily	-	-
AOL_s00004g408	NW_011645561.1;NW_011645561.1;NW_011645561.1;NW_011645561.1;NW_011645561.1;NW_011645561.1	1392951;1395672;1396398;1397116;1398002;1398611	1395208;1396301;1397017;1397873;1398479;1398798	-;-;-;-;-;-	4932	12.4102	9.22908	12.406	27.0781	16.7307	31.7243	16.6182	23.1597	13.3042	13.2982	7.08715	16.7008	10.069	6.67359	5.64691	0.00525307	0.0310771	1.03373	0.00284827	0.0195234	1.2159	NA	NA	NA	NA	NA	NA	G1WYP7,Uncharacterized protein	XP_011117359.1,hypothetical protein AOL_s00004g408	PF02671,Paired amphipathic helix repeat;PF01048,Phosphorylase superfamily	IPR035994,Nucleoside phosphorylase superfamily;IPR000845,Nucleoside phosphorylase domain;IPR036600,Paired amphipathic helix superfamily;IPR003822,Paired amphipathic helix	-	GO:0006355,biological_process,regulation of transcription, DNA-templated;GO:0003824,molecular_function,catalytic activity;GO:0005634,cellular_component,nucleus;GO:0009116,biological_process,nucleoside metabolic process
AOL_s00004g409	NW_011645561.1	1400149	1401966	+	1818	0.0294038	0.027009	0.148263	0.0703972	0.155439	0.153631	0	0.15979	0.031034	0.0330974	0	0.0257135	0.119675	0.101143	0.0758383	NA	NA	NA	NA	NA	NA	NA	NA	NA	NA	NA	NA	G1WYP8,Uncharacterized protein	XP_011117360.1,hypothetical protein AOL_s00004g409	-	-	-	-
AOL_s00004g41	NW_011645561.1	145891	147378	-	1488	18.6449	18.9083	24.1646	25.7168	42.0022	32.51	13.842	7.10627	9.78245	15.4876	20.6247	13.0062	22.1151	15.9822	36.4452	NA	NA	NA	NA	NA	NA	NA	NA	NA	NA	NA	NA	G1WXN1,Uncharacterized protein	XP_011116993.1,hypothetical protein AOL_s00004g41	PF01040,UbiA prenyltransferase family	IPR000537,UbiA prenyltransferase family;IPR006369,Protohaem IX farnesyltransferase;IPR030470,UbiA prenyltransferase conserved site	-	GO:0048034,biological_process,heme O biosynthetic process;GO:0016765,molecular_function,transferase activity, transferring alkyl or aryl (other than methyl) groups;GO:0006784,biological_process,heme a biosynthetic process;GO:0016020,cellular_component,membrane;GO:0008495,molecular_function,protoheme IX farnesyltransferase activity;GO:0016021,cellular_component,integral component of membrane
AOL_s00004g410	NW_011645561.1	1402979	1405177	+	2199	1.67734	2.14362	2.54956	1.9497	4.60487	2.18462	1.11622	0.739786	0.641425	2.98256	5.90566	0.573975	9.25089	7.33059	15.5701	NA	NA	NA	NA	NA	NA	NA	NA	NA	1.42558e-05	0.000134359	2.20722	G1WYP9,Uncharacterized protein	XP_011117361.1,hypothetical protein AOL_s00004g410	-	-	-	-
AOL_s00004g411	NW_011645561.1;NW_011645561.1;NW_011645561.1;NW_011645561.1;NW_011645561.1;NW_011645561.1;NW_011645561.1;NW_011645561.1	1405636;1405783;1405946;1406172;1406329;1406464;1406669;1407053	1405689;1405801;1406064;1406261;1406381;1406598;1406978;1407088	+;+;+;+;+;+;+;+	816	72.847	56.1427	81.5235	72.931	50.6767	101.863	39.7584	54.8956	26.343	45.3496	42.123	41.5912	40.1276	28.6934	42.973	NA	NA	NA	NA	NA	NA	NA	NA	NA	0.000314205	0.00121423	-1.01546	G1WYQ0,Uncharacterized protein	XP_011117362.1,hypothetical protein AOL_s00004g411	PF01267,-actin capping protein alpha subunit	IPR037282,F-actin-capping protein subunit alpha/beta;IPR002189,F-actin-capping protein subunit alpha;IPR017865,F-actin capping protein, alpha subunit, conserved site	-	GO:0051016,biological_process,barbed-end actin filament capping;GO:0008290,cellular_component,F-actin capping protein complex;GO:0003779,molecular_function,actin binding;GO:0051693,biological_process,actin filament capping
AOL_s00004g412	NW_011645561.1;NW_011645561.1;NW_011645561.1;NW_011645561.1	1407699;1407982;1408111;1408219	1407857;1408053;1408147;1408244	-;-;-;-	294	87.8206	88.3507	92.4146	300.366	409.465	218.121	155.18	91.2994	80.5996	291.646	373.593	155.188	343.374	371.092	385.484	0.000219223	0.00463856	1.67346	NA	NA	NA	9.66671e-05	0.00164085	1.61398	4.48817e-07	1.42301e-05	1.93987	G1WYQ1,Uncharacterized protein	XP_011117363.1,hypothetical protein AOL_s00004g412	-	-	-	GO:0016021,cellular_component,integral component of membrane;GO:0016020,cellular_component,membrane
AOL_s00004g413	NW_011645561.1;NW_011645561.1;NW_011645561.1;NW_011645561.1;NW_011645561.1	1409015;1409662;1410321;1410682;1410928	1409601;1410260;1410615;1410867;1411108	-;-;-;-;-	1848	27.2487	32.2034	36.4349	67.5923	89.6598	42.7113	27.0842	14.9336	20.7605	85.7959	128.485	33.1378	99.3954	119.832	140.237	NA	NA	NA	NA	NA	NA	0.00351593	0.0162474	1.335	2.11958e-06	3.83093e-05	1.80811	G1WYQ2,Alkaline phosphatase	XP_011117364.1,hypothetical protein AOL_s00004g413	PF00245,Alkaline phosphatase	IPR018299,Alkaline phosphatase, active site;IPR001952,Alkaline phosphatase;IPR017850,Alkaline-phosphatase-like, core domain superfamily;IPR017849,Alkaline phosphatase-like, alpha/beta/alpha	-	GO:0016787,molecular_function,hydrolase activity;GO:0003824,molecular_function,catalytic activity;GO:0004035,molecular_function,alkaline phosphatase activity;GO:0008152,biological_process,metabolic process;GO:0016020,cellular_component,membrane;GO:0016311,biological_process,dephosphorylation;GO:0016021,cellular_component,integral component of membrane;GO:0016791,molecular_function,phosphatase act…
AOL_s00004g414	NW_011645561.1	1411628	1414651	+	3024	42.1072	56.3767	39.754	74.9948	78.3256	43.336	43.7432	10.106	35.5609	74.0399	79.5229	31.5048	128.696	139.834	116.004	NA	NA	NA	NA	NA	NA	NA	NA	NA	0.000135993	0.00063904	1.38214	G1WYQ3,Uncharacterized protein	XP_011117365.1,hypothetical protein AOL_s00004g414	-	IPR011990,Tetratricopeptide-like helical domain superfamily;IPR013026,Tetratricopeptide repeat-containing domain	-	-
AOL_s00004g415	NW_011645561.1;NW_011645561.1;NW_011645561.1;NW_011645561.1;NW_011645561.1;NW_011645561.1	1415664;1415833;1416023;1416243;1417108;1417238	1415700;1415936;1416147;1417051;1417178;1417306	+;+;+;+;+;+	1215	79.1061	68.5815	66.4206	149.26	184.167	163.351	78.7444	86.9342	186.023	242.764	337.459	125.005	128.348	140.897	136.588	0.00100422	0.0106363	1.09796	0.0141832	0.0573132	1.39603	0.000130975	0.00193815	1.71094	NA	NA	NA	G1WYQ4,Uncharacterized protein	XP_011117366.1,hypothetical protein AOL_s00004g415	PF00018,SH3 domain;PF04366,Las17-binding protein actin regulator	IPR036028,SH3-like domain superfamily;IPR001452,SH3 domain;IPR033643,SH3YL1-like, SYLF domain;IPR007461,Ysc84 actin-binding domain	-	-
AOL_s00004g416	NW_011645561.1	1418702	1419676	-	975	37.2273	41.6992	44.5091	64.4505	40.915	25.4379	30.1552	26.3981	28.8753	46.594	40.6212	48.3772	26.7777	24.4542	30.6858	NA	NA	NA	NA	NA	NA	NA	NA	NA	NA	NA	NA	G1WYQ5,Uncharacterized protein	XP_011117367.1,hypothetical protein AOL_s00004g416	PF08659,KR domain;PF13561,noyl-(Acyl carrier protein) reductase;PF00106,short chain dehydrogenase	IPR036291,NAD(P)-binding domain superfamily;IPR020904,Short-chain dehydrogenase/reductase, conserved site;IPR002347,Short-chain dehydrogenase/reductase SDR	-	GO:0055114,biological_process,oxidation-reduction process;GO:0016491,molecular_function,oxidoreductase activity
AOL_s00004g417	NW_011645561.1;NW_011645561.1;NW_011645561.1;NW_011645561.1;NW_011645561.1;NW_011645561.1	1426147;1426602;1427538;1428217;1431628;1431834	1426514;1427436;1428162;1431570;1431777;1432030	+;+;+;+;+;+	5529	40.6745	36.5625	43.8561	38.7256	35.198	38.3414	34.2897	54.9997	27.8272	31.1902	38.9247	25.1956	53.3692	53.1114	49.4491	NA	NA	NA	NA	NA	NA	NA	NA	NA	NA	NA	NA	G1WYQ6,Uncharacterized protein	XP_011117368.1,hypothetical protein AOL_s00004g417	PF00632,HECT-domain (ubiquitin-transferase)	IPR011989,Armadillo-like helical;IPR016024,Armadillo-type fold;IPR000569,HECT domain;IPR035983,HECT, E3 ligase catalytic domain	-	GO:0004842,molecular_function,ubiquitin-protein transferase activity;GO:0016740,molecular_function,transferase activity;GO:0016567,biological_process,protein ubiquitination
AOL_s00004g418	NW_011645561.1	1432761	1435172	+	2412	28.7005	49.5705	38.1517	65.3706	61.9579	34.6695	54.7758	8.06939	20.327	53.5852	75.2708	43.2197	107.206	100.808	153.746	NA	NA	NA	NA	NA	NA	NA	NA	NA	7.08502e-05	0.000396822	1.51129	G1WYQ7,Uncharacterized protein	XP_011117369.1,hypothetical protein AOL_s00004g418	PF13041,PPR repeat family	IPR002885,Pentatricopeptide repeat;IPR011990,Tetratricopeptide-like helical domain superfamily	-	-
AOL_s00004g42	NW_011645561.1;NW_011645561.1;NW_011645561.1	148227;148732;149594	148672;149440;150733	-;-;-	2295	39.8999	36.5004	50.5495	36.6938	40.5926	39.4307	20.786	17.4932	10.3006	30.8328	54.5874	18.434	56.5964	50.8769	74.514	NA	NA	NA	NA	NA	NA	NA	NA	NA	NA	NA	NA	G1WXN2,Uncharacterized protein	XP_011116994.1,hypothetical protein AOL_s00004g42	PF00400,WD domain, G-beta repeat	IPR036322,WD40-repeat-containing domain superfamily;IPR015943,WD40/YVTN repeat-like-containing domain superfamily;IPR019775,WD40 repeat, conserved site;IPR001680,WD40 repeat;IPR017986,WD40-repeat-containing domain	-	-
AOL_s00004g421	NW_011645561.1;NW_011645561.1	1440448;1441033	1440960;1441317	+;+	798	17.4837	18.0903	23.9819	9.78309	7.61361	15.3301	6.75358	5.09646	4.52489	14.1002	11.9827	8.96279	11.2465	9.44736	16.9895	NA	NA	NA	0.00262787	0.0184675	-1.26776	NA	NA	NA	NA	NA	NA	G1WYR0,Uncharacterized protein	XP_011117372.1,hypothetical protein AOL_s00004g421	PF03366,YEATS family;PF13445,RING-type zinc-finger	IPR017907,Zinc finger, RING-type, conserved site;IPR005033,YEATS;IPR001841,Zinc finger, RING-type;IPR038704,YEATS superfamily;IPR013083,Zinc finger, RING/FYVE/PHD-type;IPR027370,RING-type zinc-finger, LisH dimerisation motif	-	GO:0006355,biological_process,regulation of transcription, DNA-templated;GO:0005634,cellular_component,nucleus;GO:0046872,molecular_function,metal ion binding
AOL_s00004g424	NW_011645561.1;NW_011645561.1;NW_011645561.1	1445738;1447040;1447452	1446976;1447369;1447754	+;+;+	1872	21.6737	19.7248	33.8656	18.1171	19.3978	18.0531	25.8819	73.4315	17.9326	17.3571	27.5074	12.4609	23.0993	21.5441	36.408	NA	NA	NA	0.0335432	0.104937	1.17439	NA	NA	NA	NA	NA	NA	G1WYR3,Uncharacterized protein	XP_011117375.1,hypothetical protein AOL_s00004g424	-	-	-	-
AOL_s00004g425	NW_011645561.1;NW_011645561.1	1448817;1449414	1449300;1450567	+;+	1638	161.935	116.82	150.635	105.792	83.1549	112.027	36.0294	65.4773	29.381	71.3751	106.105	45.7768	257.118	184.29	239.245	NA	NA	NA	0.0054642	0.0295244	-1.15324	NA	NA	NA	NA	NA	NA	G1WYR4,Carboxypeptidase	XP_011117376.1,hypothetical protein AOL_s00004g425	PF00450,Serine carboxypeptidase;PF05388,Carboxypeptidase Y pro-peptide	IPR018202,Serine carboxypeptidase, serine active site;IPR001563,Peptidase S10, serine carboxypeptidase;IPR029058,Alpha/Beta hydrolase fold;IPR008442,Propeptide, carboxypeptidase Y	-	GO:0006508,biological_process,proteolysis;GO:0016787,molecular_function,hydrolase activity;GO:0005773,cellular_component,vacuole;GO:0004180,molecular_function,carboxypeptidase activity;GO:0008233,molecular_function,peptidase activity;GO:0004185,molecular_function,serine-type carboxypeptidase activity
AOL_s00004g426	NW_011645561.1;NW_011645561.1;NW_011645561.1;NW_011645561.1;NW_011645561.1	1451344;1452514;1452943;1453315;1453529	1452425;1452860;1453081;1453413;1453538	-;-;-;-;-	1677	10.9335	8.87179	13.0833	22.0172	9.40839	36.6739	8.30468	13.9966	8.44446	31.1081	16.1043	12.2652	14.0765	9.75858	8.87918	NA	NA	NA	NA	NA	NA	NA	NA	NA	NA	NA	NA	G1WYR5,Uncharacterized protein	XP_011117377.1,hypothetical protein AOL_s00004g426	PF02733,ak1 domain;PF02734,AK2 domain	IPR036117,DhaL domain superfamily;IPR004006,DhaK domain;IPR004007,DhaL domain;IPR012734,Dihydroxyacetone kinase	-	GO:0004371,molecular_function,glycerone kinase activity;GO:0005524,molecular_function,ATP binding;GO:0006071,biological_process,glycerol metabolic process;GO:0016310,biological_process,phosphorylation
AOL_s00004g428	NW_011645561.1;NW_011645561.1;NW_011645561.1;NW_011645561.1;NW_011645561.1	1455968;1456106;1456333;1456437;1456688	1456039;1456267;1456380;1456622;1456762	-;-;-;-;-	543	0.787566	0.723422	0.595674	5.30312	0.780632	3.49769	0.491344	1.92595	1.97417	11.8569	5.71135	2.92707	5.30901	4.85375	3.55476	0.0166714	0.0683746	2.01289	0.0234952	0.0810923	1.65115	0.000196283	0.00247498	3.25675	5.83826e-05	0.000346926	2.59146	G1WYR7,Uncharacterized protein	XP_011117379.1,hypothetical protein AOL_s00004g428	-	-	-	-
AOL_s00004g429	NW_011645561.1;NW_011645561.1;NW_011645561.1;NW_011645561.1;NW_011645561.1	1457613;1458028;1459290;1460203;1461251	1457967;1459233;1460140;1461185;1461329	+;+;+;+;+	3474	5.10864	6.8551	6.36226	13.4466	9.77483	9.58339	4.00891	3.49534	4.95337	23.9368	19.8813	6.6474	29.075	24.8064	33.6417	NA	NA	NA	NA	NA	NA	0.00297046	0.0143957	1.43887	4.17344e-07	1.36644e-05	2.14384	G1WYR8,Uncharacterized protein	XP_011117380.1,hypothetical protein AOL_s00004g429	PF00271,Helicase conserved C-terminal domain;PF00176,SNF2 family N-terminal domain;PF08797,HIRAN domain	IPR014001,Helicase superfamily 1/2, ATP-binding domain;IPR027417,P-loop containing nucleoside triphosphate hydrolase;IPR014905,HIRAN domain;IPR001841,Zinc finger, RING-type;IPR013083,Zinc finger, RING/FYVE/PHD-type;IPR038718,SNF2-like, N-terminal domain superfamily;IPR000330,SNF2-related, N-terminal domain;IPR001650,Helicase, C-terminal	-	GO:0061630,molecular_function,ubiquitin protein ligase activity;GO:0035861,cellular_component,site of double-strand break;GO:0016567,biological_process,protein ubiquitination;GO:0016818,molecular_function,hydrolase activity, acting on acid anhydrides, in phosphorus-containing anhydrides;GO:0006289,biological_process,nucleotide-excision repair;GO:0003676,molecular_function,nucleic acid binding;GO:…
AOL_s00004g430	NW_011645561.1;NW_011645561.1	1461843;1462864	1462718;1462899	-;-	912	44.7225	67.8925	57.1596	131.21	136.388	142.958	48.2697	54.2136	125.645	178.534	143.601	160.129	108.904	109.883	84.609	0.00084332	0.00965721	1.15652	0.0498575	0.139192	1.11323	0.000349172	0.00348534	1.59836	NA	NA	NA	G1WYR9,Uncharacterized protein	XP_011117381.1,hypothetical protein AOL_s00004g430	PF13430,omain of unknown function (DUF4112)	IPR025187,Protein of unknown function DUF4112	-	GO:0016021,cellular_component,integral component of membrane;GO:0016020,cellular_component,membrane
AOL_s00004g433	NW_011645561.1;NW_011645561.1;NW_011645561.1	1471581;1471851;1472017	1471774;1471957;1472138	-;-;-	423	14.6593	17.0639	18.8616	23.7508	33.2916	24.1665	15.3899	5.21935	12.6711	16.5008	24.1332	8.06746	30.6037	34.9209	50.9558	NA	NA	NA	NA	NA	NA	NA	NA	NA	0.00148104	0.00417691	1.09221	G1WYS2,Uncharacterized protein	XP_011117384.1,hypothetical protein AOL_s00004g433	PF05047,Mitochondrial ribosomal protein L51 / S25 / CI-B8 domain	IPR007741,Ribosomal protein/NADH dehydrogenase domain;IPR036249,Thioredoxin-like superfamily	-	-
AOL_s00004g434	NW_011645561.1;NW_011645561.1;NW_011645561.1;NW_011645561.1	1472727;1473060;1473242;1473747	1472982;1473187;1473323;1474387	+;+;+;+	1107	86.5341	98.8699	109.57	112.606	168.821	95.4216	81.7512	63.5579	50.7115	111.972	156.476	93.4519	234.275	250.929	268.815	NA	NA	NA	NA	NA	NA	NA	NA	NA	2.76793e-05	0.000208652	1.25984	G1WYS3,Uncharacterized protein	XP_011117385.1,hypothetical protein AOL_s00004g434	PF00076,RNA recognition motif. (a.k.a. RRM, RBD, or RNP domain);PF12220,U1 small nuclear ribonucleoprotein of 70kDa MW N terminal	IPR012677,Nucleotide-binding alpha-beta plait domain superfamily;IPR000504,RNA recognition motif domain;IPR035979,RNA-binding domain superfamily;IPR034143,snRNP70, RNA recognition motif;IPR022023,U1 small nuclear ribonucleoprotein of 70kDa N-terminal	-	GO:0030619,molecular_function,U1 snRNA binding;GO:0003723,molecular_function,RNA binding;GO:0003676,molecular_function,nucleic acid binding
AOL_s00004g435	NW_011645561.1	1475402	1477126	-	1725	12.7365	9.47887	9.25039	25.9303	23.8631	22.7974	8.0736	13.2366	8.86362	22.3592	22.4729	12.2762	20.3064	23.913	11.7226	0.00211465	0.0171046	1.0838	NA	NA	NA	NA	NA	NA	NA	NA	NA	G1WYS4,Uncharacterized protein	XP_011117386.1,hypothetical protein AOL_s00004g435	-	-	-	-
AOL_s00004g436	NW_011645561.1;NW_011645561.1;NW_011645561.1	1480820;1480990;1481279	1480928;1481219;1482001	-;-;-	1062	10.5201	10.1718	11.8274	19.4624	17.3403	16.9895	19.4447	9.24561	8.71265	18.074	22.3274	34.9943	19.8209	19.1612	33.6679	NA	NA	NA	NA	NA	NA	0.00646121	0.0249767	1.37717	0.00126284	0.00366184	1.0413	G1WYS5,Uncharacterized protein	XP_011117387.1,hypothetical protein AOL_s00004g436	PF02114,Phosducin	IPR024253,Phosducin, thioredoxin-like domain;IPR036249,Thioredoxin-like superfamily;IPR001200,Phosducin	-	-
AOL_s00004g438	NW_011645561.1;NW_011645561.1;NW_011645561.1;NW_011645561.1;NW_011645561.1;NW_011645561.1;NW_011645561.1	1491096;1491173;1491355;1491502;1491876;1492231;1492421	1491116;1491292;1491444;1491815;1492171;1492333;1492523	-;-;-;-;-;-;-	1047	32.9314	37.0964	39.5432	46.6334	69.0503	29.0772	36.032	22.9735	12.7712	55.9183	104.721	34.7813	95.7969	115.268	117.287	NA	NA	NA	NA	NA	NA	NA	NA	NA	9.44032e-06	0.000101528	1.49088	G1WYS7,Uncharacterized protein	XP_011117389.1,hypothetical protein AOL_s00004g438	PF00400,WD domain, G-beta repeat	IPR019775,WD40 repeat, conserved site;IPR017986,WD40-repeat-containing domain;IPR016346,Guanine nucleotide-binding protein, beta subunit;IPR036322,WD40-repeat-containing domain superfamily;IPR015943,WD40/YVTN repeat-like-containing domain superfamily;IPR020472,G-protein beta WD-40 repeat;IPR001680,WD40 repeat;IPR001632,G-protein, beta subunit	-	GO:0007165,biological_process,signal transduction
AOL_s00004g439	NW_011645561.1;NW_011645561.1;NW_011645561.1;NW_011645561.1	1497633;1498116;1498386;1499127	1497758;1498261;1499064;1499399	+;+;+;+	1224	88.5693	75.1778	69.808	50.8687	42.9424	42.0777	25.2414	36.2173	28.1638	35.0507	45.3957	23.3735	43.816	32.5993	55.6077	NA	NA	NA	NA	NA	NA	0.000671873	0.00532741	-1.14837	NA	NA	NA	G1WYS8,Uncharacterized protein	XP_011117390.1,hypothetical protein AOL_s00004g439	PF00962,Adenosine/AMP deaminase	IPR032466,Metal-dependent hydrolase;IPR001365,Adenosine/AMP deaminase domain	-	GO:0019239,molecular_function,deaminase activity
AOL_s00004g440	NW_011645561.1;NW_011645561.1;NW_011645561.1;NW_011645561.1	1499722;1499851;1500657;1501011	1499795;1500597;1500935;1501107	-;-;-;-	1197	26.0358	29.7813	25.1303	9.78309	13.1418	10.78	10.253	10.9695	10.7466	12.366	14.0878	7.77165	24.0835	18.0754	23.6893	0.000350913	0.00581317	-1.37903	NA	NA	NA	0.000540655	0.00460195	-1.21761	NA	NA	NA	G1WYS9,Mitochondrial distribution and morphology protein 10	XP_011117391.1,hypothetical protein AOL_s00004g440	PF12519,Mitochondrial distribution and morphology protein 10	IPR027539,Mitochondrial distribution and morphology protein 10	-	GO:0005741,cellular_component,mitochondrial outer membrane;GO:0045040,biological_process,protein import into mitochondrial outer membrane;GO:0007005,biological_process,mitochondrion organization;GO:0000002,biological_process,mitochondrial genome maintenance;GO:0070096,biological_process,mitochondrial outer membrane translocase complex assembly;GO:1990456,biological_process,mitochondrion-endoplasm…
AOL_s00004g441	NW_011645561.1;NW_011645561.1;NW_011645561.1	1501423;1501699;1502223	1501613;1502160;1502286	+;+;+	717	47.8644	68.0721	50.5252	86.3031	116.464	38.2529	96.3754	9.48069	24.6295	84.0046	122.101	65.9153	215.673	200.035	289.272	NA	NA	NA	NA	NA	NA	NA	NA	NA	2.42235e-06	4.15655e-05	1.9609	G1WYT0,Ribosome assembly factor mrt4	XP_011117392.1,hypothetical protein AOL_s00004g441	PF00466,Ribosomal protein L10	IPR001790,Ribosomal protein L10P;IPR033867,Ribosome assembly factor Mrt4	-	GO:0042254,biological_process,ribosome biogenesis;GO:0005730,cellular_component,nucleolus;GO:0005737,cellular_component,cytoplasm;GO:0000027,biological_process,ribosomal large subunit assembly;GO:0005622,cellular_component,intracellular;GO:0005634,cellular_component,nucleus
AOL_s00004g442	NW_011645561.1;NW_011645561.1;NW_011645561.1;NW_011645561.1	1502601;1502688;1503011;1503490	1502632;1502902;1503431;1503598	-;-;-;-	777	384.925	383.402	462.351	342.274	630.46	514.101	642.174	517.887	706.808	440.171	279.975	987.946	289.742	263.156	159.818	NA	NA	NA	0.0040062	0.0241082	1.23191	NA	NA	NA	NA	NA	NA	G1WYT1,Triosephosphate isomerase	XP_011117393.1,hypothetical protein AOL_s00004g442	PF00121,Triosephosphate isomerase	IPR022896,Triosephosphate isomerase, bacterial/eukaryotic;IPR000652,Triosephosphate isomerase;IPR035990,Triosephosphate isomerase superfamily;IPR013785,Aldolase-type TIM barrel	-	GO:0006096,biological_process,glycolytic process;GO:0006094,biological_process,gluconeogenesis;GO:0003824,molecular_function,catalytic activity;GO:0004807,molecular_function,triose-phosphate isomerase activity;GO:0008152,biological_process,metabolic process;GO:0016853,molecular_function,isomerase activity;GO:0006098,biological_process,pentose-phosphate shunt
AOL_s00004g443	NW_011645561.1;NW_011645561.1;NW_011645561.1;NW_011645561.1	1505285;1505417;1505561;1506235	1505346;1505460;1506156;1506498	+;+;+;+	966	8.79866	8.4887	9.09637	18.4819	25.3043	21.7427	11.7657	15.1564	20.9676	29.8364	28.6262	18.5827	20.6646	19.6695	26.2141	0.00178289	0.0153407	1.2007	0.00219781	0.0164388	1.50427	5.88599e-05	0.00129311	1.58726	0.000189314	0.000821345	1.22836	G1WYT2,Uncharacterized protein	XP_011117394.1,hypothetical protein AOL_s00004g443	PF01062,Bestrophin, RFP-TM, chloride channel	IPR021134,Bestrophin/UPF0187	-	GO:0016021,cellular_component,integral component of membrane;GO:0016020,cellular_component,membrane
AOL_s00004g444	NW_011645561.1;NW_011645561.1	1507168;1507576	1507467;1508109	+;+	834	10.1913	9.06685	8.01518	16.343	10.3345	19.6248	7.03789	19.9935	11.2298	13.708	15.4939	4.70834	7.95666	5.65891	10.5803	NA	NA	NA	0.0234395	0.0809671	1.06559	NA	NA	NA	NA	NA	NA	G1WYT3,Uncharacterized protein	XP_011117395.1,hypothetical protein AOL_s00004g444	PF01063,Amino-transferase class IV	IPR001544,Aminotransferase class IV;IPR036038,Aminotransferase-like, PLP-dependent enzymes	-	GO:0003824,molecular_function,catalytic activity;GO:0008152,biological_process,metabolic process
AOL_s00004g445	NW_011645561.1;NW_011645561.1;NW_011645561.1;NW_011645561.1;NW_011645561.1;NW_011645561.1;NW_011645561.1;NW_011645561.1;NW_011645561.1;NW_011645561.1	1508305;1508437;1508553;1508894;1508986;1509474;1509774;1509909;1510395;1510787	1508357;1508495;1508823;1508924;1509407;1509711;1509850;1510328;1510632;1511011	-;-;-;-;-;-;-;-;-;-	2034	35.2957	27.279	21.68	15.1011	38.0675	15.0224	9.44425	9.7404	7.18422	14.8801	27.5401	7.46942	17.4087	15.1876	26.4586	NA	NA	NA	0.00672384	0.0341557	-1.09967	NA	NA	NA	NA	NA	NA	G1WYT4,Uncharacterized protein	XP_011117396.1,hypothetical protein AOL_s00004g445	PF00501,AMP-binding enzyme;PF16177,Acetyl-coenzyme A synthetase N-terminus	IPR000873,AMP-dependent synthetase/ligase;IPR005914,Acetoacetyl-CoA synthase;IPR032387,Acetyl-coenzyme A synthetase, N-terminal domain;IPR020845,AMP-binding, conserved site	-	GO:0006629,biological_process,lipid metabolic process;GO:0030729,molecular_function,acetoacetate-CoA ligase activity;GO:0003824,molecular_function,catalytic activity;GO:0008152,biological_process,metabolic process
AOL_s00004g446	NW_011645561.1;NW_011645561.1;NW_011645561.1	1515067;1516149;1516322	1516085;1516257;1516765	+;+;+	1572	139.455	160.769	161.177	149.516	317.882	131.051	95.9937	45.5335	78.2052	175.576	233.696	127.424	213.313	246.223	275.163	NA	NA	NA	NA	NA	NA	NA	NA	NA	NA	NA	NA	G1WYT5,Uncharacterized protein	XP_011117397.1,hypothetical protein AOL_s00004g446	PF17123,RING-like zinc finger;PF00498,HA domain	IPR001841,Zinc finger, RING-type;IPR008984,SMAD/FHA domain superfamily;IPR000253,Forkhead-associated (FHA) domain;IPR013083,Zinc finger, RING/FYVE/PHD-type	-	-
AOL_s00004g447	NW_011645561.1;NW_011645561.1	1517606;1518159	1518076;1519610	-;-	1923	68.4115	89.0888	87.1844	70.2803	82.0972	58.0388	46.5339	22.4785	32.5668	71.8111	88.4981	41.2045	110.199	116.752	133.094	NA	NA	NA	NA	NA	NA	NA	NA	NA	NA	NA	NA	G1WYT6,Uncharacterized protein	XP_011117398.1,hypothetical protein AOL_s00004g447	PF05205,COMPASS (Complex proteins associated with Set1p) component shg1	-	-	-
AOL_s00004g448	NW_011645561.1	1519993	1521768	+	1776	64.3218	74.3723	70.7853	110.651	164.631	102.222	49.2138	30.0966	47.8106	109.941	92.6945	82.0706	72.2474	73.1646	64.512	NA	NA	NA	NA	NA	NA	NA	NA	NA	NA	NA	NA	G1WYT7,Uncharacterized protein	XP_011117399.1,hypothetical protein AOL_s00004g448	PF12921,Mitochondrial ATPase expression;PF13812,Pentatricopeptide repeat domain	IPR002885,Pentatricopeptide repeat;IPR024319,ATPase expression protein 2, mitochondrial;IPR011990,Tetratricopeptide-like helical domain superfamily	-	-
AOL_s00004g449	NW_011645561.1;NW_011645561.1	1521988;1522855	1522777;1522937	-;-	873	31.7797	30.2601	23.6506	11.728	13.5414	14.205	7.45695	3.92655	6.33349	8.20202	8.88105	7.22893	8.90962	8.56552	18.0042	0.000990048	0.0105453	-1.23701	0.00123095	0.0115079	-1.65976	9.18155e-05	0.00161283	-1.75307	0.000568639	0.00193014	-1.40553	G1WYT8,Uncharacterized protein	XP_011117400.1,hypothetical protein AOL_s00004g449	PF02585,lcNAc-PI de-N-acetylase	IPR024078,Putative deacetylase LmbE-like domain superfamily;IPR003737,N-acetylglucosaminyl phosphatidylinositol deacetylase-related	-	GO:0016021,cellular_component,integral component of membrane;GO:0016020,cellular_component,membrane
AOL_s00004g45	NW_011645561.1;NW_011645561.1	158034;159102	158972;159170	-;-	1008	54.3045	60.6472	57.7592	79.354	178.347	64.6161	51.666	26.1102	13.2654	70.0206	95.5043	97.668	90.9236	100.634	193.817	NA	NA	NA	NA	NA	NA	NA	NA	NA	0.00153621	0.00430732	1.02736	G1WXN5,Uncharacterized protein	XP_011116997.1,hypothetical protein AOL_s00004g45	-	IPR036691,Endonuclease/exonuclease/phosphatase superfamily	-	-
AOL_s00004g450	NW_011645561.1;NW_011645561.1	1523322;1523868	1523796;1524136	+;+	744	32.3323	34.9788	32.8233	20.8143	19.0545	18.545	10.5429	6.71582	8.26579	10.9181	13.8077	5.59206	22.0055	14.005	27.7354	NA	NA	NA	0.00104838	0.0104546	-1.36665	0.000122998	0.00185019	-1.7239	NA	NA	NA	G1WYT9,Uncharacterized protein	XP_011117401.1,hypothetical protein AOL_s00004g450	-	-	-	GO:0016021,cellular_component,integral component of membrane;GO:0016020,cellular_component,membrane
AOL_s00004g451	NW_011645561.1;NW_011645561.1	1524430;1525532	1525457;1526147	-;-	1644	26.663	27.1496	26.0689	18.6057	16.4442	15.596	8.37401	6.43195	6.2803	11.1631	10.6111	6.28413	13.9951	11.2221	15.1516	NA	NA	NA	0.000837933	0.00904396	-1.32727	8.82315e-05	0.00158289	-1.47951	0.000125732	0.00060477	-1.09336	G1WYU0,Uncharacterized protein	XP_011117402.1,hypothetical protein AOL_s00004g451	-	-	-	GO:0016021,cellular_component,integral component of membrane;GO:0016020,cellular_component,membrane
AOL_s00004g452	NW_011645561.1;NW_011645561.1;NW_011645561.1	1530100;1530692;1531823	1530630;1531752;1532810	-;-;-	2580	55.7766	44.4204	47.0133	47.9189	31.9829	48.7153	45.2319	69.6069	66.6759	32.8609	21.8371	39.0465	26.5004	20.2883	32.5447	NA	NA	NA	NA	NA	NA	NA	NA	NA	0.000223449	0.000931796	-1.00626	G1WYU1,Uncharacterized protein	XP_011117403.1,hypothetical protein AOL_s00004g452	PF02752,Arrestin (or S-antigen), C-terminal domain	IPR011022,Arrestin C-terminal-like domain	-	-
AOL_s00004g453	NW_011645561.1;NW_011645561.1;NW_011645561.1;NW_011645561.1	1538730;1538932;1539278;1540606	1538819;1539208;1540540;1541837	+;+;+;+	2862	6.8361	8.52685	8.43851	5.63443	13.017	4.60622	4.40005	2.17214	1.49822	7.4005	10.4071	2.27039	22.2928	16.5118	25.1147	NA	NA	NA	0.0228513	0.0796455	-1.00136	NA	NA	NA	4.28546e-05	0.000279684	1.31016	G1WYU2,Uncharacterized protein	XP_011117404.1,hypothetical protein AOL_s00004g453	PF12738,twin BRCT domain;PF00533,BRCA1 C Terminus (BRCT) domain	IPR036420,BRCT domain superfamily;IPR001357,BRCT domain	-	-
AOL_s00004g454	NW_011645561.1;NW_011645561.1;NW_011645561.1;NW_011645561.1;NW_011645561.1	1542480;1542608;1543029;1543205;1544680	1542540;1542968;1543137;1544605;1545489	-;-;-;-;-	2742	40.8621	34.2212	38.3572	33.3724	23.8239	39.5014	17.0861	30.6813	15.9053	18.0382	19.9814	15.9404	19.9756	15.7814	25.3087	NA	NA	NA	NA	NA	NA	0.0028341	0.0138983	-1.00115	0.000175478	0.000777517	-1.00665	G1WYU3,Uncharacterized protein	XP_011117405.1,hypothetical protein AOL_s00004g454	PF10557,Cullin protein neddylation domain;PF00888,Cullin family	IPR019559,Cullin protein, neddylation domain;IPR016159,Cullin repeat-like-containing domain superfamily;IPR036388,Winged helix-like DNA-binding domain superfamily;IPR001373,Cullin, N-terminal;IPR016158,Cullin homology domain;IPR016157,Cullin, conserved site;IPR036390,Winged helix DNA-binding domain superfamily;IPR036317,Cullin homology domain superfamily	-	GO:0031625,molecular_function,ubiquitin protein ligase binding;GO:0006511,biological_process,ubiquitin-dependent protein catabolic process;GO:0031461,cellular_component,cullin-RING ubiquitin ligase complex
AOL_s00004g455	NW_011645561.1;NW_011645561.1;NW_011645561.1;NW_011645561.1;NW_011645561.1;NW_011645561.1;NW_011645561.1;NW_011645561.1	1546134;1546300;1546536;1546693;1546970;1547073;1547226;1547745	1546223;1546461;1546627;1546903;1547003;1547144;1547313;1547883	-;-;-;-;-;-;-;-	888	57.3689	38.9279	49.234	75.0886	63.1688	97.7554	32.689	46.7807	43.9667	34.8965	28.3759	39.9035	17.0282	16.1514	14.8535	NA	NA	NA	NA	NA	NA	NA	NA	NA	1.35812e-05	0.000130433	-1.68341	G1WYU4,Uncharacterized protein	XP_011117406.1,hypothetical protein AOL_s00004g455	PF16123,Hydroxyacylglutathione hydrolase C-terminus;PF00753,Metallo-beta-lactamase superfamily	IPR036866,Ribonuclease Z/Hydroxyacylglutathione hydrolase-like;IPR035680,Hydroxyacylglutathione hydrolase, MBL domain;IPR032282,Hydroxyacylglutathione hydrolase, C-terminal domain;IPR001279,Metallo-beta-lactamase;IPR017782,Hydroxyacylglutathione hydrolase	-	GO:0019243,biological_process,methylglyoxal catabolic process to D-lactate via S-lactoyl-glutathione;GO:0004416,molecular_function,hydroxyacylglutathione hydrolase activity
AOL_s00004g456	NW_011645561.1;NW_011645561.1;NW_011645561.1;NW_011645561.1;NW_011645561.1;NW_011645561.1;NW_011645561.1;NW_011645561.1	1548160;1548287;1548455;1548970;1549213;1549419;1549632;1549997	1548222;1548390;1548902;1549143;1549357;1549551;1549926;1550044	-;-;-;-;-;-;-;-	1410	10.3879	7.52205	8.18186	6.03603	2.70564	9.38927	2.87614	7.45818	2.16076	2.85919	1.92454	2.55285	1.00298	0.825929	1.20599	NA	NA	NA	NA	NA	NA	0.000661928	0.00526652	-1.72109	3.56451e-07	1.23104e-05	-3.20101	G1WYU5,Uncharacterized protein	XP_011117407.1,hypothetical protein AOL_s00004g456	PF01513,ATP-NAD kinase	IPR002504,NAD kinase;IPR017437,ATP-NAD kinase, PpnK-type, C-terminal;IPR016064,NAD kinase/diacylglycerol kinase-like domain superfamily;IPR017438,Inorganic polyphosphate/ATP-NAD kinase, N-terminal	-	GO:0006741,biological_process,NADP biosynthetic process;GO:0019674,biological_process,NAD metabolic process;GO:0008152,biological_process,metabolic process;GO:0016310,biological_process,phosphorylation;GO:0003951,molecular_function,NAD+ kinase activity
AOL_s00004g457	NW_011645561.1;NW_011645561.1;NW_011645561.1;NW_011645561.1	1550580;1550767;1551440;1551790	1550696;1551386;1551733;1552183	+;+;+;+	1425	4.98923	4.82408	5.40977	6.60118	8.89081	5.13522	6.4032	1.8755	2.49435	5.06704	10.5642	2.6244	15.039	9.80682	19.899	NA	NA	NA	NA	NA	NA	NA	NA	NA	0.000184646	0.00080723	1.43136	G1WYU6,Uncharacterized protein	XP_011117408.1,hypothetical protein AOL_s00004g457	PF04031,Las1-like	IPR007174,Las1-like	-	-
AOL_s00004g458	NW_011645561.1;NW_011645561.1;NW_011645561.1	1553247;1553649;1553961	1553555;1553874;1554172	+;+;+	747	4.00741	2.95797	4.9795	11.993	9.26831	10.3943	5.50029	5.05552	2.71902	9.10219	21.1906	5.81992	9.46586	7.3026	10.582	0.00329442	0.0226188	1.29187	NA	NA	NA	0.00382184	0.0172745	1.57689	0.00399834	0.00964125	1.09669	G1WYU7,Uncharacterized protein	XP_011117409.1,hypothetical protein AOL_s00004g458	PF01652,ukaryotic initiation factor 4E	IPR023398,Translation Initiation factor eIF- 4e-like;IPR001040,Translation Initiation factor eIF- 4e	-	GO:0003723,molecular_function,RNA binding;GO:0003743,molecular_function,translation initiation factor activity;GO:0006413,biological_process,translational initiation;GO:0005737,cellular_component,cytoplasm;GO:0006412,biological_process,translation
AOL_s00004g46	NW_011645561.1;NW_011645561.1	160177;161758	161685;162888	-;-	2640	37.156	36.1571	40.799	19.0034	17.4477	21.7093	12.8347	16.2415	8.67667	17.1852	27.0675	11.1378	23.9202	20.4773	46.045	0.00128801	0.0125433	-1.08673	0.0115265	0.0499155	-1.0301	0.0020359	0.0110126	-1.03531	NA	NA	NA	G1WXN6,Uncharacterized protein	XP_011116998.1,hypothetical protein AOL_s00004g46	-	-	-	-
AOL_s00004g460	NW_011645561.1;NW_011645561.1	1557656;1558725	1558634;1558771	-;-	1026	7.13789	2.96719	4.51865	8.23276	5.23313	13.9923	6.34495	19.5364	25.5154	13.5473	8.69019	6.74324	3.87002	5.07785	4.0762	NA	NA	NA	0.00288514	0.0196734	2.47633	0.0238502	0.0659839	1.03698	NA	NA	NA	G1WYU9,Uncharacterized protein	XP_011117411.1,hypothetical protein AOL_s00004g460	-	-	-	-
AOL_s00004g461	NW_011645561.1;NW_011645561.1;NW_011645561.1;NW_011645561.1	1560414;1560721;1560912;1561090	1560636;1560840;1561025;1561241	+;+;+;+	609	160.895	88.6905	139.153	172.744	147.559	216.47	114.606	276.474	464.143	366.955	245.814	163.193	100.032	119.063	63.013	NA	NA	NA	0.0109748	0.0482546	1.82614	0.00739831	0.027387	1.03649	NA	NA	NA	G1WYV0,Uncharacterized protein	XP_011117412.1,hypothetical protein AOL_s00004g461	-	-	-	-
AOL_s00004g462	NW_011645561.1;NW_011645561.1;NW_011645561.1;NW_011645561.1;NW_011645561.1	1561908;1562032;1562107;1562238;1562480	1561962;1562045;1562180;1562409;1563985	+;+;+;+;+	1821	39.0426	26.533	33.4819	16.9729	9.67309	22.8226	11.5745	27.9491	28.845	16.4223	14.0502	12.4248	10.992	7.50591	15.3193	0.00890048	0.0442883	-1.11901	NA	NA	NA	0.00110354	0.00721183	-1.13221	2.22873e-05	0.000177427	-1.66968	G1WYV1,Uncharacterized protein	XP_011117413.1,hypothetical protein AOL_s00004g462	PF05903,PPPDE putative peptidase domain;PF00085,Thioredoxin;PF08324,PUL domain	IPR036249,Thioredoxin-like superfamily;IPR013766,Thioredoxin domain;IPR008580,PPPDE putative peptidase domain;IPR017937,Thioredoxin, conserved site;IPR013535,PUL domain;IPR011989,Armadillo-like helical	-	GO:0045454,biological_process,cell redox homeostasis;GO:0005623,cellular_component,cell
AOL_s00004g463	NW_011645561.1;NW_011645561.1;NW_011645561.1;NW_011645561.1;NW_011645561.1;NW_011645561.1;NW_011645561.1;NW_011645561.1;NW_011645561.1;NW_011645561.1;NW_011645561.1;NW_011645561.1;NW_011645561.1;NW_011645561.1;NW_011645561.1;NW_011645561.1;NW_011645561.1	1564166;1564316;1565409;1565659;1565922;1566212;1566573;1566696;1567130;1567277;1567501;1567643;1567804;1568040;1568221;1568643;1569631	1564252;1565351;1565593;1565854;1566154;1566508;1566639;1567059;1567194;1567437;1567579;1567741;1567985;1568167;1568567;1569556;1569735	-;-;-;-;-;-;-;-;-;-;-;-;-;-;-;-;-	4545	4.81046	3.86768	4.9342	3.95632	2.78755	5.50613	2.21893	3.1958	1.89928	3.01848	2.374	2.21136	1.4361	1.25417	2.16392	NA	NA	NA	NA	NA	NA	NA	NA	NA	5.04835e-05	0.000315109	-1.59788	G1WYV2,Uncharacterized protein	XP_011117414.1,hypothetical protein AOL_s00004g463	PF00588,SpoU rRNA Methylase family	IPR029028,Alpha/beta knot methyltransferases;IPR001537,tRNA/rRNA methyltransferase, SpoU type;IPR029026,tRNA (guanine-N1-)-methyltransferase, N-terminal	-	GO:0003723,molecular_function,RNA binding;GO:0008173,molecular_function,RNA methyltransferase activity;GO:0001510,biological_process,RNA methylation;GO:0006396,biological_process,RNA processing
AOL_s00004g464	NW_011645561.1;NW_011645561.1	1570353;1571046	1570977;1571434	-;-	1014	2.79405	2.13067	2.02024	2.58741	3.43714	2.09338	1.10509	1.20325	0.333845	2.31427	2.61242	1.24474	4.23766	4.04991	7.25175	NA	NA	NA	NA	NA	NA	NA	NA	NA	0.00839261	0.0179676	1.04061	G1WYV3,Uncharacterized protein	XP_011117415.1,hypothetical protein AOL_s00004g464	PF03167,Uracil DNA glycosylase superfamily	IPR005122,Uracil-DNA glycosylase-like;IPR015637,G/U mismatch-specific DNA glycosylase;IPR036895,Uracil-DNA glycosylase-like domain superfamily	-	GO:0006281,biological_process,DNA repair;GO:0019104,molecular_function,DNA N-glycosylase activity
AOL_s00004g465	NW_011645561.1;NW_011645561.1;NW_011645561.1	1572051;1572302;1572928	1572234;1572870;1573866	+;+;+	1692	2.43269	1.59611	2.89934	2.8743	1.5588	2.57512	0.977636	1.23616	0.366795	2.38266	2.29112	0.884106	3.02179	3.44137	7.71399	NA	NA	NA	NA	NA	NA	NA	NA	NA	NA	NA	NA	G1WYV4,Kinesin-like protein	XP_011117416.1,hypothetical protein AOL_s00004g465	PF00225,Kinesin motor domain	IPR027640,Kinesin-like protein;IPR019821,Kinesin motor domain, conserved site;IPR001752,Kinesin motor domain;IPR036961,Kinesin motor domain superfamily;IPR027417,P-loop containing nucleoside triphosphate hydrolase	-	GO:0005874,cellular_component,microtubule;GO:0005524,molecular_function,ATP binding;GO:0008017,molecular_function,microtubule binding;GO:0007018,biological_process,microtubule-based movement;GO:0003774,molecular_function,motor activity;GO:0000166,molecular_function,nucleotide binding;GO:0003777,molecular_function,microtubule motor activity
AOL_s00004g466	NW_011645561.1;NW_011645561.1;NW_011645561.1;NW_011645561.1;NW_011645561.1;NW_011645561.1;NW_011645561.1;NW_011645561.1	1574241;1574815;1574944;1575321;1575977;1576639;1576833;1577011	1574759;1574895;1575255;1575919;1576580;1576767;1576939;1577167	-;-;-;-;-;-;-;-	2508	14.515	12.8238	20.076	9.64458	5.05159	13.1855	6.51043	9.61377	4.81412	6.09388	6.72373	5.98318	6.44119	3.8369	13.5602	NA	NA	NA	NA	NA	NA	0.000802476	0.00595164	-1.2411	0.00728501	0.0159428	-1.13043	G1WYV5,Uncharacterized protein	XP_011117417.1,hypothetical protein AOL_s00004g466	PF04841,Vps16, N-terminal region;PF04840,Vps16, C-terminal region	IPR001680,WD40 repeat;IPR038132,Vps16, C-terminal domain superfamily;IPR036322,WD40-repeat-containing domain superfamily;IPR015943,WD40/YVTN repeat-like-containing domain superfamily;IPR006926,Vps16, N-terminal;IPR016534,Vacuolar protein sorting-associated protein 16;IPR006925,Vps16, C-terminal	-	GO:0005737,cellular_component,cytoplasm;GO:0007033,biological_process,vacuole organization;GO:0006886,biological_process,intracellular protein transport
AOL_s00004g467	NW_011645561.1;NW_011645561.1	1582928;1585290	1585206;1585410	-;-	2400	43.1212	53.3373	53.5716	75.2695	63.0919	62.5867	43.066	31.3254	27.9983	102.04	125.639	63.4592	85.1919	92.271	104.497	NA	NA	NA	NA	NA	NA	NA	NA	NA	NA	NA	NA	G1WYV6,Uncharacterized protein	XP_011117418.1,hypothetical protein AOL_s00004g467	PF04082,ungal specific transcription factor domain	IPR007219,Transcription factor domain, fungi;IPR013087,Zinc finger C2H2-type;IPR036236,Zinc finger C2H2 superfamily	-	GO:0003676,molecular_function,nucleic acid binding;GO:0003677,molecular_function,DNA binding;GO:0005634,cellular_component,nucleus;GO:0008270,molecular_function,zinc ion binding;GO:0006351,biological_process,transcription, DNA-templated
AOL_s00004g468	NW_011645561.1;NW_011645561.1;NW_011645561.1;NW_011645561.1;NW_011645561.1	1597099;1597989;1598256;1600414;1600684	1597914;1598133;1600357;1600630;1600982	+;+;+;+;+	3579	16.9673	16.3949	20.5753	18.112	20.2394	11.4561	18.3979	9.98359	9.42694	19.9394	48.6513	13.9758	23.4499	27.6408	36.4942	NA	NA	NA	NA	NA	NA	NA	NA	NA	NA	NA	NA	G1WYV7,Uncharacterized protein	XP_011117419.1,hypothetical protein AOL_s00004g468	PF00618,RasGEF N-terminal motif;PF00018,SH3 domain;PF00617,RasGEF domain	IPR000651,Ras-like guanine nucleotide exchange factor, N-terminal;IPR001895,Ras guanine-nucleotide exchange factors catalytic domain;IPR001202,WW domain;IPR036028,SH3-like domain superfamily;IPR023578,Ras guanine nucleotide exchange factor domain superfamily;IPR036964,Ras guanine-nucleotide exchange factor catalytic domain superfamily;IPR001452,SH3 domain;IPR019804,Ras guanine-nucleotide exchange…	-	GO:0005085,molecular_function,guanyl-nucleotide exchange factor activity;GO:0065009,biological_process,regulation of molecular function;GO:0007264,biological_process,small GTPase mediated signal transduction;GO:0005622,cellular_component,intracellular
AOL_s00004g469	NW_011645561.1;NW_011645561.1;NW_011645561.1;NW_011645561.1;NW_011645561.1;NW_011645561.1	1602293;1602603;1602714;1602854;1603272;1603616	1602513;1602618;1602760;1603190;1603531;1604111	+;+;+;+;+;+	1377	12.0732	7.52402	10.2571	15.2891	7.04591	22.5956	5.07637	10.1685	4.58897	6.81677	7.7419	6.31442	6.24109	4.80727	6.30796	NA	NA	NA	NA	NA	NA	NA	NA	NA	NA	NA	NA	G1WYV8,Uncharacterized protein	XP_011117420.1,hypothetical protein AOL_s00004g469	PF01979,Amidohydrolase family	IPR006680,Amidohydrolase-related;IPR032466,Metal-dependent hydrolase;IPR011059,Metal-dependent hydrolase, composite domain superfamily	-	GO:0016787,molecular_function,hydrolase activity;GO:0016810,molecular_function,hydrolase activity, acting on carbon-nitrogen (but not peptide) bonds
AOL_s00004g47	NW_011645561.1;NW_011645561.1;NW_011645561.1;NW_011645561.1;NW_011645561.1	163406;163716;165997;166417;166698	163657;165935;166343;166586;166840	-;-;-;-;-	3132	51.3567	40.8245	54.1839	48.0954	58.2411	57.3227	20.9044	23.1508	13.4744	33.5052	56.1312	21.5825	65.559	57.3591	83.3612	NA	NA	NA	NA	NA	NA	NA	NA	NA	NA	NA	NA	G1WXN7,Uncharacterized protein	XP_011116999.1,hypothetical protein AOL_s00004g47	PF13646,HEAT repeats;PF01851,Proteasome/cyclosome repeat	IPR016024,Armadillo-type fold;IPR016642,26S proteasome regulatory complex, non-ATPase subcomplex, Rpn2/Psmd1 subunit;IPR011989,Armadillo-like helical;IPR002015,Proteasome/cyclosome repeat;IPR035266,26S Proteasome non-ATPase regulatory subunit 1	-	GO:0008540,cellular_component,proteasome regulatory particle, base subcomplex;GO:0006511,biological_process,ubiquitin-dependent protein catabolic process;GO:0000502,cellular_component,proteasome complex;GO:0034515,cellular_component,proteasome storage granule;GO:0042176,biological_process,regulation of protein catabolic process;GO:0043248,biological_process,proteasome assembly;GO:0050790,biologic…
AOL_s00004g470	NW_011645561.1;NW_011645561.1;NW_011645561.1;NW_011645561.1	1604321;1604975;1605333;1605613	1604898;1605252;1605530;1605659	-;-;-;-	1101	32.6757	24.0829	73.9835	91.7728	37.1737	61.5934	13.2309	22.9549	13.221	15.6849	15.0228	22.8853	8.15143	7.07009	7.93099	NA	NA	NA	NA	NA	NA	0.0385677	0.094145	-1.11232	2.09725e-05	0.000171581	-2.56692	G1WYV9,Uncharacterized protein	XP_011117421.1,hypothetical protein AOL_s00004g470	PF01408,Oxidoreductase family, NAD-binding Rossmann fold	IPR036291,NAD(P)-binding domain superfamily;IPR000683,Oxidoreductase, N-terminal	-	GO:0055114,biological_process,oxidation-reduction process;GO:0016491,molecular_function,oxidoreductase activity
AOL_s00004g472	NW_011645561.1;NW_011645561.1;NW_011645561.1;NW_011645561.1;NW_011645561.1	1610787;1611059;1611399;1611613;1613288	1610997;1611336;1611545;1613216;1613357	+;+;+;+;+	2310	16.5922	18.5356	16.5693	17.6183	25.853	13.0582	8.93953	5.30693	4.17653	19.9528	29.2282	8.2971	33.6479	35.104	34.2198	NA	NA	NA	NA	NA	NA	NA	NA	NA	NA	NA	NA	G1WYW1,Uncharacterized protein	XP_011117423.1,hypothetical protein AOL_s00004g472	PF12047,Cytosine specific DNA methyltransferase replication foci domain	IPR022702,DNA (cytosine-5)-methyltransferase 1, replication foci domain	-	-
AOL_s00004g473	NW_011645561.1;NW_011645561.1	1614129;1615157	1615092;1615461	+;+	1269	375.498	575.685	400.257	360.851	433.607	180.874	437.476	44.9597	105.993	442.203	546.611	459.624	1132.12	1129.2	1271.9	NA	NA	NA	NA	NA	NA	NA	NA	NA	0.000590555	0.0019909	1.27613	G1WYW2,Uncharacterized protein	XP_011117424.1,hypothetical protein AOL_s00004g473	PF05890,ukaryotic rRNA processing protein EBP2	IPR008610,Eukaryotic rRNA processing	-	-
AOL_s00004g474	NW_011645561.1	1616600	1617202	+	603	3.10276	2.60576	2.68202	0.848969	1.2497	0.741097	1.59284	1.25256	0.842086	1.39701	1.50006	0.465145	2.34527	1.62634	3.58213	0.00277791	0.0200565	-1.65285	NA	NA	NA	0.0122929	0.0398735	-1.32753	NA	NA	NA	G1WYW3,Uncharacterized protein	XP_011117425.1,hypothetical protein AOL_s00004g474	-	-	-	-
AOL_s00004g475	NW_011645561.1;NW_011645561.1;NW_011645561.1	1618686;1619449;1621588	1619388;1621507;1622329	+;+;+	3504	5.23271	4.54028	4.00006	2.33757	2.20436	2.80576	2.57358	2.37107	1.35253	1.87176	2.72895	2.86833	5.26227	2.93869	5.11519	0.00855727	0.0432744	-1.02587	NA	NA	NA	NA	NA	NA	NA	NA	NA	G1WYW4,Uncharacterized protein	XP_011117426.1,hypothetical protein AOL_s00004g475	-	-	-	-
AOL_s00004g476	NW_011645561.1;NW_011645561.1;NW_011645561.1	1623845;1623961;1624056	1623901;1623999;1624460	-;-;-	501	88.4532	106.045	98.1329	97.9663	110.742	83.5116	74.0223	28.7599	94.2581	101.366	111.681	90.5083	138.858	137.878	179.704	NA	NA	NA	NA	NA	NA	NA	NA	NA	NA	NA	NA	G1WYW5,Uncharacterized protein	XP_011117427.1,hypothetical protein AOL_s00004g476	PF04281,Mitochondrial import receptor subunit Tom22	IPR005683,Mitochondrial import receptor subunit Tom22	-	GO:0030150,biological_process,protein import into mitochondrial matrix;GO:0045040,biological_process,protein import into mitochondrial outer membrane;GO:0005742,cellular_component,mitochondrial outer membrane translocase complex;GO:0031307,cellular_component,integral component of mitochondrial outer membrane;GO:0005741,cellular_component,mitochondrial outer membrane;GO:0008320,molecular_function,…
AOL_s00004g478	NW_011645561.1;NW_011645561.1	1626963;1627243	1627168;1627417	-;-	381	53.456	50.0044	64.8034	51.0585	58.7181	71.9878	27.1702	30.8035	17.9181	54.3277	71.9016	50.5506	53.1074	59.8448	54.8842	NA	NA	NA	NA	NA	NA	NA	NA	NA	NA	NA	NA	G1WYW7,Uncharacterized protein	XP_011117429.1,hypothetical protein AOL_s00004g478	PF06825,Heat shock factor binding protein 1	IPR009643,Heat shock factor binding 1	-	GO:0003714,molecular_function,transcription corepressor activity;GO:1903507,biological_process,negative regulation of nucleic acid-templated transcription
AOL_s00004g479	NW_011645561.1;NW_011645561.1	1628474;1629383	1629281;1629921	+;+	1347	1.38898	1.31231	0.560297	0.712595	0.384617	0.912342	0.752665	0.603856	0.670168	0.580716	0.287794	0.416455	0.403803	0.546037	0.5459	NA	NA	NA	NA	NA	NA	0.0406692	0.0978102	-1.25548	0.0203261	0.0384651	-1.23539	G1WYW8,Uncharacterized protein	XP_011117430.1,hypothetical protein AOL_s00004g479	-	-	-	-
AOL_s00004g48	NW_011645561.1;NW_011645561.1	168214;169053	168980;169584	-;-	1299	10.3702	11.0376	12.699	15.0248	23.4584	9.80456	14.1718	6.4406	4.82109	11.7192	17.1596	10.5082	11.808	11.6074	20.0248	NA	NA	NA	NA	NA	NA	NA	NA	NA	NA	NA	NA	G1WXN8,Uncharacterized protein	XP_011117000.1,hypothetical protein AOL_s00004g48	PF12697,Alpha/beta hydrolase family;PF00561,alpha/beta hydrolase fold;PF12146,Serine aminopeptidase, S33	IPR000073,Alpha/beta hydrolase fold-1;IPR029058,Alpha/Beta hydrolase fold	-	GO:0016021,cellular_component,integral component of membrane;GO:0016020,cellular_component,membrane
AOL_s00004g480	NW_011645561.1;NW_011645561.1;NW_011645561.1	1631158;1631706;1632166	1631597;1632034;1632215	-;-;-	819	0	0	0.26329	0.0781331	0.0575069	0.613848	0	0.638457	0.344443	0.073469	0.157777	0.285391	0.265652	0.224515	0	NA	NA	NA	NA	NA	NA	NA	NA	NA	NA	NA	NA	G1WYW9,Uncharacterized protein	XP_011117431.1,hypothetical protein AOL_s00004g480	-	-	-	-
AOL_s00004g481	NW_011645561.1;NW_011645561.1	1634805;1635316	1635243;1637630	+;+	2754	13.9172	6.95348	12.195	23.1892	38	60.6268	19.6661	28.881	45.1727	33.341	21.1377	33.3205	64.2872	42.6645	17.8058	0.00218792	0.0175546	1.78126	0.00131575	0.0119636	2.17214	0.00270926	0.0134278	1.54553	0.00156679	0.00437825	1.86364	G1WYX0,Uncharacterized protein	XP_011117432.1,hypothetical protein AOL_s00004g481	PF14613,Protein of unknown function (DUF4449)	IPR017943,Bactericidal permeability-increasing protein, alpha/beta domain superfamily;IPR027842,Protein of unknown function DUF4449	-	GO:0008289,molecular_function,lipid binding
AOL_s00004g482	NW_011645561.1;NW_011645561.1	1638154;1638536	1638453;1639444	+;+	1209	12.1149	11.6156	13.5552	12.1736	7.86917	15.201	8.38577	25.0852	16.5199	8.46079	6.19911	3.36393	8.548	6.18503	11.9362	NA	NA	NA	0.0270252	0.0897045	1.02207	0.00830697	0.0299096	-1.02857	NA	NA	NA	G1WYX1,Uncharacterized protein	XP_011117433.1,hypothetical protein AOL_s00004g482	PF01571,Aminomethyltransferase folate-binding domain	IPR006222,Aminomethyltransferase, folate-binding domain;IPR028896,Aminomethyltransferase-like;IPR027266,GTP-binding protein TrmE/Glycine cleavage system T protein, domain 1;IPR017703,YgfZ/GcvT conserved site	-	-
AOL_s00004g483	NW_011645561.1;NW_011645561.1	1639518;1640790	1640573;1640936	-;-	1203	43.4136	46.8574	49.0689	44.0437	67.6522	35.5685	30.295	20.2359	21.2922	46.8164	81.4737	21.2557	94.6326	86.5128	127.292	NA	NA	NA	NA	NA	NA	NA	NA	NA	0.00011758	0.000578931	1.03425	G1WYX2,Uncharacterized protein	XP_011117434.1,hypothetical protein AOL_s00004g483	PF00226,naJ domain	IPR036869,Chaperone J-domain superfamily;IPR012677,Nucleotide-binding alpha-beta plait domain superfamily;IPR001623,DnaJ domain	-	-
AOL_s00004g484	NW_011645561.1;NW_011645561.1	1641233;1641704	1641640;1642189	-;-	894	14.3506	16.9716	17.4871	29.3471	44.6221	21.1819	23.815	3.31441	8.7722	20.8647	46.1085	15.7392	43.9884	40.7932	93.9208	NA	NA	NA	NA	NA	NA	NA	NA	NA	7.44566e-05	0.000412982	1.73524	G1WYX3,Uncharacterized protein	XP_011117435.1,hypothetical protein AOL_s00004g484	PF00828,Ribosomal proteins 50S-L15, 50S-L18e, 60S-L27A	IPR005749,Ribosomal protein L15, bacterial-type;IPR036227,Ribosomal L18e/L15P superfamily;IPR021131,Ribosomal protein L18e/L15P;IPR030878,Ribosomal protein L15	-	GO:0015934,cellular_component,large ribosomal subunit;GO:0006412,biological_process,translation;GO:0003735,molecular_function,structural constituent of ribosome
AOL_s00004g485	NW_011645561.1;NW_011645561.1;NW_011645561.1;NW_011645561.1	1642477;1642690;1642845;1642954	1642599;1642776;1642881;1642988	+;+;+;+	282	38.8599	37.262	40.527	40.3915	39.4155	37.6363	26.68	19.5726	16.8059	24.9646	28.639	16.2454	37.9974	28.6902	79.0412	NA	NA	NA	NA	NA	NA	NA	NA	NA	NA	NA	NA	G1WYX4,Uncharacterized protein	XP_011117436.1,hypothetical protein AOL_s00004g485	PF01423,LSM domain	IPR034105,Sm-like protein Lsm3;IPR010920,LSM domain superfamily;IPR001163,LSM domain, eukaryotic/archaea-type	-	GO:0005732,cellular_component,small nucleolar ribonucleoprotein complex;GO:1990726,cellular_component,Lsm1-7-Pat1 complex;GO:0005730,cellular_component,nucleolus;GO:0003723,molecular_function,RNA binding;GO:0008266,molecular_function,poly(U) RNA binding;GO:0000956,biological_process,nuclear-transcribed mRNA catabolic process;GO:0005688,cellular_component,U6 snRNP;GO:0000398,biological_process,mRN…
AOL_s00004g486	NW_011645561.1	1643762	1645717	+	1956	7.05095	7.50592	7.68941	7.81894	6.52535	5.68312	2.7553	2.703	1.96142	5.01426	7.10178	2.67672	5.08885	3.72895	7.09576	NA	NA	NA	0.0168145	0.0643238	-1.00259	NA	NA	NA	NA	NA	NA	G1WYX5,Uncharacterized protein	XP_011117437.1,hypothetical protein AOL_s00004g486	-	-	-	GO:0016021,cellular_component,integral component of membrane;GO:0016020,cellular_component,membrane
AOL_s00004g489	NW_011645561.1;NW_011645561.1;NW_011645561.1	1648646;1649306;1649479	1649171;1649408;1650637	-;-;-	1788	0.867016	0.466856	0.663304	4.18733	3.21363	7.84167	4.0587	5.45902	2.11416	4.00468	2.52946	6.71924	3.04207	2.33104	1.4394	0.000216861	0.00462008	2.81626	4.04173e-05	0.00205767	3.08383	0.000583719	0.00482607	2.92258	0.00161893	0.00449116	1.69293	G1WYX8,Uncharacterized protein	XP_011117440.1,hypothetical protein AOL_s00004g489	-	IPR001870,B30.2/SPRY domain;IPR020683,Ankyrin repeat-containing domain;IPR002110,Ankyrin repeat;IPR036770,Ankyrin repeat-containing domain superfamily	-	-
AOL_s00004g49	NW_011645561.1;NW_011645561.1	172955;173794	173733;174115	+;+	1101	0.485523	0.490577	0.391706	0.464967	0.684442	0.659567	0.87237	0.316619	0.307464	0.601165	0.586827	0.297211	0.247013	0.38969	0.500904	NA	NA	NA	NA	NA	NA	NA	NA	NA	NA	NA	NA	G1WXN9,Uncharacterized protein	XP_011117001.1,hypothetical protein AOL_s00004g49	-	-	-	-
AOL_s00004g490	NW_011645561.1;NW_011645561.1;NW_011645561.1;NW_011645561.1;NW_011645561.1	1650673;1652016;1652180;1653972;1654403	1651946;1652120;1653895;1654332;1654858	-;-;-;-;-	3912	0.997518	0.991585	1.24023	6.82113	4.18971	12.5086	5.64699	5.52481	2.61042	5.73717	3.23709	9.51193	4.64392	4.02664	2.14987	0.000144267	0.00370343	2.75275	1.62118e-05	0.0014334	2.64618	0.00059094	0.00487277	2.7192	0.000598401	0.00201364	1.67699	G1WYX9,Uncharacterized protein	XP_011117441.1,hypothetical protein AOL_s00004g490	-	IPR020683,Ankyrin repeat-containing domain;IPR037344,Eisosome protein SEG1/Sle1;IPR036770,Ankyrin repeat-containing domain superfamily	-	GO:0032126,cellular_component,eisosome;GO:0070941,biological_process,eisosome assembly
AOL_s00004g491	NW_011645561.1;NW_011645561.1	1655889;1657099	1657025;1657299	-;-	1338	0.958853	1.10095	1.12813	0.765214	0.352004	1.00198	0.159522	0.694764	0.337338	1.66392	0.434594	0.663823	0.609779	0.229046	0.412179	NA	NA	NA	NA	NA	NA	NA	NA	NA	0.00503708	0.0116996	-1.44275	G1WYY0,Uncharacterized protein	XP_011117442.1,hypothetical protein AOL_s00004g491	-	IPR003615,HNH nuclease	-	-
AOL_s00004g492	NW_011645561.1;NW_011645561.1;NW_011645561.1;NW_011645561.1	1657830;1658179;1658328;1658578	1658115;1658235;1658484;1659208	+;+;+;+	1131	45.043	58.6536	59.6759	100.654	94.4461	63.8614	58.4554	30.9248	37.7129	75.2804	77.5773	50.6323	87.0469	85.788	87.9338	NA	NA	NA	NA	NA	NA	NA	NA	NA	NA	NA	NA	G1WYY1,Uncharacterized protein	XP_011117443.1,hypothetical protein AOL_s00004g492	PF01379,Porphobilinogen deaminase, dipyromethane cofactor binding domain;PF03900,Porphobilinogen deaminase, C-terminal domain	IPR000860,Porphobilinogen deaminase;IPR022418,Porphobilinogen deaminase, C-terminal;IPR022419,Porphobilinogen deaminase, dipyrromethane cofactor binding site;IPR022417,Porphobilinogen deaminase, N-terminal;IPR036803,Porphobilinogen deaminase, C-terminal domain superfamily	-	GO:0006783,biological_process,heme biosynthetic process;GO:0033014,biological_process,tetrapyrrole biosynthetic process;GO:0018160,biological_process,peptidyl-pyrromethane cofactor linkage;GO:0004418,molecular_function,hydroxymethylbilane synthase activity
AOL_s00004g493	NW_011645561.1;NW_011645561.1;NW_011645561.1;NW_011645561.1;NW_011645561.1;NW_011645561.1	1659598;1659846;1660025;1660451;1660689;1660898	1659786;1659955;1660381;1660600;1660744;1661136	-;-;-;-;-;-	1101	23.0138	15.7431	25.9505	94.7369	82.4752	171.031	58.5942	74.7221	63.3889	77.4956	49.4695	80.8839	76.4752	55.0576	42.5351	0.000121474	0.00340639	2.32302	4.15445e-05	0.00205767	2.21289	0.00067759	0.00536358	1.82601	0.000423263	0.0015314	1.35624	G1WYY2,Uncharacterized protein	XP_011117444.1,hypothetical protein AOL_s00004g493	PF00571,CBS domain	IPR000644,CBS domain	-	GO:0001302,biological_process,replicative cell aging;GO:0006468,biological_process,protein phosphorylation;GO:0007031,biological_process,peroxisome organization;GO:0045722,biological_process,positive regulation of gluconeogenesis;GO:0005737,cellular_component,cytoplasm;GO:0006357,biological_process,regulation of transcription by RNA polymerase II;GO:0004679,molecular_function,AMP-activated protei…
AOL_s00004g494	NW_011645561.1;NW_011645561.1;NW_011645561.1;NW_011645561.1;NW_011645561.1;NW_011645561.1;NW_011645561.1;NW_011645561.1;NW_011645561.1;NW_011645561.1;NW_011645561.1	1662239;1662613;1662709;1662849;1663020;1663163;1663229;1663601;1663964;1664528;1664874	1662553;1662648;1662776;1662956;1663108;1663172;1663534;1663856;1664314;1664775;1664898	-;-;-;-;-;-;-;-;-;-;-	1812	224.356	138.175	156.4	91.5722	73.8962	117.208	49.5023	70.4442	72.9845	70.9966	58.0132	56.5248	58.2346	50.8742	35.8381	NA	NA	NA	NA	NA	NA	0.000621462	0.00504829	-1.40244	2.46531e-05	0.00019063	-1.9146	G1WYY3,Uncharacterized protein	XP_011117445.1,hypothetical protein AOL_s00004g494	-	IPR002035,von Willebrand factor, type A;IPR036465,von Willebrand factor A-like domain superfamily	-	-
AOL_s00004g495	NW_011645561.1;NW_011645561.1;NW_011645561.1;NW_011645561.1;NW_011645561.1;NW_011645561.1	1667967;1668077;1668242;1668445;1668626;1669685	1667994;1668162;1668362;1668558;1669621;1670031	+;+;+;+;+;+	1692	41.4821	46.7226	45.2424	70.8364	79.0258	52.5258	48.2195	35.471	37.8799	87.3761	128.532	47.9904	109.267	128.78	128.068	NA	NA	NA	NA	NA	NA	NA	NA	NA	1.77162e-05	0.000153289	1.36233	G1WYY4,Uncharacterized protein	XP_011117446.1,hypothetical protein AOL_s00004g495	PF00514,Armadillo/beta-catenin-like repeat	IPR000225,Armadillo;IPR011989,Armadillo-like helical;IPR016024,Armadillo-type fold	-	-
AOL_s00004g496	NW_011645561.1;NW_011645561.1;NW_011645561.1;NW_011645561.1;NW_011645561.1;NW_011645561.1	1671881;1672014;1672136;1672233;1672336;1673270	1671937;1672083;1672156;1672268;1673200;1673750	+;+;+;+;+;+	1530	4.71671	4.5572	4.26336	16.1023	8.71162	13.5817	4.3246	6.49349	7.92826	17.6581	14.78	6.53848	7.78556	5.28799	5.64712	0.00118897	0.0118642	1.37597	0.013031	0.0541582	1.10302	0.000756672	0.00577794	1.52362	NA	NA	NA	G1WYY5,Uncharacterized protein	XP_011117447.1,hypothetical protein AOL_s00004g496	PF01933,Uncharacterised protein family UPF0052	IPR002882,LPPG:FO 2-phospho-L-lactate transferase CofD/UPF0052	-	-
AOL_s00004g497	NW_011645561.1;NW_011645561.1;NW_011645561.1;NW_011645561.1;NW_011645561.1;NW_011645561.1;NW_011645561.1	1674065;1674253;1674324;1674429;1674525;1674639;1674711	1674198;1674270;1674384;1674459;1674567;1674658;1674721	-;-;-;-;-;-;-	318	17.6506	15.9042	12.5448	15.8971	12.8853	12.4719	6.37635	7.85624	3.19357	12.1099	11.3778	6.90916	15.0519	8.86623	16.4755	NA	NA	NA	NA	NA	NA	NA	NA	NA	NA	NA	NA	G1WYY6,Uncharacterized protein	XP_011117448.1,hypothetical protein AOL_s00004g497	PF05839,Apc13p protein	IPR008401,Apc13p	-	-
AOL_s00004g498	NW_011645561.1;NW_011645561.1;NW_011645561.1;NW_011645561.1;NW_011645561.1	1678002;1678072;1678231;1679328;1679541	1678011;1678088;1679268;1679479;1680042	+;+;+;+;+	1719	39.68	52.4443	50.1767	39.6454	68.1402	26.0616	32.0346	16.2909	11.6187	42.4243	61.2645	18.057	109.101	105.791	121.913	NA	NA	NA	NA	NA	NA	NA	NA	NA	8.07502e-05	0.00043627	1.14045	G1WYY7,Uncharacterized protein	XP_011117449.1,hypothetical protein AOL_s00004g498	PF00160,Cyclophilin type peptidyl-prolyl cis-trans isomerase/CLD	IPR003613,U box domain;IPR024936,Cyclophilin-type peptidyl-prolyl cis-trans isomerase;IPR002130,Cyclophilin-type peptidyl-prolyl cis-trans isomerase domain;IPR013083,Zinc finger, RING/FYVE/PHD-type;IPR029000,Cyclophilin-like domain superfamily;IPR020892,Cyclophilin-type peptidyl-prolyl cis-trans isomerase, conserved site	-	GO:0016567,biological_process,protein ubiquitination;GO:0003755,molecular_function,peptidyl-prolyl cis-trans isomerase activity;GO:0006457,biological_process,protein folding;GO:0000413,biological_process,protein peptidyl-prolyl isomerization;GO:0004842,molecular_function,ubiquitin-protein transferase activity;GO:0016853,molecular_function,isomerase activity
AOL_s00004g499	NW_011645561.1;NW_011645561.1	1680967;1681852	1681782;1682010	+;+	975	56.9101	93.3699	72.2098	87.6185	158.636	42.11	60.3105	11.6199	24.0724	109.357	175.076	64.3911	142.089	186.078	208.956	NA	NA	NA	NA	NA	NA	NA	NA	NA	0.000576328	0.00194939	1.16393	G1WYY8,Uncharacterized protein	XP_011117450.1,hypothetical protein AOL_s00004g499	PF12271,Chitin synthase III catalytic subunit	IPR022057,Chitin synthase III catalytic subunit	-	GO:0006457,biological_process,protein folding;GO:0006888,biological_process,ER to Golgi vesicle-mediated transport;GO:0034221,biological_process,fungal-type cell wall chitin biosynthetic process;GO:0051082,molecular_function,unfolded protein binding;GO:0016020,cellular_component,membrane;GO:0005789,cellular_component,endoplasmic reticulum membrane;GO:0016021,cellular_component,integral component …
AOL_s00004g5	NW_011645561.1;NW_011645561.1;NW_011645561.1;NW_011645561.1;NW_011645561.1;NW_011645561.1	10460;10634;11149;11328;12201;12328	10556;11086;11229;12084;12246;12390	+;+;+;+;+;+	1497	53.4203	43.5262	47.8227	105.711	77.616	96.496	25.6998	32.601	67.3494	114.313	83.9451	60.5183	57.5533	50.3607	68.6146	NA	NA	NA	NA	NA	NA	NA	NA	NA	NA	NA	NA	G1WXJ5,Uncharacterized protein	XP_011116957.1,hypothetical protein AOL_s00004g5	PF00070,Pyridine nucleotide-disulphide oxidoreductase;PF07992,Pyridine nucleotide-disulphide oxidoreductase	IPR023753,FAD/NAD(P)-binding domain;IPR036188,FAD/NAD(P)-binding domain superfamily	-	GO:0055114,biological_process,oxidation-reduction process;GO:0016491,molecular_function,oxidoreductase activity
AOL_s00004g50	NW_011645561.1;NW_011645561.1	174565;176196	175897;176788	-;-	1926	12.2954	7.90327	6.71758	3.35571	2.46984	4.08945	1.82854	1.84012	0.966693	2.09318	2.9856	2.18444	2.73938	2.16402	5.29734	0.00158254	0.0142924	-1.56541	0.000378606	0.00575745	-1.98042	0.000385173	0.00369196	-1.82752	0.00102405	0.00310502	-1.53192	G1WXP0,Uncharacterized protein	XP_011117002.1,hypothetical protein AOL_s00004g50	-	IPR008972,Cupredoxin	-	GO:0016021,cellular_component,integral component of membrane;GO:0016020,cellular_component,membrane
AOL_s00004g500	NW_011645561.1	1683235	1684848	+	1614	68.6582	84.3926	82.9002	70.7311	121.714	36.8594	57.4265	14.6509	17.5132	69.3049	162.885	28.7028	218.243	226.487	288.02	NA	NA	NA	NA	NA	NA	NA	NA	NA	8.73051e-06	9.70843e-05	1.52813	G1WYY9,Uncharacterized protein	XP_011117451.1,hypothetical protein AOL_s00004g500	PF06991,Microfibril-associated/Pre-mRNA processing	IPR009730,Micro-fibrillar-associated protein 1, C-terminal	-	-
AOL_s00004g501	NW_011645561.1;NW_011645561.1	1685166;1685670	1685595;1685920	-;-	681	8.47761	8.43607	11.0034	9.02076	13.4862	10.0073	4.85803	2.8154	1.65697	8.8357	14.8953	6.10938	12.0605	10.9805	21.1906	NA	NA	NA	0.0251983	0.0851741	-1.01423	NA	NA	NA	NA	NA	NA	G1WYZ0,Uncharacterized protein	XP_011117452.1,hypothetical protein AOL_s00004g501	PF04051,Transport protein particle (TRAPP) component	IPR007194,Transport protein particle (TRAPP) component;IPR016696,TRAPP I complex, subunit 5;IPR024096,NO signalling/Golgi transport ligand-binding domain superfamily	-	GO:0030008,cellular_component,TRAPP complex;GO:0048193,biological_process,Golgi vesicle transport
AOL_s00004g503	NW_011645561.1;NW_011645561.1	1688842;1689162	1689089;1689192	-;-	279	21.2675	24.2871	22.9932	44.9543	58.0708	49.8537	23.1418	17.2841	11.9311	34.0754	49.5572	17.9281	44.4496	35.1499	80.0558	0.00920955	0.0451031	1.04272	NA	NA	NA	NA	NA	NA	0.00364827	0.00889071	1.08435	G1WYZ2,Uncharacterized protein	XP_011117454.1,hypothetical protein AOL_s00004g503	-	-	-	-
AOL_s00004g504	NW_011645561.1;NW_011645561.1;NW_011645561.1;NW_011645561.1;NW_011645561.1	1690082;1690367;1690643;1690888;1692250	1690246;1690552;1690798;1692165;1692384	+;+;+;+;+	1920	6.8769	7.05845	8.78822	16.3644	45.332	11.1429	9.97721	3.87331	2.17451	21.1226	40.4147	8.5216	43.0039	43.3518	70.828	0.0120741	0.0547048	1.57879	NA	NA	NA	0.00306498	0.0147427	1.5793	1.11944e-07	6.5107e-06	2.67627	G1WYZ3,Uncharacterized protein	XP_011117455.1,hypothetical protein AOL_s00004g504	PF05686,lycosyl transferase family 90	IPR006598,Lipopolysaccharide-modifying protein	-	GO:0016021,cellular_component,integral component of membrane;GO:0016020,cellular_component,membrane
AOL_s00004g505	NW_011645561.1;NW_011645561.1	1692766;1693296	1693214;1693314	-;-	468	47.9734	64.5254	52.1807	75.7501	90.2714	35.9272	50.7376	13.5317	21.6999	56.1854	72.6168	52.9401	87.2833	79.89	126.384	NA	NA	NA	NA	NA	NA	NA	NA	NA	NA	NA	NA	G1WYZ4,Uncharacterized protein	XP_011117456.1,hypothetical protein AOL_s00004g505	PF09135,Alb1	IPR022784,Ribosome biogenesis protein Alb1	-	-
AOL_s00004g507	NW_011645561.1;NW_011645561.1;NW_011645561.1	1698079;1698538;1698996	1698444;1698927;1699913	+;+;+	1674	0.638662	0.733308	0.450848	0.344038	0.281351	0.600647	0.541888	1.80477	2.19073	1.50967	0.57894	0.474731	0.227447	0.146458	0.27454	NA	NA	NA	0.00960777	0.0439479	1.94214	NA	NA	NA	0.00417127	0.00997165	-1.58208	G1WYZ6,Uncharacterized protein	XP_011117458.1,hypothetical protein AOL_s00004g507	PF00443,Ubiquitin carboxyl-terminal hydrolase	IPR028889,Ubiquitin specific protease domain;IPR001394,Peptidase C19, ubiquitin carboxyl-terminal hydrolase	-	GO:0036459,molecular_function,thiol-dependent ubiquitinyl hydrolase activity;GO:0016579,biological_process,protein deubiquitination
AOL_s00004g508	NW_011645561.1;NW_011645561.1;NW_011645561.1	1701122;1702036;1702227	1701965;1702163;1702523	+;+;+	1269	38.9652	41.7505	49.3631	26.5747	35.5556	24.9588	20.5198	32.827	41.2589	43.6229	54.2232	13.63	34.5042	46.7061	31.2905	NA	NA	NA	NA	NA	NA	NA	NA	NA	NA	NA	NA	G1WYZ7,Uncharacterized protein	XP_011117459.1,hypothetical protein AOL_s00004g508	PF00481,Protein phosphatase 2C	IPR015655,Protein phosphatase 2C family;IPR000222,PPM-type phosphatase, divalent cation binding;IPR001932,PPM-type phosphatase domain;IPR036457,PPM-type phosphatase domain superfamily	-	GO:0016787,molecular_function,hydrolase activity;GO:0004721,molecular_function,phosphoprotein phosphatase activity;GO:0043169,molecular_function,cation binding;GO:0003824,molecular_function,catalytic activity;GO:0046872,molecular_function,metal ion binding;GO:0006470,biological_process,protein dephosphorylation;GO:0004722,molecular_function,protein serine/threonine phosphatase activity
AOL_s00004g509	NW_011645561.1;NW_011645561.1;NW_011645561.1	1703417;1703798;1703898	1703705;1703829;1703921	-;-;-	345	122.097	120.977	196.727	211.078	211.6	160.133	359.909	809.353	665.099	221.325	204.691	161.108	179.416	165.224	193.69	NA	NA	NA	0.00012666	0.00334734	2.68399	NA	NA	NA	NA	NA	NA	G1WYZ8,Uncharacterized protein	XP_011117460.1,hypothetical protein AOL_s00004g509	PF01250,Ribosomal protein S6	IPR000529,Ribosomal protein S6;IPR035980,Ribosomal protein S6 superfamily;IPR014717,Translation elongation factor EF1B/ribosomal protein S6	-	GO:0019843,molecular_function,rRNA binding;GO:0005840,cellular_component,ribosome;GO:0006412,biological_process,translation;GO:0003735,molecular_function,structural constituent of ribosome;GO:0005763,cellular_component,mitochondrial small ribosomal subunit
AOL_s00004g510	NW_011645561.1;NW_011645561.1	1704393;1704660	1704537;1705045	+;+	531	72.9861	50.027	120.101	146.059	103.066	161.269	146.313	405.822	90.4203	77.7352	91.8649	61.8893	80.0007	58.7532	100.744	NA	NA	NA	0.00537607	0.0292195	1.93771	NA	NA	NA	NA	NA	NA	G1WYZ9,Glycine cleavage system H protein	XP_011117461.1,hypothetical protein AOL_s00004g510	PF01597,lycine cleavage H-protein	IPR011053,Single hybrid motif;IPR017453,Glycine cleavage system H-protein, subgroup;IPR033753,Glycine cleavage system H-protein/Simiate;IPR000089,Biotin/lipoyl attachment;IPR002930,Glycine cleavage system H-protein;IPR003016,2-oxo acid dehydrogenase, lipoyl-binding site	-	GO:0005960,cellular_component,glycine cleavage complex;GO:0004375,molecular_function,glycine dehydrogenase (decarboxylating) activity;GO:0019464,biological_process,glycine decarboxylation via glycine cleavage system;GO:0009249,biological_process,protein lipoylation;GO:0006730,biological_process,one-carbon metabolic process;GO:0006546,biological_process,glycine catabolic process;GO:0005739,cellula…
AOL_s00004g511	NW_011645561.1	1705805	1706620	-	816	63.2825	54.0366	70.2264	91.2029	68.7425	175.385	71.9967	86.5798	123.142	83.3989	76.1697	100.598	68.3903	58.213	62.2348	NA	NA	NA	0.00629019	0.0324217	1.23778	NA	NA	NA	NA	NA	NA	G1WZ00,Uncharacterized protein	XP_011117462.1,hypothetical protein AOL_s00004g511	-	IPR026195,P-selectin glycoprotein ligand 1	-	-
AOL_s00004g512	NW_011645561.1;NW_011645561.1	1706758;1707051	1706937;1707173	+;+	303	28.7569	31.9246	35.7611	34.213	22.6941	73.7429	33.284	36.2404	52.5095	33.1636	31.985	42.4272	27.8244	24.8812	30.487	NA	NA	NA	NA	NA	NA	NA	NA	NA	NA	NA	NA	G1WZ01,Uncharacterized protein	XP_011117463.1,hypothetical protein AOL_s00004g512	-	-	-	-
AOL_s00004g514	NW_011645561.1;NW_011645561.1;NW_011645561.1;NW_011645561.1	1725933;1726718;1727095;1727570	1726070;1727007;1727209;1727932	+;+;+;+	906	3.48113	2.76404	3.21309	3.88467	3.89885	5.11744	3.65157	5.25846	4.42141	5.31312	5.63373	13.7249	5.04299	4.93859	3.24648	NA	NA	NA	0.0156233	0.061012	1.09574	0.0155003	0.0476023	1.59465	NA	NA	NA	G1WZ03,Uncharacterized protein	XP_011117465.1,hypothetical protein AOL_s00004g514	PF13622,Thioesterase-like superfamily	IPR003703,Acyl-CoA thioesterase;IPR029069,HotDog domain superfamily	-	GO:0006637,biological_process,acyl-CoA metabolic process;GO:0047617,molecular_function,acyl-CoA hydrolase activity
AOL_s00004g516	NW_011645561.1;NW_011645561.1;NW_011645561.1;NW_011645561.1;NW_011645561.1;NW_011645561.1;NW_011645561.1	1738833;1738961;1739113;1739914;1740123;1740378;1740621	1738846;1739020;1739812;1740015;1740155;1740520;1741422	-;-;-;-;-;-;-	1854	292.682	269.347	262.419	369.657	494.505	279.572	314.404	217.827	282.433	425.547	288.374	558.04	585.436	448.322	302.643	NA	NA	NA	NA	NA	NA	NA	NA	NA	NA	NA	NA	G1WZ05,Uncharacterized protein	XP_011117467.1,hypothetical protein AOL_s00004g516	PF00070,Pyridine nucleotide-disulphide oxidoreductase;PF07992,Pyridine nucleotide-disulphide oxidoreductase	IPR023753,FAD/NAD(P)-binding domain;IPR036188,FAD/NAD(P)-binding domain superfamily	-	GO:0055114,biological_process,oxidation-reduction process;GO:0016491,molecular_function,oxidoreductase activity
AOL_s00004g517	NW_011645561.1;NW_011645561.1	1743225;1743568	1743488;1746147	-;-	2844	8.02592	9.84117	11.3542	10.8002	22.986	6.42275	6.67938	2.75789	2.65831	12.9271	27.7158	5.39137	33.3162	30.9696	56.8334	NA	NA	NA	NA	NA	NA	NA	NA	NA	4.80076e-06	6.5714e-05	1.92933	G1WZ06,ATP-dependent DNA helicase PIF1	XP_011117468.1,hypothetical protein AOL_s00004g517	PF05970,PIF1-like helicase	IPR010285,DNA helicase Pif1-like;IPR003593,AAA+ ATPase domain;IPR027417,P-loop containing nucleoside triphosphate hydrolase	-	GO:0043141,molecular_function,ATP-dependent 5'-3' DNA helicase activity;GO:0004386,molecular_function,helicase activity;GO:0003677,molecular_function,DNA binding;GO:0000002,biological_process,mitochondrial genome maintenance;GO:0006974,biological_process,cellular response to DNA damage stimulus;GO:0005634,cellular_component,nucleus;GO:0016787,molecular_function,hydrolase activity;GO:0005739,cellu…
AOL_s00004g518	NW_011645561.1;NW_011645561.1;NW_011645561.1;NW_011645561.1	1747102;1747274;1749146;1749475	1747204;1749078;1749401;1749713	+;+;+;+	2403	29.5198	34.0017	31.6317	35.4441	106.054	23.618	26.3358	9.04255	9.06285	66.957	95.0189	28.0521	116.843	117.765	92.2411	NA	NA	NA	NA	NA	NA	NA	NA	NA	8.49056e-06	9.54589e-05	1.69622	G1WZ07,Uncharacterized protein	XP_011117469.1,hypothetical protein AOL_s00004g518	PF03853,YjeF-related protein N-terminus	IPR004443,YjeF N-terminal domain;IPR019050,FDF domain;IPR025762,DFDF domain;IPR036652,YjeF N-terminal domain superfamily	-	-
AOL_s00004g519	NW_011645561.1;NW_011645561.1	1750312;1750967	1750920;1752052	-;-	1695	1.98686	1.62226	1.27218	2.15191	0.916955	2.20804	0.912944	0.959758	0.798863	1.31347	0.914827	0.91012	1.41195	0.614735	1.13878	NA	NA	NA	NA	NA	NA	NA	NA	NA	NA	NA	NA	G1WZ08,Uncharacterized protein	XP_011117470.1,hypothetical protein AOL_s00004g519	PF12796,Ankyrin repeats (3 copies)	IPR020683,Ankyrin repeat-containing domain;IPR002110,Ankyrin repeat;IPR036770,Ankyrin repeat-containing domain superfamily	-	-
AOL_s00004g52	NW_011645561.1;NW_011645561.1;NW_011645561.1;NW_011645561.1	183687;183916;184251;184695	183848;184176;184626;185266	+;+;+;+	1371	1.59861	1.21771	2.16263	2.19371	1.20236	2.52614	1.67358	1.82223	1.27572	1.00944	0.377007	1.02291	0.912489	0.447065	0.569866	NA	NA	NA	NA	NA	NA	NA	NA	NA	0.00331126	0.00820252	-1.45071	G1WXP2,Uncharacterized protein	XP_011117004.1,hypothetical protein AOL_s00004g52	PF07942,N2227-like protein	IPR012901,N2227-like;IPR029063,S-adenosyl-L-methionine-dependent methyltransferase	-	-
AOL_s00004g520	NW_011645561.1;NW_011645561.1;NW_011645561.1	1752198;1753642;1753736	1753549;1753670;1753794	-;-;-	1440	1.0023	0.954766	1.04822	1.11096	0.32707	0.581877	0.667	0.40347	0.391804	0.45964	0.493546	0.486949	0.982083	0.255386	0.54256	NA	NA	NA	NA	NA	NA	NA	NA	NA	NA	NA	NA	G1WZ09,Uncharacterized protein	XP_011117471.1,hypothetical protein AOL_s00004g520	PF05729,NACHT domain	IPR037344,Eisosome protein SEG1/Sle1;IPR027417,P-loop containing nucleoside triphosphate hydrolase	-	GO:0032126,cellular_component,eisosome;GO:0070941,biological_process,eisosome assembly
AOL_s00004g521	NW_011645561.1;NW_011645561.1	1755544;1758671	1758600;1759285	-;-	3672	0.189251	0.227325	0.249577	0.365962	0.461746	0.410737	0.261569	0.237335	0.0768243	0.294956	0.510261	0.229152	0.503632	0.35053	0.413021	NA	NA	NA	NA	NA	NA	NA	NA	NA	NA	NA	NA	G1WZ10,Uncharacterized protein	XP_011117472.1,hypothetical protein AOL_s00004g521	PF12796,Ankyrin repeats (3 copies);PF13857,Ankyrin repeats (many copies)	IPR020683,Ankyrin repeat-containing domain;IPR002110,Ankyrin repeat;IPR036770,Ankyrin repeat-containing domain superfamily	-	-
AOL_s00004g523	NW_011645561.1;NW_011645561.1;NW_011645561.1	1765304;1765664;1766088	1765589;1766019;1766405	+;+;+	960	1.39208	1.32985	0.730012	1.53312	2.15866	1.22194	0.611416	0.968327	0.822788	1.31624	0.336509	0.389559	1.30315	1.02154	1.29257	NA	NA	NA	NA	NA	NA	NA	NA	NA	NA	NA	NA	G1WZ12,Uncharacterized protein	XP_011117474.1,hypothetical protein AOL_s00004g523	PF13391,HNH endonuclease	IPR003615,HNH nuclease	-	-
AOL_s00004g524	NW_011645561.1;NW_011645561.1;NW_011645561.1;NW_011645561.1	1768129;1770246;1770979;1771188	1770183;1770912;1771094;1771406	+;+;+;+	3057	28.0133	29.4742	25.4113	17.9602	14.2512	16.8476	9.72244	7.41212	6.10891	14.6639	16.8869	8.57871	17.3123	13.7944	22.295	NA	NA	NA	0.00224285	0.0166158	-1.25614	0.00232427	0.0120632	-1.0306	NA	NA	NA	G1WZ13,Uncharacterized protein	XP_011117475.1,hypothetical protein AOL_s00004g524	PF01008,Initiation factor 2 subunit family	IPR037171,NagB/RpiA transferase-like;IPR000649,Initiation factor 2B-related	-	GO:0044237,biological_process,cellular metabolic process
AOL_s00004g525	NW_011645561.1;NW_011645561.1;NW_011645561.1	1772169;1773537;1773932	1773410;1773716;1774066	-;-;-	1557	42.9159	42.3219	35.8005	16.5629	25.9841	13.4538	12.5775	9.92582	11.8492	15.4969	27.097	8.79698	43.5627	42.3183	47.9651	0.00272515	0.0198522	-1.22839	0.00317975	0.0210115	-1.2079	0.00244018	0.0124665	-1.25666	NA	NA	NA	G1WZ14,Uncharacterized protein	XP_011117476.1,hypothetical protein AOL_s00004g525	-	-	-	-
AOL_s00004g526	NW_011645561.1	1774505	1776937	-	2433	172.364	161.313	127.515	38.0843	18.2353	60.2684	30.0685	71.6872	96.4678	43.4528	29.5298	30.9918	29.7335	24.5372	22.6106	0.000811514	0.00943221	-2.10687	NA	NA	NA	4.82967e-05	0.00113626	-2.07467	2.23488e-07	9.5407e-06	-2.68044	G1WZ15,Uncharacterized protein	XP_011117477.1,hypothetical protein AOL_s00004g526	-	-	-	-
AOL_s00004g528	NW_011645561.1;NW_011645561.1;NW_011645561.1;NW_011645561.1	1782222;1783063;1783288;1786153	1782998;1783230;1786027;1786370	-;-;-;-	3903	46.8134	37.05	61.0218	46.9563	31.1212	69.6571	17.6773	32.6299	13.9062	26.3779	24.4831	22.2058	21.2106	16.6462	19.3111	NA	NA	NA	NA	NA	NA	NA	NA	NA	2.04061e-05	0.000168755	-1.4292	G1WZ17,Uncharacterized protein	XP_011117479.1,hypothetical protein AOL_s00004g528	PF08623,TATA-binding protein interacting (TIP20)	IPR011989,Armadillo-like helical;IPR016024,Armadillo-type fold;IPR013932,TATA-binding protein interacting (TIP20)	-	-
AOL_s00004g529	NW_011645561.1;NW_011645561.1;NW_011645561.1	1787336;1787576;1787681	1787475;1787609;1788067	+;+;+	561	279.953	219.166	248.21	395.467	643.591	512.799	172.73	175.749	231.914	334.534	313.144	323.146	336.534	283.847	305.485	NA	NA	NA	NA	NA	NA	NA	NA	NA	NA	NA	NA	G1WZ18,Uncharacterized protein	XP_011117480.1,hypothetical protein AOL_s00004g529	-	-	-	-
AOL_s00004g53	NW_011645561.1	185787	186986	+	1200	0.311827	0.204593	0.449238	0.426607	0.235491	0.651702	0	0.338914	0.141049	0.350998	0.215366	0.155824	0.407942	0	0.880861	NA	NA	NA	NA	NA	NA	NA	NA	NA	NA	NA	NA	G1WXP3,Uncharacterized protein	XP_011117005.1,hypothetical protein AOL_s00004g53	-	-	-	-
AOL_s00004g530	NW_011645561.1;NW_011645561.1;NW_011645561.1	1789246;1790444;1790806	1790375;1790605;1790968	-;-;-	1455	156.988	128.003	107.372	52.0724	56.4206	53.3647	100.485	108.732	123.387	51.2385	56.2171	71.5503	56.9343	58.2175	46.9056	0.000237623	0.00481976	-1.39877	NA	NA	NA	0.0122561	0.0398098	-1.00939	9.88452e-05	0.000508545	-1.36222	G1WZ19,Uncharacterized protein	XP_011117481.1,hypothetical protein AOL_s00004g530	PF00788,Ras association (RalGDS/AF-6) domain;PF00536,SAM domain (Sterile alpha motif)	IPR000159,Ras-associating (RA) domain;IPR029071,Ubiquitin-like domain superfamily;IPR013761,Sterile alpha motif/pointed domain superfamily;IPR001660,Sterile alpha motif domain	-	GO:0007165,biological_process,signal transduction
AOL_s00004g531	NW_011645561.1;NW_011645561.1;NW_011645561.1	1794590;1798412;1798686	1798353;1798627;1798716	-;-;-	4011	1.89248	2.05664	2.48643	2.63239	1.86702	2.53467	0.891329	1.02844	0.309458	1.87519	4.63914	1.15382	9.95361	6.50976	14.4714	NA	NA	NA	NA	NA	NA	NA	NA	NA	6.43282e-06	7.94965e-05	2.13726	G1WZ20,Uncharacterized protein	XP_011117482.1,hypothetical protein AOL_s00004g531	PF00004,ATPase family associated with various cellular activities (AAA)	IPR003959,ATPase, AAA-type, core;IPR003593,AAA+ ATPase domain;IPR027417,P-loop containing nucleoside triphosphate hydrolase	-	GO:0005524,molecular_function,ATP binding
AOL_s00004g532	NW_011645561.1;NW_011645561.1	1799285;1799563	1799494;1802235	+;+	2883	20.9522	26.1266	20.9426	20.0874	27.2493	11.1992	23.3022	2.94226	3.89439	23.5634	39.846	20.0576	62.9954	62.058	82.8615	NA	NA	NA	NA	NA	NA	NA	NA	NA	1.07078e-05	0.000110678	1.49728	G1WZ21,Uncharacterized protein	XP_011117483.1,hypothetical protein AOL_s00004g532	PF10395,Utp8 family	IPR018843,U3 small nucleolar RNA-associated protein 8	-	-
AOL_s00004g534	NW_011645561.1;NW_011645561.1;NW_011645561.1	1812354;1817608;1817740	1817546;1817676;1818120	-;-;-	5643	5.13436	5.22957	6.50571	5.32975	4.81581	4.0586	4.15117	3.02699	1.68969	4.3185	6.56058	2.22013	11.6341	7.90733	14.6434	NA	NA	NA	NA	NA	NA	NA	NA	NA	NA	NA	NA	G1WZ23,Uncharacterized protein	XP_011117485.1,hypothetical protein AOL_s00004g534	PF00610,omain found in Dishevelled, Egl-10, and Pleckstrin (DEP);PF12257,Vacuolar membrane-associated protein Iml1	IPR027244,Vacuolar membrane-associated protein Iml1;IPR036390,Winged helix DNA-binding domain superfamily;IPR036388,Winged helix-like DNA-binding domain superfamily;IPR000591,DEP domain	-	GO:0005622,cellular_component,intracellular;GO:0035556,biological_process,intracellular signal transduction
AOL_s00004g535	NW_011645561.1;NW_011645561.1;NW_011645561.1;NW_011645561.1	1818855;1819947;1821468;1821806	1819880;1821404;1821740;1823449	+;+;+;+	4401	22.7379	27.9485	23.5184	29.371	25.973	18.4043	22.6001	5.67663	11.166	24.9243	33.9564	22.1361	42.2804	40.7782	58.6144	NA	NA	NA	NA	NA	NA	NA	NA	NA	NA	NA	NA	G1WZ24,DNA-directed RNA polymerase	XP_011117486.1,hypothetical protein AOL_s00004g535	PF00940,NA-dependent RNA polymerase;PF14700,NA-directed RNA polymerase N-terminal	IPR037159,DNA-directed RNA polymerase, N-terminal domain superfamily;IPR024075,DNA-directed RNA polymerase, helix hairpin domain superfamily;IPR029262,DNA-directed RNA polymerase, N-terminal;IPR002092,DNA-directed RNA polymerase, phage-type	-	GO:0016779,molecular_function,nucleotidyltransferase activity;GO:0003677,molecular_function,DNA binding;GO:0006351,biological_process,transcription, DNA-templated;GO:0016740,molecular_function,transferase activity;GO:0003899,molecular_function,DNA-directed 5'-3' RNA polymerase activity
AOL_s00004g536	NW_011645561.1;NW_011645561.1	1824948;1825090	1825026;1827056	+;+	2046	88.4663	121.484	92.1662	91.8268	111.185	54.0856	93.3669	20.2468	37.8613	110.696	142.766	91.872	206.271	197.239	252.117	NA	NA	NA	NA	NA	NA	NA	NA	NA	0.000727085	0.00236	1.00362	G1WZ25,Uncharacterized protein	XP_011117487.1,hypothetical protein AOL_s00004g536	PF08159,NUC153 domain	IPR012580,NUC153	-	GO:0005634,cellular_component,nucleus
AOL_s00004g537	NW_011645561.1;NW_011645561.1;NW_011645561.1	1827277;1827543;1828570	1827481;1828505;1828697	-;-;-	1296	172.206	267.524	210.268	279.269	240.215	175.296	238.885	83.6975	171.958	289.898	333.866	229.732	418.854	456.715	440.75	NA	NA	NA	NA	NA	NA	NA	NA	NA	NA	NA	NA	G1WZ26,Uncharacterized protein	XP_011117488.1,hypothetical protein AOL_s00004g537	PF07767,Nop53 (60S ribosomal biogenesis)	IPR011687,Ribosome biogenesis protein Nop53/GLTSCR2	-	-
AOL_s00004g538	NW_011645561.1;NW_011645561.1;NW_011645561.1;NW_011645561.1	1829090;1829252;1829640;1829856	1829145;1829567;1829791;1830903	+;+;+;+	1572	743.896	777.952	679.789	710.496	296.341	725.294	881.56	904.129	771.034	383.151	269.659	444.395	300.057	318.94	260.429	NA	NA	NA	NA	NA	NA	NA	NA	NA	0.000145236	0.000672801	-1.41051	G1WZ27,60S ribosomal export protein NMD3	XP_011117489.1,hypothetical protein AOL_s00004g538	PF04981,NMD3 family	IPR007064,NMD3	-	GO:0005737,cellular_component,cytoplasm;GO:0015031,biological_process,protein transport;GO:0005634,cellular_component,nucleus
AOL_s00004g539	NW_011645561.1;NW_011645561.1	1831213;1831599	1831523;1832409	-;-	1122	70.5601	92.384	71.1574	94.96	113.758	60.0423	102.582	51.9375	45.8096	134.232	150.813	123.242	182.471	206.385	199.602	NA	NA	NA	NA	NA	NA	NA	NA	NA	0.000112163	0.000556443	1.23088	G1WZ28,Uncharacterized protein	XP_011117490.1,hypothetical protein AOL_s00004g539	-	IPR034353,ABT1/ESF2, RNA recognition motif;IPR035979,RNA-binding domain superfamily;IPR012677,Nucleotide-binding alpha-beta plait domain superfamily	-	GO:0030686,cellular_component,90S preribosome;GO:0005730,cellular_component,nucleolus;GO:0000472,biological_process,endonucleolytic cleavage to generate mature 5'-end of SSU-rRNA from (SSU-rRNA, 5.8S rRNA, LSU-rRNA);GO:0000447,biological_process,endonucleolytic cleavage in ITS1 to separate SSU-rRNA from 5.8S rRNA and LSU-rRNA from tricistronic rRNA transcript (SSU-rRNA, 5.8S rRNA, LSU-rRNA);GO:00…
AOL_s00004g544	NW_011645561.1;NW_011645561.1;NW_011645561.1;NW_011645561.1;NW_011645561.1	1842356;1842606;1842884;1843007;1843118	1842418;1842759;1842915;1843040;1843143	+;+;+;+;+	309	153.794	138.885	172.717	212.061	238.996	261.946	118.635	131.617	313.504	128.716	145.947	163.539	140.117	121.99	168.661	NA	NA	NA	NA	NA	NA	NA	NA	NA	NA	NA	NA	G1WZ33,Uncharacterized protein	XP_011117495.1,hypothetical protein AOL_s00004g544	PF10791,Mitochondrial F1-F0 ATP synthase subunit F of fungi	IPR019727,ATP synthase, F0 complex, subunit F, mitochondria, fungi	-	GO:0015986,biological_process,ATP synthesis coupled proton transport;GO:0046933,molecular_function,proton-transporting ATP synthase activity, rotational mechanism;GO:0016887,molecular_function,ATPase activity;GO:0016020,cellular_component,membrane;GO:0000276,cellular_component,mitochondrial proton-transporting ATP synthase complex, coupling factor F(o);GO:0099132,biological_process,ATP hydrolysis…
AOL_s00004g545	NW_011645561.1;NW_011645561.1;NW_011645561.1;NW_011645561.1;NW_011645561.1	1844970;1845235;1845507;1845733;1848197	1845167;1845454;1845665;1848128;1849615	+;+;+;+;+	4392	15.8835	18.1674	17.0489	7.54721	8.62179	6.05407	4.94479	4.04792	3.82811	8.86401	11.8716	3.75722	12.1491	11.8343	12.0755	0.000283358	0.00517267	-1.31889	0.000675393	0.0079839	-1.40083	0.00507178	0.0210796	-1.08302	NA	NA	NA	G1WZ34,Uncharacterized protein	XP_011117496.1,hypothetical protein AOL_s00004g545	-	-	-	-
AOL_s00004g546	NW_011645561.1;NW_011645561.1;NW_011645561.1;NW_011645561.1;NW_011645561.1;NW_011645561.1;NW_011645561.1;NW_011645561.1	1850736;1850881;1854494;1854797;1855723;1857175;1857637;1857794	1850789;1854436;1854740;1855661;1857119;1857564;1857723;1858115	-;-;-;-;-;-;-;-	6918	121.632	144.737	96.0894	148.452	99.0164	102.782	41.5511	26.4043	29.474	161.639	117.293	86.1895	87.5403	80.0667	83.9241	NA	NA	NA	0.00402495	0.0241628	-1.30508	NA	NA	NA	NA	NA	NA	G1WZ35,Uncharacterized protein	XP_011117497.1,hypothetical protein AOL_s00004g546	PF02787,Carbamoyl-phosphate synthetase large chain, oligomerisation domain;PF00988,Carbamoyl-phosphate synthase small chain, CPSase domain;PF00117,lutamine amidotransferase class-I;PF02142,MGS-like domain;PF02729,Aspartate/ornithine carbamoyltransferase, carbamoyl-P binding domain;PF02786,Carbamoyl-phosphate synthase L chain, ATP binding domain;PF00185,Aspartate/ornithine carbamoyltransferase, As…	IPR005479,Carbamoyl-phosphate synthetase large subunit-like, ATP-binding domain;IPR032466,Metal-dependent hydrolase;IPR016185,Pre-ATP-grasp domain superfamily;IPR006274,Carbamoyl-phosphate synthase, small subunit;IPR035686,Carbamoyl-phosphate synthase small subunit, GATase1 domain;IPR005483,Carbamoyl-phosphate synthase large subunit, CPSase domain;IPR006275,Carbamoyl-phosphate synthase, large sub…	-	GO:0016743,molecular_function,carboxyl- or carbamoyltransferase activity;GO:0006520,biological_process,cellular amino acid metabolic process;GO:0016597,molecular_function,amino acid binding;GO:0004088,molecular_function,carbamoyl-phosphate synthase (glutamine-hydrolyzing) activity;GO:0004070,molecular_function,aspartate carbamoyltransferase activity;GO:0046872,molecular_function,metal ion binding…
AOL_s00004g547	NW_011645561.1;NW_011645561.1;NW_011645561.1;NW_011645561.1;NW_011645561.1	1859406;1859967;1860218;1860410;1860809	1859903;1860158;1860334;1860732;1860866	-;-;-;-;-	1188	103.177	118.788	109.178	128.09	116.913	104.244	53.8091	49.2966	47.0164	177.88	195.787	79.0529	132.913	155.605	200.467	NA	NA	NA	NA	NA	NA	NA	NA	NA	NA	NA	NA	G1WZ36,Uncharacterized protein	XP_011117498.1,hypothetical protein AOL_s00004g547	PF04757,Pex2 / Pex12 amino terminal region	IPR006845,Pex, N-terminal;IPR017375,Peroxisome assembly protein 12;IPR013083,Zinc finger, RING/FYVE/PHD-type	-	GO:0006625,biological_process,protein targeting to peroxisome;GO:0005779,cellular_component,integral component of peroxisomal membrane;GO:0008270,molecular_function,zinc ion binding;GO:0008022,molecular_function,protein C-terminus binding
AOL_s00004g548	NW_011645561.1	1861086	1862294	+	1209	73.4413	87.2388	61.0428	112.209	87.1841	100.262	40.1634	34.6483	39.7131	116.062	97.3153	75.8238	59.4761	55.209	77.9651	NA	NA	NA	NA	NA	NA	NA	NA	NA	NA	NA	NA	G1WZ37,Uncharacterized protein	XP_011117499.1,hypothetical protein AOL_s00004g548	PF05063,MT-A70	IPR002052,DNA methylase, N-6 adenine-specific, conserved site;IPR029063,S-adenosyl-L-methionine-dependent methyltransferase;IPR007757,MT-A70-like	-	GO:0032259,biological_process,methylation;GO:0003676,molecular_function,nucleic acid binding;GO:0008168,molecular_function,methyltransferase activity
AOL_s00004g549	NW_011645561.1;NW_011645561.1;NW_011645561.1	1862342;1862505;1862910	1862422;1862850;1862974	-;-;-	492	132.771	174.553	132.142	222.018	194.711	201.415	83.9444	56.6826	84.6296	219.771	180.303	139.671	134.322	114.488	133.203	NA	NA	NA	NA	NA	NA	NA	NA	NA	NA	NA	NA	G1WZ38,Uncharacterized protein	XP_011117500.1,hypothetical protein AOL_s00004g549	PF02656,omain of unknown function (DUF202)	IPR003807,Domain of unknown function DUF202	-	GO:0016021,cellular_component,integral component of membrane;GO:0016020,cellular_component,membrane
AOL_s00004g550	NW_011645561.1;NW_011645561.1	1864811;1865118	1865044;1865147	-;-	264	1.82236	1.11596	1.42939	2.90868	1.07041	3.80865	1.21273	2.86097	2.77824	2.96297	1.71313	1.06243	0.412063	1.62518	1.91492	NA	NA	NA	NA	NA	NA	NA	NA	NA	NA	NA	NA	G1WZ39,Uncharacterized protein	XP_011117501.1,hypothetical protein AOL_s00004g550	-	-	-	-
AOL_s00004g551	NW_011645561.1;NW_011645561.1;NW_011645561.1	1867560;1869133;1869378	1869069;1869313;1869513	+;+;+	1827	125.433	148.462	148.212	217.822	283.053	182.195	145.623	69.7068	152.491	246.119	250.835	213.752	224.149	215.044	211.678	NA	NA	NA	NA	NA	NA	NA	NA	NA	NA	NA	NA	G1WZ40,Uncharacterized protein	XP_011117502.1,hypothetical protein AOL_s00004g551	PF01554,MatE	IPR002528,Multi antimicrobial extrusion protein	-	GO:0055085,biological_process,transmembrane transport;GO:0006855,biological_process,drug transmembrane transport;GO:0015297,molecular_function,antiporter activity;GO:0015238,molecular_function,drug transmembrane transporter activity;GO:0016020,cellular_component,membrane;GO:0016021,cellular_component,integral component of membrane
AOL_s00004g553	NW_011645561.1;NW_011645561.1;NW_011645561.1	1873793;1873975;1875599	1873906;1875543;1876033	-;-;-	2118	14.5124	23.1138	17.3841	25.681	21.57	10.1804	21.8932	8.17454	8.9238	24.7446	24.6786	9.18167	63.3806	51.9454	57.6102	NA	NA	NA	NA	NA	NA	NA	NA	NA	3.29527e-05	0.000232827	1.54418	G1WZ42,Uncharacterized protein	XP_011117504.1,hypothetical protein AOL_s00004g553	-	IPR011989,Armadillo-like helical;IPR016024,Armadillo-type fold	-	-
AOL_s00004g554	NW_011645561.1;NW_011645561.1;NW_011645561.1	1881246;1881395;1881670	1881309;1881494;1881781	+;+;+	276	12.0082	16.7232	17.7742	36.8644	44.0265	23.8823	28.0333	19.3665	26.1657	39.242	29.7298	24.3898	36.2615	31.5346	35.9671	0.0121213	0.0548401	1.05627	0.00400798	0.0241082	1.27944	0.0120578	0.0393307	1.06371	0.00354172	0.00869115	1.05659	G1WZ43,Uncharacterized protein	XP_011117505.1,hypothetical protein AOL_s00004g554	PF16672,Ragulator complex protein LAMTOR5	IPR024135,Ragulator complex protein LAMTOR5	-	GO:0005737,cellular_component,cytoplasm;GO:0043154,biological_process,negative regulation of cysteine-type endopeptidase activity involved in apoptotic process;GO:0071986,cellular_component,Ragulator complex;GO:0043066,biological_process,negative regulation of apoptotic process
AOL_s00004g555	NW_011645561.1;NW_011645561.1;NW_011645561.1	1883649;1883798;1883998	1883687;1883903;1884719	+;+;+	867	130.896	161.522	155.508	225.703	218.65	163.908	109.243	95.9615	112.124	299.259	271.107	135.281	202.261	281.791	177.736	NA	NA	NA	NA	NA	NA	NA	NA	NA	NA	NA	NA	G1WZ44,Uncharacterized protein	XP_011117506.1,hypothetical protein AOL_s00004g555	PF08552,Inositolphosphorylceramide synthase subunit Kei1	IPR013862,Protein of unknown function DUF1753, Golgi	-	GO:0016021,cellular_component,integral component of membrane;GO:0016020,cellular_component,membrane
AOL_s00004g556	NW_011645561.1;NW_011645561.1;NW_011645561.1;NW_011645561.1;NW_011645561.1;NW_011645561.1;NW_011645561.1;NW_011645561.1;NW_011645561.1;NW_011645561.1;NW_011645561.1	1886530;1887061;1887319;1887877;1888096;1888402;1889537;1890682;1890851;1891173;1891555	1887000;1887246;1887814;1888045;1888339;1889484;1890620;1890789;1891116;1891461;1891922	-;-;-;-;-;-;-;-;-;-;-	4764	13.1508	11.4304	13.579	13.4322	9.37217	14.4927	10.4614	14.0127	9.20196	12.883	12.3415	12.1087	13.1756	10.8459	12.0201	NA	NA	NA	NA	NA	NA	NA	NA	NA	NA	NA	NA	G1WZ45,Uncharacterized protein	XP_011117507.1,hypothetical protein AOL_s00004g556	PF00271,Helicase conserved C-terminal domain;PF03368,icer dimerisation domain;PF00636,Ribonuclease III domain;PF04851,Type III restriction enzyme, res subunit	IPR006935,Helicase/UvrB, N-terminal;IPR014720,Double-stranded RNA-binding domain;IPR027417,P-loop containing nucleoside triphosphate hydrolase;IPR000999,Ribonuclease III domain;IPR036389,Ribonuclease III, endonuclease domain superfamily;IPR038248,Dicer dimerisation domain superfamily;IPR005034,Dicer dimerisation domain;IPR014001,Helicase superfamily 1/2, ATP-binding domain;IPR001650,Helicase, C-t…	-	GO:0016787,molecular_function,hydrolase activity;GO:0003677,molecular_function,DNA binding;GO:0016891,molecular_function,endoribonuclease activity, producing 5'-phosphomonoesters;GO:0003723,molecular_function,RNA binding;GO:0004525,molecular_function,ribonuclease III activity;GO:0090502,biological_process,RNA phosphodiester bond hydrolysis, endonucleolytic;GO:0006396,biological_process,RNA proces…
AOL_s00004g557	NW_011645561.1;NW_011645561.1;NW_011645561.1;NW_011645561.1;NW_011645561.1	1893131;1893215;1893440;1893771;1895422	1893146;1893372;1893711;1895343;1895748	+;+;+;+;+	2346	38.5768	44.5813	49.3587	54.8261	91.7269	38.3592	38.5757	14.9335	16.594	106.056	157.889	37.4017	153.091	184.244	210.768	NA	NA	NA	NA	NA	NA	0.0102004	0.0346817	1.14598	1.38381e-06	2.92162e-05	1.95073	G1WZ46,Uncharacterized protein	XP_011117508.1,hypothetical protein AOL_s00004g557	PF11831,pre-mRNA splicing factor component;PF13921,Myb-like DNA-binding domain	IPR021786,Pre-mRNA splicing factor component Cdc5p/Cef1;IPR009057,Homeobox-like domain superfamily;IPR001005,SANT/Myb domain;IPR017930,Myb domain	-	GO:0003677,molecular_function,DNA binding
AOL_s00004g558	NW_011645561.1;NW_011645561.1;NW_011645561.1	1895980;1896118;1896227	1896061;1896158;1897132	+;+;+	1029	135.588	144.539	130.764	162.31	137.816	100.266	120.047	128	133.346	152.738	154.335	88.406	160.322	186.439	183.43	NA	NA	NA	NA	NA	NA	NA	NA	NA	NA	NA	NA	G1WZ47,Cytosolic Fe-S cluster assembly factor NBP35	XP_011117509.1,hypothetical protein AOL_s00004g558	PF10609,NUBPL iron-transfer P-loop NTPase	IPR028601,Cytosolic Fe-S cluster assembly factor NUBP1/Nbp35;IPR033756,Flagellum site-determining protein YlxH/ Fe-S cluster assembling factor NBP35;IPR019591,Mrp/NBP35 ATP-binding protein;IPR027417,P-loop containing nucleoside triphosphate hydrolase	-	GO:0002098,biological_process,tRNA wobble uridine modification;GO:0005737,cellular_component,cytoplasm;GO:0016226,biological_process,iron-sulfur cluster assembly;GO:0051536,molecular_function,iron-sulfur cluster binding;GO:0046872,molecular_function,metal ion binding;GO:0005634,cellular_component,nucleus;GO:0051539,molecular_function,4 iron, 4 sulfur cluster binding;GO:1904564,cellular_component,…
AOL_s00004g559	NW_011645561.1;NW_011645561.1	1897276;1898216	1898141;1898357	-;-	1008	26.5159	37.5087	28.7726	29.6466	34.4826	22.8872	17.0456	7.08954	13.1534	41.1289	43.0731	19.4316	57.7378	58.0699	87.5846	NA	NA	NA	NA	NA	NA	NA	NA	NA	0.000918195	0.00284718	1.0092	G1WZ48,Uncharacterized protein	XP_011117510.1,hypothetical protein AOL_s00004g559	PF01138,3' exoribonuclease family, domain 1	IPR020568,Ribosomal protein S5 domain 2-type fold;IPR001247,Exoribonuclease, phosphorolytic domain 1	-	-
AOL_s00004g560	NW_011645561.1	1899777	1900301	+	525	109.458	151.048	145.296	167.108	282.051	108.954	155.608	42.9384	87.0476	268.65	316.033	208.002	302.628	347.208	357.772	NA	NA	NA	NA	NA	NA	0.00263397	0.0131911	1.01369	9.6388e-05	0.000499267	1.21558	G1WZ49,Uncharacterized protein	XP_011117511.1,hypothetical protein AOL_s00004g560	-	-	-	-
AOL_s00004g561	NW_011645561.1;NW_011645561.1	1904828;1905322	1905093;1905496	+;+	441	43.6376	46.2074	66.9884	223.025	249.695	397.228	207.027	184.311	75.3542	258.286	221.519	243.276	263.574	249.479	209.573	4.42962e-05	0.00210392	2.36919	0.000261642	0.00466637	2.12078	2.05346e-05	0.00074959	2.31223	1.82048e-06	3.51082e-05	2.12803	G1WZ50,Uncharacterized protein	XP_011117512.1,hypothetical protein AOL_s00004g561	-	-	-	-
AOL_s00004g562	NW_011645561.1;NW_011645561.1	1907733;1908817	1908627;1908959	-;-	1038	0.463492	0.378438	0.41548	0.431539	0.181496	0.430522	0.514065	0.391809	0.108709	0.69562	0.497955	0.180143	0.366807	0.590488	0.354204	NA	NA	NA	NA	NA	NA	NA	NA	NA	NA	NA	NA	G1WZ51,Uncharacterized protein	XP_011117513.1,hypothetical protein AOL_s00004g562	-	-	-	-
AOL_s00004g563	NW_011645561.1;NW_011645561.1	1910795;1911068	1910993;1911078	-;-	210	530.997	494.998	465.154	1735.07	2269.01	2728.37	862.907	1311.11	973.643	1373.62	1411.87	1194.5	1065.57	970.175	544.712	2.35305e-05	0.00162273	2.06165	0.000264963	0.00469823	1.66943	7.55409e-05	0.00146273	1.48729	NA	NA	NA	G1WZ52,Uncharacterized protein	XP_011117514.1,hypothetical protein AOL_s00004g563	-	-	-	-
AOL_s00004g564	NW_011645561.1;NW_011645561.1	1911854;1912129	1912034;1912151	-;-	204	7.86118	8.66511	7.66347	11.2925	8.31143	11.5006	10.7243	29.6194	17.4237	8.84869	12.3518	9.39525	3.99943	4.80727	4.95625	NA	NA	NA	0.00188429	0.0150236	1.83178	NA	NA	NA	NA	NA	NA	G1WZ53,Uncharacterized protein	XP_011117515.1,hypothetical protein AOL_s00004g564	-	-	-	-
AOL_s00004g565	NW_011645561.1;NW_011645561.1;NW_011645561.1;NW_011645561.1;NW_011645561.1;NW_011645561.1	1913231;1913552;1914188;1915663;1915785;1915981	1913495;1914132;1915603;1915716;1915904;1916175	-;-;-;-;-;-	2631	66.4391	66.9627	85.7496	47.5737	60.8105	44.9684	35.6139	32.307	18.9138	48.8276	73.9168	28.9615	112.113	114.245	163.325	NA	NA	NA	NA	NA	NA	NA	NA	NA	NA	NA	NA	G1WZ54,Uncharacterized protein	XP_011117516.1,hypothetical protein AOL_s00004g565	-	IPR003107,HAT (Half-A-TPR) repeat;IPR011990,Tetratricopeptide-like helical domain superfamily	-	GO:0005681,cellular_component,spliceosomal complex;GO:0006396,biological_process,RNA processing;GO:0000974,cellular_component,Prp19 complex;GO:0071014,cellular_component,post-mRNA release spliceosomal complex
AOL_s00004g566	NW_011645561.1;NW_011645561.1;NW_011645561.1;NW_011645561.1;NW_011645561.1;NW_011645561.1;NW_011645561.1	1916669;1916753;1916955;1917039;1917426;1917520;1917684	1916683;1916865;1916965;1917379;1917458;1917611;1917876	+;+;+;+;+;+;+	798	91.036	76.8531	98.7648	86.2836	97.9145	106.68	62.4539	82.053	48.7133	80.9822	86.1462	67.7774	88.2	75.5021	85.1202	NA	NA	NA	NA	NA	NA	NA	NA	NA	NA	NA	NA	G1WZ55,Uncharacterized protein	XP_011117517.1,hypothetical protein AOL_s00004g566	PF01813,ATP synthase subunit D	IPR002699,ATPase, V1 complex, subunit D	-	GO:0055085,biological_process,transmembrane transport;GO:0042626,molecular_function,ATPase activity, coupled to transmembrane movement of substances
AOL_s00004g567	NW_011645561.1	1918406	1919752	-	1347	356.889	324.578	485.057	836.301	823.815	1039.16	685.638	874.341	649.644	833.104	629.74	1233.44	722.283	786.839	378.548	0.000936777	0.0102484	1.10327	0.000758946	0.00858487	1.51947	0.00859338	0.0307423	1.38463	NA	NA	NA	G1WZ56,Uncharacterized protein	XP_011117518.1,hypothetical protein AOL_s00004g567	-	-	-	GO:0016021,cellular_component,integral component of membrane;GO:0016020,cellular_component,membrane
AOL_s00004g568	NW_011645561.1;NW_011645561.1;NW_011645561.1;NW_011645561.1	1923455;1925141;1925506;1926156	1924995;1925435;1926096;1926830	-;-;-;-	3102	73.5667	83.0718	84.6166	131.18	124.122	138.894	69.5297	95.8962	95.2879	176.75	203.389	156.035	132.491	113.872	77.5893	NA	NA	NA	NA	NA	NA	0.000906191	0.00639425	1.21815	NA	NA	NA	G1WZ57,Uncharacterized protein	XP_011117519.1,hypothetical protein AOL_s00004g568	PF00069,Protein kinase domain	IPR011009,Protein kinase-like domain superfamily;IPR017441,Protein kinase, ATP binding site;IPR008271,Serine/threonine-protein kinase, active site;IPR000719,Protein kinase domain	-	GO:0006468,biological_process,protein phosphorylation;GO:0004672,molecular_function,protein kinase activity;GO:0005524,molecular_function,ATP binding
AOL_s00004g569	NW_011645561.1;NW_011645561.1;NW_011645561.1	1930315;1930590;1932463	1930523;1932393;1932498	+;+;+	2049	33.7329	42.9196	38.912	41.2866	43.5813	33.3144	25.8597	15.2834	25.6078	45.0476	49.4426	23.8641	49.7468	50.3742	57.8905	NA	NA	NA	NA	NA	NA	NA	NA	NA	NA	NA	NA	G1WZ58,Uncharacterized protein	XP_011117520.1,hypothetical protein AOL_s00004g569	PF01207,ihydrouridine synthase (Dus)	IPR035587,DUS-like, FMN-binding domain;IPR001269,tRNA-dihydrouridine synthase;IPR018517,tRNA-dihydrouridine synthase, conserved site;IPR013785,Aldolase-type TIM barrel	-	GO:0002943,biological_process,tRNA dihydrouridine synthesis;GO:0034399,cellular_component,nuclear periphery;GO:0003824,molecular_function,catalytic activity;GO:0017150,molecular_function,tRNA dihydrouridine synthase activity;GO:0050660,molecular_function,flavin adenine dinucleotide binding;GO:0055114,biological_process,oxidation-reduction process;GO:0008033,biological_process,tRNA processing;GO:0…
AOL_s00004g57	NW_011645561.1;NW_011645561.1;NW_011645561.1;NW_011645561.1	193833;194450;195326;196092	194359;195272;196015;196685	+;+;+;+	2634	11.7709	8.87346	11.3998	5.63626	4.39869	6.3198	3.3426	2.77925	1.97062	4.13477	7.01532	3.08808	3.59311	2.97853	5.1646	0.00289708	0.0206206	-1.08578	0.000459271	0.00651995	-1.40695	0.00172326	0.00975881	-1.15208	4.01925e-05	0.000268376	-1.56012	G1WXP7,Uncharacterized protein	XP_011117009.1,hypothetical protein AOL_s00004g57	PF13606,Ankyrin repeat	IPR020683,Ankyrin repeat-containing domain;IPR002110,Ankyrin repeat;IPR036770,Ankyrin repeat-containing domain superfamily	-	-
AOL_s00004g570	NW_011645561.1	1935342	1935683	+	342	45.7971	52.548	49.1797	37.4217	77.8083	40.8335	17.3186	13.7604	32.1691	78.8206	93.8918	85.9764	72.364	53.0486	33.8638	NA	NA	NA	NA	NA	NA	NA	NA	NA	NA	NA	NA	G1WZ59,Uncharacterized protein	XP_011117521.1,hypothetical protein AOL_s00004g570	-	-	-	-
AOL_s00004g571	NW_011645561.1;NW_011645561.1;NW_011645561.1;NW_011645561.1	1935805;1936239;1937253;1937516	1936121;1937193;1937420;1937707	+;+;+;+	1632	45.0053	60.385	54.8665	50.3067	94.7157	46.6871	18.2117	17.6933	34.5363	93.0219	111.84	100.655	70.49	71.1701	41.7057	NA	NA	NA	NA	NA	NA	0.00275714	0.0135782	1.0154	NA	NA	NA	G1WZ60,Uncharacterized protein	XP_011117522.1,hypothetical protein AOL_s00004g571	-	IPR032675,Leucine-rich repeat domain superfamily	-	-
AOL_s00004g572	NW_011645561.1;NW_011645561.1;NW_011645561.1;NW_011645561.1	1938335;1938565;1939119;1939629	1938479;1939022;1939542;1940095	-;-;-;-	1494	23.9014	33.4579	22.8769	65.7043	37.6722	60.5339	61.3604	59.0329	101.51	165.007	92.2007	107.262	123.02	135.139	92.8388	NA	NA	NA	0.000618421	0.00756351	2.11541	8.70938e-05	0.00157938	2.25639	1.21417e-05	0.000120406	2.04258	G1WZ61,Uncharacterized protein	XP_011117523.1,hypothetical protein AOL_s00004g572	PF00171,Aldehyde dehydrogenase family	IPR016163,Aldehyde dehydrogenase, C-terminal;IPR016161,Aldehyde/histidinol dehydrogenase;IPR016162,Aldehyde dehydrogenase, N-terminal;IPR015590,Aldehyde dehydrogenase domain	-	GO:0016620,molecular_function,oxidoreductase activity, acting on the aldehyde or oxo group of donors, NAD or NADP as acceptor;GO:0055114,biological_process,oxidation-reduction process;GO:0016491,molecular_function,oxidoreductase activity;GO:0008152,biological_process,metabolic process
AOL_s00004g574	NW_011645561.1	1950709	1952535	+	1827	8.86545	11.8254	6.04885	8.16087	8.22348	5.68692	6.01651	3.43446	3.14987	13.4372	14.3577	9.59505	16.791	25.4631	25.4316	NA	NA	NA	NA	NA	NA	NA	NA	NA	0.00209477	0.00558626	1.22993	G1WZ63,Uncharacterized protein	XP_011117525.1,hypothetical protein AOL_s00004g574	-	-	-	GO:0016021,cellular_component,integral component of membrane;GO:0016020,cellular_component,membrane
AOL_s00004g575	NW_011645561.1;NW_011645561.1;NW_011645561.1;NW_011645561.1;NW_011645561.1;NW_011645561.1;NW_011645561.1;NW_011645561.1;NW_011645561.1	1953748;1953875;1954057;1955268;1955388;1956005;1956162;1956329;1957022	1953807;1953965;1955211;1955332;1955947;1956101;1956265;1956907;1957223	-;-;-;-;-;-;-;-;-	2913	48.7032	50.7373	64.8457	52.2385	46.4352	68.9192	40.9221	42.0838	40.9445	41.9938	34.2899	56.6325	21.4918	19.2736	25.8267	NA	NA	NA	NA	NA	NA	NA	NA	NA	8.05211e-06	9.23423e-05	-1.40426	G1WZ64,Phosphatidylethanolamine N-methyltransferase	XP_011117526.1,hypothetical protein AOL_s00004g575	PF04191,Phospholipid methyltransferase	IPR016219,Phosphatidylethanolamine N-methyltransferase, fungi;IPR007318,Phospholipid methyltransferase	-	GO:0008654,biological_process,phospholipid biosynthetic process;GO:0006644,biological_process,phospholipid metabolic process;GO:0006629,biological_process,lipid metabolic process;GO:0006656,biological_process,phosphatidylcholine biosynthetic process;GO:0016740,molecular_function,transferase activity;GO:0005783,cellular_component,endoplasmic reticulum;GO:0004608,molecular_function,phosphatidyletha…
AOL_s00004g576	NW_011645561.1;NW_011645561.1	1959366;1960598	1960534;1960640	-;-	1212	2.60223	1.41797	2.31291	19.9576	3.92484	13.5502	4.09445	3.59527	2.4672	7.24834	9.27564	3.20133	4.75708	2.124	6.56001	0.00223906	0.0178168	2.42992	0.00572792	0.0303934	1.25999	0.00162313	0.0093921	1.63278	NA	NA	NA	G1WZ65,Uncharacterized protein	XP_011117527.1,hypothetical protein AOL_s00004g576	PF12351,Ca2+ regulator and membrane fusion protein Fig1	IPR033481,Cell fusion protein Dni1/Fig1	-	GO:0032220,biological_process,plasma membrane fusion involved in cytogamy;GO:0016021,cellular_component,integral component of membrane;GO:0016020,cellular_component,membrane
AOL_s00004g578	NW_011645561.1;NW_011645561.1;NW_011645561.1;NW_011645561.1;NW_011645561.1	1967149;1967895;1968062;1968175;1968358	1967871;1967985;1968097;1968299;1968531	-;-;-;-;-	1149	4.51282	3.0769	4.03493	10.693	8.97693	15.2655	3.66879	4.44975	2.70068	10.8402	8.32222	7.07919	6.58009	4.53427	3.55984	0.00134406	0.0128488	1.47361	NA	NA	NA	0.00308102	0.0147587	1.2407	NA	NA	NA	G1WZ67,Uncharacterized protein	XP_011117529.1,hypothetical protein AOL_s00004g578	PF00107,Zinc-binding dehydrogenase;PF08240,Alcohol dehydrogenase GroES-like domain	IPR013154,Alcohol dehydrogenase, N-terminal;IPR020843,Polyketide synthase, enoylreductase domain;IPR011032,GroES-like superfamily;IPR036291,NAD(P)-binding domain superfamily;IPR013149,Alcohol dehydrogenase, C-terminal	-	GO:0055114,biological_process,oxidation-reduction process;GO:0016491,molecular_function,oxidoreductase activity
AOL_s00004g579	NW_011645561.1;NW_011645561.1;NW_011645561.1	1969575;1970797;1972007	1970731;1971938;1972320	-;-;-	2613	19.5576	19.5808	19.1042	27.0364	114.51	22.3612	26.8331	11.9623	18.6554	63.5562	72.1759	52.8297	79.9127	66.9692	60.5914	0.0443251	0.134419	1.39013	NA	NA	NA	1.37444e-05	0.000595398	1.75322	3.21832e-06	4.94233e-05	1.74275	G1WZ68,Uncharacterized protein	XP_011117530.1,hypothetical protein AOL_s00004g579	PF14703,Cytosolic domain of 10TM putative phosphate transporter;PF12621,xtracellular tail, of 10TM putative phosphate transporter;PF02714,Calcium-dependent channel, 7TM region, putative phosphate;PF13967,Late exocytosis, associated with Golgi transport	IPR022257,10TM putative phosphate transporter, extracellular tail;IPR027815,10TM putative phosphate transporter, cytosolic domain;IPR003864,Calcium-dependent channel, 7TM region, putative phosphate;IPR032880,Calcium permeable stress-gated cation channel 1, N-terminal transmembrane domain	-	GO:0006893,biological_process,Golgi to plasma membrane transport;GO:0016021,cellular_component,integral component of membrane;GO:0016020,cellular_component,membrane
AOL_s00004g58	NW_011645561.1;NW_011645561.1;NW_011645561.1;NW_011645561.1	197844;197932;198648;199503	197862;198562;199434;199952	+;+;+;+	1887	5.83569	4.91803	6.5993	5.22237	4.1682	6.21656	3.73265	6.49657	2.87032	8.48199	20.0985	5.52443	5.79377	6.36638	19.9955	NA	NA	NA	NA	NA	NA	NA	NA	NA	NA	NA	NA	G1WXP8,Uncharacterized protein	XP_011117010.1,hypothetical protein AOL_s00004g58	PF00501,AMP-binding enzyme;PF13193,AMP-binding enzyme C-terminal domain	IPR000873,AMP-dependent synthetase/ligase;IPR025110,AMP-binding enzyme, C-terminal domain;IPR020845,AMP-binding, conserved site	-	GO:0044539,biological_process,long-chain fatty acid import;GO:0031235,cellular_component,intrinsic component of the cytoplasmic side of the plasma membrane;GO:0031957,molecular_function,very long-chain fatty acid-CoA ligase activity;GO:0005777,cellular_component,peroxisome;GO:0003824,molecular_function,catalytic activity;GO:0005783,cellular_component,endoplasmic reticulum;GO:0000038,biological_pr…
AOL_s00004g580	NW_011645561.1;NW_011645561.1;NW_011645561.1	1977986;1978323;1979431	1978258;1979322;1979786	-;-;-	1629	72.4561	94.708	95.9036	130.653	115.042	89.2597	69.8364	60.1682	61.13	125.735	147.345	82.5033	110.087	121.156	168.315	NA	NA	NA	NA	NA	NA	NA	NA	NA	NA	NA	NA	G1WZ69,Uncharacterized protein	XP_011117531.1,hypothetical protein AOL_s00004g580	-	IPR013087,Zinc finger C2H2-type;IPR036236,Zinc finger C2H2 superfamily	-	GO:0003676,molecular_function,nucleic acid binding
AOL_s00004g581	NW_011645561.1;NW_011645561.1	1984479;1984516	1984487;1984758	+;+	252	41.1527	38.3855	52.4111	115.285	102.233	126.794	50.1838	51.6441	40.5237	101.957	104.093	85.332	63.026	61.2926	79.5146	0.000595265	0.0079511	1.27205	NA	NA	NA	0.000749416	0.00575399	1.21919	NA	NA	NA	G1WZ70,Uncharacterized protein	XP_011117532.1,hypothetical protein AOL_s00004g581	-	-	-	-
AOL_s00004g582	NW_011645561.1;NW_011645561.1;NW_011645561.1;NW_011645561.1;NW_011645561.1;NW_011645561.1;NW_011645561.1	1985513;1985744;1986377;1986599;1986750;1987123;1987458	1985655;1986305;1986528;1986686;1987039;1987383;1987701	+;+;+;+;+;+;+	1740	3.50229	2.1447	5.01907	38.2843	70.972	34.8324	9.35333	7.11219	8.26841	58.7879	42.3676	34.8185	32.229	36.6699	29.635	1.71724e-05	0.00135487	3.65873	0.000693763	0.00812676	1.83764	2.46068e-06	0.000299999	3.74618	6.24186e-07	1.81631e-05	3.1449	G1WZ71,Uncharacterized protein	XP_011117533.1,hypothetical protein AOL_s00004g582	PF01425,Amidase	IPR023631,Amidase signature domain;IPR036928,Amidase signature (AS) superfamily;IPR020556,Amidase, conserved site;IPR000120,Amidase	-	GO:0004040,molecular_function,amidase activity
AOL_s00004g583	NW_011645561.1	1990466	1993933	+	3468	75.6215	93.3906	111.097	106.984	132.589	82.985	92.3952	74.6851	97.5469	109.359	138.665	153.478	96.8176	109.118	73.0716	NA	NA	NA	NA	NA	NA	NA	NA	NA	NA	NA	NA	G1WZ72,Uncharacterized protein	XP_011117534.1,hypothetical protein AOL_s00004g583	-	-	-	-
AOL_s00004g584	NW_011645561.1;NW_011645561.1;NW_011645561.1	1994697;1995767;1996112	1995690;1996016;1996541	-;-;-	1674	6.70595	5.7198	5.73221	11.7737	4.58602	15.8838	5.48263	16.3817	7.11145	7.76401	4.55432	4.85902	3.28173	2.30671	2.60813	NA	NA	NA	0.0121592	0.0518007	1.23434	NA	NA	NA	0.000730344	0.00236806	-1.24649	G1WZ73,Uncharacterized protein	XP_011117535.1,hypothetical protein AOL_s00004g584	-	IPR036259,MFS transporter superfamily;IPR020846,Major facilitator superfamily domain;IPR011701,Major facilitator superfamily	-	GO:0055085,biological_process,transmembrane transport;GO:0016021,cellular_component,integral component of membrane;GO:0016020,cellular_component,membrane
AOL_s00004g585	NW_011645561.1;NW_011645561.1;NW_011645561.1;NW_011645561.1;NW_011645561.1;NW_011645561.1;NW_011645561.1	1998013;1998408;1998530;1999391;1999848;1999950;2000121	1998337;1998465;1999322;1999756;1999875;2000043;2000172	-;-;-;-;-;-;-	1716	20.4977	11.3599	44.0127	328.98	386.062	564.006	61.4137	102.047	193.918	413.764	418.946	244.115	112.905	48.434	30.478	3.50304e-05	0.0018714	3.98974	0.00170542	0.0140954	2.94833	1.9398e-05	0.000732788	3.89037	0.0463109	0.0774497	1.28922	G1WZ74,Uncharacterized protein	XP_011117536.1,hypothetical protein AOL_s00004g585	PF13450,NAD(P)-binding Rossmann-like domain;PF00890,AD binding domain;PF01266,AD dependent oxidoreductase;PF01593,lavin containing amine oxidoreductase;PF07992,Pyridine nucleotide-disulphide oxidoreductase	IPR008150,Phytoene dehydrogenase, bacterial-type, conserved site;IPR036188,FAD/NAD(P)-binding domain superfamily;IPR002937,Amine oxidase;IPR014105,Carotenoid/retinoid oxidoreductase	-	GO:0055114,biological_process,oxidation-reduction process;GO:0016491,molecular_function,oxidoreductase activity;GO:0016020,cellular_component,membrane;GO:0016021,cellular_component,integral component of membrane;GO:0016117,biological_process,carotenoid biosynthetic process
AOL_s00004g586	NW_011645561.1;NW_011645561.1;NW_011645561.1;NW_011645561.1;NW_011645561.1;NW_011645561.1	2001579;2002507;2002867;2003096;2003557;2003783	2002449;2002797;2003011;2003474;2003656;2003808	-;-;-;-;-;-	1812	27.5245	17.8307	46.7683	328.148	402.855	497.871	33.0702	47.9675	133.141	147.14	161.132	285.513	50.9702	25.9783	19.7325	8.01716e-06	0.00106628	3.64391	0.0152512	0.0601447	1.95208	0.000293926	0.00312524	2.88412	NA	NA	NA	G1WZ75,Uncharacterized protein	XP_011117537.1,hypothetical protein AOL_s00004g586	PF00494,Squalene/phytoene synthase	IPR017825,Lycopene cyclase domain;IPR002060,Squalene/phytoene synthase;IPR019845,Squalene/phytoene synthase, conserved site;IPR008949,Isoprenoid synthase domain superfamily	-	GO:0016765,molecular_function,transferase activity, transferring alkyl or aryl (other than methyl) groups;GO:0016740,molecular_function,transferase activity;GO:0009058,biological_process,biosynthetic process;GO:0016020,cellular_component,membrane;GO:0016872,molecular_function,intramolecular lyase activity;GO:0016021,cellular_component,integral component of membrane
AOL_s00004g587	NW_011645561.1;NW_011645561.1;NW_011645561.1;NW_011645561.1	2005074;2005465;2006327;2007006	2005355;2005731;2006942;2007391	+;+;+;+	1551	0.516983	0.633169	0.660388	1.15522	2.58114	0.864375	0.37844	0.337135	0.436516	1.5518	1.5413	1.507	0.771522	0.316145	0.23705	0.0342332	0.111994	1.24001	NA	NA	NA	0.00475206	0.0200367	1.42726	NA	NA	NA	G1WZ76,Uncharacterized protein	XP_011117538.1,hypothetical protein AOL_s00004g587	-	-	-	-
AOL_s00004g588	NW_011645561.1;NW_011645561.1;NW_011645561.1	2010481;2010967;2011372	2010888;2011273;2011895	-;-;-	1239	23.7726	25.6806	28.3248	13.8931	9.80736	10.64	9.47474	4.2672	9.01623	17.2889	26.2819	17.582	10.8433	12.7631	21.0687	0.000333262	0.00570343	-1.30029	0.0147813	0.0588753	-1.13484	NA	NA	NA	NA	NA	NA	G1WZ77,Uncharacterized protein	XP_011117539.1,hypothetical protein AOL_s00004g588	PF12937,-box-like	IPR032675,Leucine-rich repeat domain superfamily;IPR001810,F-box domain	-	-
AOL_s00004g589	NW_011645561.1;NW_011645561.1	2012885;2012986	2012920;2013135	+;+	186	6.32276	3.95986	2.89831	5.16057	6.07718	7.50809	4.30322	1.24945	3.63998	11.3225	7.98937	4.02125	6.72593	6.92014	12.1072	NA	NA	NA	NA	NA	NA	NA	NA	NA	NA	NA	NA	G1WZ78,Uncharacterized protein	XP_011117540.1,hypothetical protein AOL_s00004g589	-	-	-	-
AOL_s00004g590	NW_011645561.1;NW_011645561.1	2017470;2017802	2017726;2018057	+;+	513	6.98159	8.9973	5.67458	3.74217	4.68227	6.53336	4.26464	4.07717	5.71896	8.44507	6.42318	7.01662	6.57372	3.34541	6.98776	NA	NA	NA	NA	NA	NA	NA	NA	NA	NA	NA	NA	G1WZ79,Uncharacterized protein	XP_011117541.1,hypothetical protein AOL_s00004g590	-	-	-	GO:0016021,cellular_component,integral component of membrane;GO:0016020,cellular_component,membrane
AOL_s00004g591	NW_011645561.1;NW_011645561.1	2018685;2019301	2019221;2019477	-;-	714	1.6471	1.92558	1.88755	3.67456	2.96837	3.20766	1.41994	2.0343	1.58038	4.46648	3.5291	2.42247	2.43775	1.63104	1.48044	NA	NA	NA	NA	NA	NA	NA	NA	NA	NA	NA	NA	G1WZ80,Gluconokinase	XP_011117542.1,hypothetical protein AOL_s00004g591	PF13238,AAA domain	IPR006001,Carbohydrate kinase, thermoresistant glucokinase;IPR027417,P-loop containing nucleoside triphosphate hydrolase	-	GO:0005975,biological_process,carbohydrate metabolic process;GO:0016301,molecular_function,kinase activity;GO:0004340,molecular_function,glucokinase activity;GO:0016740,molecular_function,transferase activity;GO:0016310,biological_process,phosphorylation;GO:0051156,biological_process,glucose 6-phosphate metabolic process;GO:0046316,molecular_function,gluconokinase activity;GO:0046177,biological_p…
AOL_s00004g592	NW_011645561.1;NW_011645561.1;NW_011645561.1;NW_011645561.1	2020665;2024490;2025683;2026796	2024378;2025618;2026688;2026880	-;-;-;-	5934	6.68426	6.23915	5.8142	6.21147	7.61952	10.2985	6.05178	5.76688	4.36411	6.9865	5.50935	8.73652	4.21646	3.56353	2.81138	NA	NA	NA	NA	NA	NA	NA	NA	NA	NA	NA	NA	G1WZ81,Uncharacterized protein	XP_011117543.1,hypothetical protein AOL_s00004g592	PF12796,Ankyrin repeats (3 copies)	IPR020683,Ankyrin repeat-containing domain;IPR002110,Ankyrin repeat;IPR036770,Ankyrin repeat-containing domain superfamily	-	GO:0016021,cellular_component,integral component of membrane;GO:0016020,cellular_component,membrane
AOL_s00004g593	NW_011645561.1;NW_011645561.1	2027688;2027899	2027818;2028592	+;+	825	10.1728	7.85636	12.6767	24.1227	14.158	33.0422	9.24906	10.4227	5.74455	15.8998	13.5484	15.809	10.2192	7.72659	11.4756	0.0129779	0.0573713	1.10504	NA	NA	NA	NA	NA	NA	NA	NA	NA	G1WZ82,Uncharacterized protein	XP_011117544.1,hypothetical protein AOL_s00004g593	PF12766,Pyridoxamine 5'-phosphate oxidase	IPR024624,Pyridoxamine 5'-phosphate oxidase, Alr4036 family, FMN-binding domain;IPR012349,FMN-binding split barrel	-	GO:0010181,molecular_function,FMN binding;GO:0048037,molecular_function,cofactor binding
AOL_s00004g594	NW_011645561.1;NW_011645561.1	2028664;2029248	2029049;2029980	-;-	1119	25.7487	21.8525	26.4966	15.2686	19.5295	16.5734	9.10792	10.9034	8.168	10.5931	15.9936	10.3186	19.589	11.9956	27.8869	NA	NA	NA	NA	NA	NA	NA	NA	NA	NA	NA	NA	G1WZ83,Uncharacterized protein	XP_011117545.1,hypothetical protein AOL_s00004g594	-	-	-	-
AOL_s00004g595	NW_011645561.1;NW_011645561.1;NW_011645561.1;NW_011645561.1;NW_011645561.1;NW_011645561.1;NW_011645561.1;NW_011645561.1;NW_011645561.1;NW_011645561.1;NW_011645561.1;NW_011645561.1	2031211;2031979;2032945;2034128;2034224;2034576;2035401;2035496;2036172;2036609;2037603;2037809	2031911;2032881;2034076;2034163;2034523;2035334;2035429;2036117;2036549;2037535;2037740;2038072	+;+;+;+;+;+;+;+;+;+;+;+	6189	25.0826	24.5868	22.0982	4.69412	4.54315	5.15369	3.7677	4.3746	2.71661	3.55835	4.09226	4.86429	5.33464	3.694	8.78467	1.79388e-06	0.000759138	-2.43715	1.75962e-05	0.00146088	-2.15462	3.12982e-05	0.000922322	-2.40189	3.90767e-06	5.65655e-05	-2.14752	G1WZ84,Uncharacterized protein	XP_011117546.1,hypothetical protein AOL_s00004g595	-	IPR036404,Jacalin-like lectin domain superfamily;IPR001810,F-box domain	-	-
AOL_s00004g596	NW_011645561.1;NW_011645561.1;NW_011645561.1	2038727;2038830;2039525	2038764;2039444;2039660	+;+;+	789	181.642	199.459	227.386	296.192	339.298	249.636	215.469	333.428	181.058	244.955	301.43	114.113	252.383	286.498	246.624	NA	NA	NA	NA	NA	NA	NA	NA	NA	NA	NA	NA	G1WZ85,Uncharacterized protein	XP_011117547.1,hypothetical protein AOL_s00004g596	PF08659,KR domain;PF13561,noyl-(Acyl carrier protein) reductase;PF00106,short chain dehydrogenase	IPR036291,NAD(P)-binding domain superfamily;IPR020904,Short-chain dehydrogenase/reductase, conserved site;IPR002347,Short-chain dehydrogenase/reductase SDR	-	GO:0055114,biological_process,oxidation-reduction process;GO:0016491,molecular_function,oxidoreductase activity
AOL_s00004g597	NW_011645561.1;NW_011645561.1;NW_011645561.1;NW_011645561.1	2040671;2041087;2043699;2044374	2041022;2043628;2044302;2044475	-;-;-;-	3600	80.4365	81.5371	88.7544	179.779	634.974	143.84	92.046	87.9402	139.466	574.35	595.324	231.93	578.855	770.346	448.32	0.00861055	0.0434259	1.8324	NA	NA	NA	2.36387e-05	0.000790196	2.47831	3.01064e-06	4.79182e-05	2.77839	G1WZ86,Uncharacterized protein	XP_011117548.1,hypothetical protein AOL_s00004g597	PF13365,Trypsin-like peptidase domain;PF12812,PDZ-like domain	IPR009003,Peptidase S1, PA clan;IPR036034,PDZ superfamily;IPR025926,PDZ-like domain	-	-
AOL_s00004g598	NW_011645561.1;NW_011645561.1;NW_011645561.1	2047237;2047563;2048041	2047457;2047922;2048443	-;-;-	984	42.0477	36.0782	49.0875	42.2705	53.7034	36.2751	17.8951	18.9532	14.793	46.9017	52.9878	25.0363	31.6183	35.3803	50.9087	NA	NA	NA	NA	NA	NA	NA	NA	NA	NA	NA	NA	G1WZ87,Uncharacterized protein	XP_011117549.1,hypothetical protein AOL_s00004g598	PF11913,Protein of unknown function (DUF3431)	IPR021838,Protein of unknown function DUF3431	-	-
AOL_s00004g6	NW_011645561.1	13277	13741	-	465	0.459837	0.633578	0.347797	0.825691	0.101286	0.240259	0.114753	0.249891	0	0.647001	0.416836	0	0.350918	0.263624	0.494172	NA	NA	NA	NA	NA	NA	NA	NA	NA	NA	NA	NA	G1WXJ6,Uncharacterized protein	XP_011116958.1,hypothetical protein AOL_s00004g6	-	-	-	-
AOL_s00004g60	NW_011645561.1;NW_011645561.1;NW_011645561.1;NW_011645561.1;NW_011645561.1;NW_011645561.1	205373;205470;205746;206001;206719;206895	205403;205523;205907;206656;206829;207098	+;+;+;+;+;+	1218	8.20713	5.96645	5.66527	7.72306	4.94956	7.24623	4.07428	6.67812	6.11445	4.64375	3.0236	4.02992	2.94736	3.42192	2.71673	NA	NA	NA	NA	NA	NA	NA	NA	NA	0.00203765	0.00545775	-1.2136	G1WXQ0,Uncharacterized protein	XP_011117012.1,hypothetical protein AOL_s00004g60	-	-	-	GO:0016021,cellular_component,integral component of membrane;GO:0016020,cellular_component,membrane
AOL_s00004g600	NW_011645561.1;NW_011645561.1;NW_011645561.1	2052065;2057782;2057971	2057720;2057900;2058078	+;+;+	5883	6.94211	5.9093	8.48535	15.065	16.6521	13.1318	13.0883	12.8485	11.1919	20.6093	16.5066	56.7195	15.1259	12.6065	9.1791	NA	NA	NA	0.000651743	0.00782517	1.40075	0.0030599	0.0147259	2.38603	NA	NA	NA	G1WZ89,Uncharacterized protein	XP_011117551.1,hypothetical protein AOL_s00004g600	PF00072,Response regulator receiver domain;PF00512,His Kinase A (phospho-acceptor) domain;PF08448,PAS fold;PF02518,Histidine kinase-, DNA gyrase B-, and HSP90-like ATPase	IPR000014,PAS domain;IPR005467,Histidine kinase domain;IPR011006,CheY-like superfamily;IPR001789,Signal transduction response regulator, receiver domain;IPR003661,Signal transduction histidine kinase, dimerisation/phosphoacceptor domain;IPR036890,Histidine kinase/HSP90-like ATPase superfamily;IPR035965,PAS domain superfamily;IPR004358,Signal transduction histidine kinase-related protein, C-termin…	-	GO:0023014,biological_process,signal transduction by protein phosphorylation;GO:0000160,biological_process,phosphorelay signal transduction system;GO:0007165,biological_process,signal transduction;GO:0000155,molecular_function,phosphorelay sensor kinase activity;GO:0005622,cellular_component,intracellular;GO:0016310,biological_process,phosphorylation;GO:0016772,molecular_function,transferase acti…
AOL_s00004g601	NW_011645561.1	2059357	2059953	+	597	1.34312	0.98698	1.26419	1.39344	1.34115	1.02925	0.268141	1.26515	0.472527	2.72131	0.324672	2.03589	1.18442	1.02668	1.07774	NA	NA	NA	NA	NA	NA	NA	NA	NA	NA	NA	NA	G1WZ90,Uncharacterized protein	XP_011117552.1,hypothetical protein AOL_s00004g601	-	-	-	-
AOL_s00004g602	NW_011645561.1;NW_011645561.1	2061940;2062796	2062729;2063802	+;+	1797	58.0966	76.4542	56.0385	154.903	426.321	122.787	78.9265	23.2786	37.205	392.502	430.839	185.636	428.419	591.302	398.686	0.00507205	0.0304257	1.7731	NA	NA	NA	1.87488e-05	0.000719641	2.39964	1.41732e-06	2.96504e-05	2.81474	G1WZ91,Uncharacterized protein	XP_011117553.1,hypothetical protein AOL_s00004g602	PF06911,Senescence-associated protein	IPR009686,Senescence/spartin-associated	-	-
AOL_s00004g603	NW_011645561.1;NW_011645561.1;NW_011645561.1	2064212;2064415;2065222	2064344;2065146;2065352	-;-;-	996	1.66379	0.788792	1.5155	1.15646	1.08761	1.00952	0.160723	0.291665	0.0566463	5.79963	2.98398	0.797892	2.83976	2.09232	1.61499	NA	NA	NA	0.00234276	0.0170923	-2.35875	NA	NA	NA	NA	NA	NA	G1WZ92,Uncharacterized protein	XP_011117554.1,hypothetical protein AOL_s00004g603	PF00657,SL-like Lipase/Acylhydrolase	IPR001087,GDSL lipase/esterase;IPR036514,SGNH hydrolase superfamily	-	GO:0016788,molecular_function,hydrolase activity, acting on ester bonds
AOL_s00004g604	NW_011645561.1;NW_011645561.1;NW_011645561.1;NW_011645561.1;NW_011645561.1;NW_011645561.1	2067234;2067411;2067753;2067839;2067982;2068797	2067352;2067684;2067776;2067926;2068715;2068856	+;+;+;+;+;+	1299	146.459	128.293	186.916	73.8926	116.712	50.6999	103.845	71.5175	96.3783	115.062	259.085	47.7547	110.962	95.5014	223.952	0.0110319	0.0513361	-1.04285	NA	NA	NA	NA	NA	NA	NA	NA	NA	G1WZ93,Uncharacterized protein	XP_011117555.1,hypothetical protein AOL_s00004g604	PF00441,Acyl-CoA dehydrogenase, C-terminal domain;PF02771,Acyl-CoA dehydrogenase, N-terminal domain;PF02770,Acyl-CoA dehydrogenase, middle domain	IPR036250,Acyl-CoA dehydrogenase-like, C-terminal;IPR013786,Acyl-CoA dehydrogenase/oxidase, N-terminal;IPR009100,Acyl-CoA dehydrogenase/oxidase, N-terminal and middle domain superfamily;IPR037069,Acyl-CoA dehydrogenase/oxidase, N-terminal domain superfamily;IPR009075,Acyl-CoA dehydrogenase/oxidase C-terminal;IPR006091,Acyl-CoA oxidase/dehydrogenase, central domain;IPR006089,Acyl-CoA dehydrogenase…	-	GO:0016627,molecular_function,oxidoreductase activity, acting on the CH-CH group of donors;GO:0050660,molecular_function,flavin adenine dinucleotide binding;GO:0016491,molecular_function,oxidoreductase activity;GO:0003995,molecular_function,acyl-CoA dehydrogenase activity;GO:0008152,biological_process,metabolic process;GO:0055114,biological_process,oxidation-reduction process
AOL_s00004g605	NW_011645561.1;NW_011645561.1;NW_011645561.1;NW_011645561.1	2069826;2070049;2070601;2070829	2069946;2070508;2070721;2071413	+;+;+;+	1287	34.8482	29.9879	39.29	68.1676	102.723	38.1082	35.5733	26.6798	20.9108	66.623	90.2627	54.738	78.6089	74.0084	92.0588	NA	NA	NA	NA	NA	NA	0.00147105	0.00876874	1.07212	4.05686e-05	0.000269637	1.13538	G1WZ94,Uncharacterized protein	XP_011117556.1,hypothetical protein AOL_s00004g605	PF14610,Protein of unknown function (DUF4448)	IPR028000,Protein of unknown function DUF4448	-	GO:0016021,cellular_component,integral component of membrane;GO:0016020,cellular_component,membrane
AOL_s00004g606	NW_011645561.1;NW_011645561.1;NW_011645561.1	2072096;2072583;2074440	2072517;2074358;2074797	-;-;-	2556	59.8766	68.6971	74.409	143.654	96.1495	75.3545	74.8418	45.7569	56.8171	164.152	208.894	110.741	135.491	183.183	180.613	NA	NA	NA	NA	NA	NA	0.000337043	0.00341937	1.2818	0.000164657	0.000740309	1.20877	G1WZ95,Uncharacterized protein	XP_011117557.1,hypothetical protein AOL_s00004g606	PF06472,ABC transporter transmembrane region 2;PF00005,ABC transporter	IPR003439,ABC transporter-like;IPR027417,P-loop containing nucleoside triphosphate hydrolase;IPR011527,ABC transporter type 1, transmembrane domain;IPR036640,ABC transporter type 1, transmembrane domain superfamily;IPR003593,AAA+ ATPase domain;IPR017871,ABC transporter, conserved site	-	GO:0042626,molecular_function,ATPase activity, coupled to transmembrane movement of substances;GO:0015908,biological_process,fatty acid transport;GO:0042760,biological_process,very long-chain fatty acid catabolic process;GO:0055085,biological_process,transmembrane transport;GO:0000166,molecular_function,nucleotide binding;GO:0005777,cellular_component,peroxisome;GO:0005779,cellular_component,inte…
AOL_s00004g607	NW_011645561.1;NW_011645561.1;NW_011645561.1	2075967;2076363;2076528	2076240;2076447;2076816	-;-;-	648	92.8056	103.888	105.904	146.844	188.465	106.203	104.003	33.5328	87.677	130.464	195.823	132.378	194.15	186.716	280.854	NA	NA	NA	NA	NA	NA	NA	NA	NA	0.000191658	0.000829943	1.01453	G1WZ96,Uncharacterized protein	XP_011117558.1,hypothetical protein AOL_s00004g607	PF04718,Mitochondrial ATP synthase g subunit	IPR006808,ATP synthase, F0 complex, subunit G, mitochondrial	-	GO:0015986,biological_process,ATP synthesis coupled proton transport;GO:0000276,cellular_component,mitochondrial proton-transporting ATP synthase complex, coupling factor F(o);GO:0015078,molecular_function,proton transmembrane transporter activity
AOL_s00004g608	NW_011645561.1	2077411	2079666	+	2256	35.353	46.7516	37.8507	53.4677	77.9123	33.8232	42.5745	8.3956	22.883	69.6662	100.408	46.2083	104.855	112.886	144.698	NA	NA	NA	NA	NA	NA	NA	NA	NA	1.78711e-05	0.000154193	1.48265	G1WZ97,Uncharacterized protein	XP_011117559.1,hypothetical protein AOL_s00004g608	PF00271,Helicase conserved C-terminal domain;PF00270,AD/DEAH box helicase	IPR011545,DEAD/DEAH box helicase domain;IPR014014,RNA helicase, DEAD-box type, Q motif;IPR001650,Helicase, C-terminal;IPR014001,Helicase superfamily 1/2, ATP-binding domain;IPR027417,P-loop containing nucleoside triphosphate hydrolase	-	GO:0003676,molecular_function,nucleic acid binding;GO:0005524,molecular_function,ATP binding
AOL_s00004g61	NW_011645561.1	208966	209289	+	324	14.6839	13.488	25.4568	24.4904	13.0828	54.3085	9.71679	20.9804	9.22915	12.4428	11.7653	10.3882	3.18967	5.67524	29.5039	NA	NA	NA	NA	NA	NA	NA	NA	NA	NA	NA	NA	G1WXQ1,Uncharacterized protein	XP_011117013.1,hypothetical protein AOL_s00004g61	-	-	-	-
AOL_s00004g610	NW_011645561.1;NW_011645561.1	2086687;2086834	2086770;2088252	+;+	1503	124.588	65.633	90.3138	29.7177	24.8495	26.1647	41.2182	24.0439	84.8361	18.0153	27.1679	14.0894	20.8449	19.3706	147.108	8.75098e-05	0.00285787	-1.91612	NA	NA	NA	3.85062e-05	0.000993484	-2.21009	NA	NA	NA	G1WZ99,Uncharacterized protein	XP_011117561.1,hypothetical protein AOL_s00004g610	-	IPR036259,MFS transporter superfamily;IPR011701,Major facilitator superfamily;IPR020846,Major facilitator superfamily domain;IPR004737,Nitrate transporter	-	GO:0015706,biological_process,nitrate transport;GO:0055085,biological_process,transmembrane transport;GO:0015707,biological_process,nitrite transport;GO:0016020,cellular_component,membrane;GO:0015113,molecular_function,nitrite transmembrane transporter activity;GO:0016021,cellular_component,integral component of membrane;GO:0015112,molecular_function,nitrate transmembrane transporter activity
AOL_s00004g611	NW_011645561.1;NW_011645561.1;NW_011645561.1	2088879;2089874;2092504	2089816;2092418;2092671	-;-;-	3651	14.2315	11.8217	18.9883	10.2007	5.97273	12.7755	5.8753	11.3144	4.91413	4.92774	4.4772	5.26241	5.63141	3.79407	8.92474	NA	NA	NA	NA	NA	NA	0.000600575	0.00492598	-1.4983	0.000225351	0.000937736	-1.41552	G1WZA0,Uncharacterized protein	XP_011117562.1,hypothetical protein AOL_s00004g611	PF12612,Tubulin folding cofactor D C terminal	IPR016024,Armadillo-type fold;IPR022577,Tubulin-specific chaperone D, C-terminal;IPR021133,HEAT, type 2	-	-
AOL_s00004g612	NW_011645561.1;NW_011645561.1;NW_011645561.1;NW_011645561.1	2093462;2093538;2093826;2094546	2093478;2093752;2094485;2094973	+;+;+;+	1320	17.2112	19.0457	22.0943	13.283	18.2327	11.7645	7.59976	7.04238	7.35166	13.6753	22.2218	7.79118	24.1057	26.0958	42.2674	NA	NA	NA	NA	NA	NA	NA	NA	NA	NA	NA	NA	G1WZA1,Serine/threonine-protein phosphatase	XP_011117563.1,hypothetical protein AOL_s00004g612	PF00149,Calcineurin-like phosphoesterase	IPR006186,Serine/threonine-specific protein phosphatase/bis(5-nucleosyl)-tetraphosphatase;IPR004843,Calcineurin-like phosphoesterase domain, ApaH type	-	GO:0006470,biological_process,protein dephosphorylation;GO:0016787,molecular_function,hydrolase activity;GO:0004721,molecular_function,phosphoprotein phosphatase activity
AOL_s00004g613	NW_011645561.1	2096754	2097434	+	681	7.77114	7.13822	9.18266	13.813	11.7572	18.9482	11.5966	18.94	10.1075	9.01241	8.44385	9.47298	8.14686	6.12026	7.82838	NA	NA	NA	0.00182484	0.0147416	1.32697	NA	NA	NA	NA	NA	NA	G1WZA2,Uncharacterized protein	XP_011117564.1,hypothetical protein AOL_s00004g613	-	-	-	-
AOL_s00004g614	NW_011645561.1;NW_011645561.1	2103436;2105221	2105149;2105642	+;+	2136	25.0513	27.4476	21.0233	48.4426	37.0876	46.4456	28.1289	23.9634	18.6481	53.4385	58.7415	27.8163	48.8665	56.558	57.1463	NA	NA	NA	NA	NA	NA	NA	NA	NA	0.000345324	0.0013	1.04444	G1WZA3,Uncharacterized protein	XP_011117565.1,hypothetical protein AOL_s00004g614	-	-	-	-
AOL_s00004g615	NW_011645561.1;NW_011645561.1	2109810;2110026	2109942;2110678	+;+	786	0.476072	0.249884	0.205758	0.325654	0.239685	0.213207	0.271552	0.887017	1.29205	0.306214	0	0.416323	0.138403	0.545863	0.175412	NA	NA	NA	NA	NA	NA	NA	NA	NA	NA	NA	NA	G1WZA4,Uncharacterized protein	XP_011117566.1,hypothetical protein AOL_s00004g615	PF01814,Hemerythrin HHE cation binding domain	IPR012312,Haemerythrin-like	-	-
AOL_s00004g618	NW_011645561.1;NW_011645561.1;NW_011645561.1;NW_011645561.1;NW_011645561.1	2122317;2122439;2122584;2125043;2125490	2122375;2122524;2124985;2125413;2125631	+;+;+;+;+	3060	54.3644	44.4969	61.8363	37.349	23.703	44.3778	21.5707	39.0748	17.184	18.4249	18.2427	15.4601	18.6107	15.3432	19.6748	NA	NA	NA	NA	NA	NA	6.43907e-05	0.00135075	-1.54465	1.41249e-06	2.96171e-05	-1.68	G1WZA7,Uncharacterized protein	XP_011117569.1,hypothetical protein AOL_s00004g618	PF16191,Ubiquitin-activating enzyme E1 four-helix bundle;PF16190,Ubiquitin-activating enzyme E1 FCCH domain;PF00899,ThiF family;PF09358,Ubiquitin fold domain;PF10585,Ubiquitin-activating enzyme active site	IPR032420,Ubiquitin-activating enzyme E1, four-helix bundle;IPR018074,Ubiquitin-activating enzyme E1, conserved site;IPR033127,Ubiquitin-activating enzyme E1, Cys active site;IPR000594,THIF-type NAD/FAD binding fold;IPR032418,Ubiquitin-activating enzyme E1, FCCH domain;IPR018075,Ubiquitin-activating enzyme E1;IPR018965,Ubiquitin-activating enzyme E1, C-terminal;IPR019572,Ubiquitin-activating enzy…	-	GO:0004839,molecular_function,ubiquitin activating enzyme activity;GO:0005737,cellular_component,cytoplasm;GO:0016567,biological_process,protein ubiquitination;GO:0005524,molecular_function,ATP binding;GO:0016874,molecular_function,ligase activity;GO:0008641,molecular_function,ubiquitin-like modifier activating enzyme activity;GO:0000166,molecular_function,nucleotide binding;GO:0005634,cellular_c…
AOL_s00004g619	NW_011645561.1;NW_011645561.1;NW_011645561.1;NW_011645561.1;NW_011645561.1;NW_011645561.1;NW_011645561.1;NW_011645561.1;NW_011645561.1;NW_011645561.1	2126473;2126688;2126851;2126959;2127084;2127212;2127301;2127671;2128007;2128205	2126583;2126762;2126884;2127021;2127139;2127239;2127599;2127915;2128130;2128255	+;+;+;+;+;+;+;+;+;+	1086	15.1114	13.2929	15.8847	19.5037	8.28337	22.3235	19.6046	36.5396	29.6126	8.31093	6.66324	9.46994	4.95841	4.62799	4.73968	NA	NA	NA	0.000714185	0.00826658	1.56204	NA	NA	NA	2.17298e-05	0.000175098	-1.71927	G1WZA8,Uncharacterized protein	XP_011117570.1,hypothetical protein AOL_s00004g619	PF13409,lutathione S-transferase, N-terminal domain;PF13410,lutathione S-transferase, C-terminal domain	IPR004045,Glutathione S-transferase, N-terminal;IPR036282,Glutathione S-transferase, C-terminal domain superfamily;IPR010987,Glutathione S-transferase, C-terminal-like;IPR016639,Glutathione S-transferase Omega/GSH;IPR036249,Thioredoxin-like superfamily	-	GO:0004364,molecular_function,glutathione transferase activity
AOL_s00004g620	NW_011645561.1;NW_011645561.1;NW_011645561.1	2128764;2128965;2129219	2128880;2129135;2131897	+;+;+	2967	27.9982	21.7626	31.9236	20.1873	9.74663	31.0837	8.56062	17.6629	10.7249	13.324	9.73391	10.7769	8.32292	6.15612	4.08928	NA	NA	NA	NA	NA	NA	0.001666	0.00953924	-1.17213	1.11524e-05	0.000113634	-2.20755	G1WZA9,Uncharacterized protein	XP_011117571.1,hypothetical protein AOL_s00004g620	-	-	-	-
AOL_s00004g621	NW_011645561.1;NW_011645561.1	2137179;2139116	2138976;2139207	-;-	1890	5.06277	4.91023	4.67778	2.09918	1.47026	1.50734	1.7222	0.829995	0.985106	1.52816	2.08529	0.890421	2.82034	1.88094	2.89365	0.000288042	0.00522743	-1.65421	0.00247825	0.0177004	-1.45659	0.000262915	0.00289144	-1.69361	0.00328861	0.00815742	-1.05924	G1WZB0,Uncharacterized protein	XP_011117572.1,hypothetical protein AOL_s00004g621	PF00172,ungal Zn(2)-Cys(6) binuclear cluster domain;PF11951,ungal specific transcription factor domain	IPR001138,Zn(2)-C6 fungal-type DNA-binding domain;IPR036864,Zn(2)-C6 fungal-type DNA-binding domain superfamily;IPR021858,Fungal transcription factor	-	GO:0006355,biological_process,regulation of transcription, DNA-templated;GO:0006357,biological_process,regulation of transcription by RNA polymerase II;GO:0008270,molecular_function,zinc ion binding;GO:0005634,cellular_component,nucleus;GO:0000981,molecular_function,RNA polymerase II transcription factor activity, sequence-specific DNA binding
AOL_s00004g622	NW_011645561.1	2148094	2148696	-	603	16.7549	24.0218	20.3833	6.57951	24.6035	4.90977	3.09718	1.54161	2.152	6.38632	10.3933	3.02344	17.4091	11.486	16.5388	NA	NA	NA	9.15112e-05	0.00297157	-2.56502	0.00134122	0.00826523	-1.65352	NA	NA	NA	G1WZB1,Uncharacterized protein	XP_011117573.1,hypothetical protein AOL_s00004g622	PF09447,Cnl2/NKP2 family protein	IPR018565,Kinetochore subunit NKP2	-	-
AOL_s00004g623	NW_011645561.1;NW_011645561.1;NW_011645561.1;NW_011645561.1	2152771;2155053;2155223;2155453	2154981;2155149;2155367;2155744	-;-;-;-	2745	4.67375	5.00861	4.28126	3.79983	7.39501	3.86646	2.66314	2.51871	1.39765	4.69094	10.0504	2.43528	7.01452	6.67632	14.7166	NA	NA	NA	NA	NA	NA	NA	NA	NA	NA	NA	NA	G1WZB2,Uncharacterized protein	XP_011117574.1,hypothetical protein AOL_s00004g623	PF02278,Polysaccharide lyase family 8, super-sandwich domain;PF08124,Polysaccharide lyase family 8, N terminal alpha-helical domain;PF02884,Polysaccharide lyase family 8, C-terminal beta-sandwich domain	IPR011013,Galactose mutarotase-like domain superfamily;IPR014718,Glycoside hydrolase-type carbohydrate-binding;IPR011071,Polysaccharide lyase family 8-like, C-terminal;IPR003159,Polysaccharide lyase family 8, central domain;IPR012970,Polysaccharide lyase 8, N-terminal alpha-helical;IPR004103,Polysaccharide lyase family 8, C-terminal;IPR008929,Chondroitin AC/alginate lyase	-	GO:0005975,biological_process,carbohydrate metabolic process;GO:0030246,molecular_function,carbohydrate binding;GO:0003824,molecular_function,catalytic activity;GO:0005576,cellular_component,extracellular region;GO:0016829,molecular_function,lyase activity
AOL_s00004g624	NW_011645561.1;NW_011645561.1;NW_011645561.1;NW_011645561.1;NW_011645561.1;NW_011645561.1;NW_011645561.1	2156768;2157387;2157749;2158003;2158617;2159354;2159819	2157299;2157688;2157926;2158560;2159282;2159741;2159903	+;+;+;+;+;+;+	2709	36.7424	46.4197	48.2172	79.4396	118.449	52.5816	45.1462	35.1729	37.1133	104.35	177.492	36.4279	120.591	155.777	126.609	NA	NA	NA	NA	NA	NA	0.0119456	0.0390058	1.22587	3.29561e-05	0.000232827	1.53562	G1WZB3,Lon protease homolog	XP_011117575.1,hypothetical protein AOL_s00004g624	PF05362,Lon protease (S16) C-terminal proteolytic domain;PF00004,ATPase family associated with various cellular activities (AAA);PF02190,ATP-dependent protease La (LON) substrate-binding domain	IPR003111,Lon, substrate-binding domain;IPR008268,Peptidase S16, active site;IPR015947,PUA-like superfamily;IPR008269,Peptidase S16, Lon proteolytic domain;IPR027417,P-loop containing nucleoside triphosphate hydrolase;IPR014721,Ribosomal protein S5 domain 2-type fold, subgroup;IPR020568,Ribosomal protein S5 domain 2-type fold;IPR027065,Lon protease;IPR004815,Lon protease, bacterial/eukaryotic-typ…	-	GO:0004176,molecular_function,ATP-dependent peptidase activity;GO:0016787,molecular_function,hydrolase activity;GO:0006508,biological_process,proteolysis;GO:0030163,biological_process,protein catabolic process;GO:0004252,molecular_function,serine-type endopeptidase activity;GO:0008236,molecular_function,serine-type peptidase activity;GO:0000166,molecular_function,nucleotide binding;GO:0005524,mol…
AOL_s00004g626	NW_011645561.1;NW_011645561.1;NW_011645561.1;NW_011645561.1;NW_011645561.1;NW_011645561.1;NW_011645561.1;NW_011645561.1;NW_011645561.1;NW_011645561.1;NW_011645561.1;NW_011645561.1	2161893;2162145;2162705;2162901;2163048;2163234;2164871;2165371;2165601;2166159;2166743;2167402	2162083;2162642;2162828;2162983;2163151;2164809;2165312;2165529;2166098;2166685;2167165;2167510	-;-;-;-;-;-;-;-;-;-;-;-	4734	42.4803	44.4348	47.4177	19.3703	23.0715	36.3788	40.1045	27.6507	43.4887	27.6579	44.3287	53.2348	25.6106	10.6427	10.0673	NA	NA	NA	NA	NA	NA	NA	NA	NA	0.000522767	0.00182064	-1.62912	G1WZB5,Uncharacterized protein	XP_011117577.1,hypothetical protein AOL_s00004g626	PF12698,ABC-2 family transporter protein;PF00005,ABC transporter	IPR026082,ABC transporter A;IPR017871,ABC transporter, conserved site;IPR003593,AAA+ ATPase domain;IPR003439,ABC transporter-like;IPR027417,P-loop containing nucleoside triphosphate hydrolase	-	GO:0042626,molecular_function,ATPase activity, coupled to transmembrane movement of substances;GO:0055085,biological_process,transmembrane transport;GO:0016887,molecular_function,ATPase activity;GO:0016020,cellular_component,membrane;GO:0000166,molecular_function,nucleotide binding;GO:0005524,molecular_function,ATP binding;GO:0016021,cellular_component,integral component of membrane
AOL_s00004g627	NW_011645561.1;NW_011645561.1;NW_011645561.1;NW_011645561.1	2168803;2169017;2169653;2170051	2168933;2169512;2169942;2170099	-;-;-;-	966	19.9215	16.3674	14.5654	41.0046	25.6456	36.951	16.8476	28.8694	24.9392	27.2203	23.5431	24.8253	23.6488	17.6391	17.603	NA	NA	NA	0.00723961	0.0360435	1.07988	NA	NA	NA	NA	NA	NA	G1WZB6,Ribokinase	XP_011117578.1,hypothetical protein AOL_s00004g627	PF00294,pfkB family carbohydrate kinase	IPR011877,Ribokinase;IPR002173,Carbohydrate/puine kinase, PfkB, conserved site;IPR002139,Ribokinase/fructokinase;IPR029056,Ribokinase-like;IPR011611,Carbohydrate kinase PfkB	-	GO:0005975,biological_process,carbohydrate metabolic process;GO:0016301,molecular_function,kinase activity;GO:0016310,biological_process,phosphorylation;GO:0005737,cellular_component,cytoplasm;GO:0016740,molecular_function,transferase activity;GO:0046872,molecular_function,metal ion binding;GO:0005634,cellular_component,nucleus;GO:0019303,biological_process,D-ribose catabolic process;GO:0016773,m…
AOL_s00004g628	NW_011645561.1;NW_011645561.1	2172287;2172626	2172557;2173116	+;+	762	1236.36	754.577	847.68	116.897	78.8677	84.9632	45.2369	57.2609	47.4607	54.0908	78.3456	69.8752	46.3976	45.0445	36.6699	1.28637e-06	0.000759138	-3.46403	3.39112e-06	0.000955009	-3.64515	2.15964e-06	0.000295314	-3.71775	9.64517e-09	1.8804e-06	-4.55035	G1WZB7,Uncharacterized protein	XP_011117579.1,hypothetical protein AOL_s00004g628	PF00190,Cupin	IPR019780,Germin, manganese binding site;IPR014710,RmlC-like jelly roll fold;IPR006045,Cupin 1;IPR011051,RmlC-like cupin domain superfamily;IPR001929,Germin	-	GO:0045735,molecular_function,nutrient reservoir activity;GO:0005576,cellular_component,extracellular region;GO:0046872,molecular_function,metal ion binding;GO:0030145,molecular_function,manganese ion binding
AOL_s00004g629	NW_011645561.1;NW_011645561.1	2174101;2177031	2176947;2177294	-;-	3111	18.128	13.5738	10.605	11.3131	9.56799	14.1311	5.36859	10.9625	6.25677	7.11764	6.79118	5.28929	7.97264	5.77266	4.74205	NA	NA	NA	NA	NA	NA	0.00298586	0.0144293	-1.086	0.000971725	0.00297491	-1.28609	G1WZB8,Uncharacterized protein	XP_011117580.1,hypothetical protein AOL_s00004g629	-	-	-	-
AOL_s00004g630	NW_011645561.1;NW_011645561.1;NW_011645561.1;NW_011645561.1	2178532;2178942;2180152;2180330	2178884;2180077;2180289;2180361	-;-;-;-	1659	12.2443	10.9511	12.9653	14.3102	10.4473	14.7142	7.59069	10.016	7.7879	7.54406	9.65834	6.28366	7.27853	5.68961	8.03364	NA	NA	NA	NA	NA	NA	NA	NA	NA	NA	NA	NA	G1WZB9,Uncharacterized protein	XP_011117581.1,hypothetical protein AOL_s00004g630	PF00996,P dissociation inhibitor	IPR017230,Rab geranylgeranyltransferase complex component A;IPR036188,FAD/NAD(P)-binding domain superfamily;IPR018203,GDP dissociation inhibitor	-	GO:0050790,biological_process,regulation of catalytic activity;GO:0005092,molecular_function,GDP-dissociation inhibitor activity;GO:0007264,biological_process,small GTPase mediated signal transduction;GO:0005622,cellular_component,intracellular
AOL_s00004g631	NW_011645561.1;NW_011645561.1	2180554;2180724	2180657;2180862	-;-	243	4.61966	5.05167	3.32769	4.74008	2.32583	4.36767	2.19588	1.67365	3.94706	2.7238	3.1906	3.27037	3.35755	1.5134	0.945637	NA	NA	NA	NA	NA	NA	NA	NA	NA	0.0317869	0.0561634	-1.26936	G1WZC0,Uncharacterized protein	XP_011117582.1,hypothetical protein AOL_s00004g631	-	-	-	-
AOL_s00004g632	NW_011645561.1;NW_011645561.1;NW_011645561.1	2182513;2182717;2182877	2182633;2182796;2184157	+;+;+	1482	115.749	80.5781	95.0493	88.2575	65.0221	133.62	34.6372	58.178	41.877	53.8373	52.3591	34.7606	38.3902	28.5784	28.2818	NA	NA	NA	NA	NA	NA	0.00295996	0.0143639	-1.00176	8.08375e-06	9.25893e-05	-1.70214	G1WZC1,Phosphotransferase	XP_011117583.1,hypothetical protein AOL_s00004g632	PF03727,Hexokinase;PF00349,Hexokinase	IPR022672,Hexokinase, N-terminal;IPR019807,Hexokinase, binding site;IPR022673,Hexokinase, C-terminal;IPR001312,Hexokinase	-	GO:0005975,biological_process,carbohydrate metabolic process;GO:0016301,molecular_function,kinase activity;GO:0016310,biological_process,phosphorylation;GO:0004396,molecular_function,hexokinase activity;GO:0001678,biological_process,cellular glucose homeostasis;GO:0005623,cellular_component,cell;GO:0016740,molecular_function,transferase activity;GO:0016773,molecular_function,phosphotransferase ac…
AOL_s00004g633	NW_011645561.1;NW_011645561.1;NW_011645561.1	2185030;2185138;2186410	2185071;2186334;2186631	+;+;+	1461	63.9936	74.376	68.1513	72.7071	109.992	45.9958	30.5332	16.8214	19.8492	79.6104	116.174	28.189	149.104	171.124	153.885	NA	NA	NA	0.0120172	0.0513866	-1.02391	NA	NA	NA	0.000156308	0.000711501	1.10874	G1WZC2,Uncharacterized protein	XP_011117584.1,hypothetical protein AOL_s00004g633	-	-	-	-
AOL_s00004g635	NW_011645561.1;NW_011645561.1;NW_011645561.1;NW_011645561.1	2188178;2188256;2189282;2189978	2188193;2189217;2189915;2190057	+;+;+;+	1692	64.261	66.1952	74.9048	95.268	90.1879	58.8975	43.3313	25.41	40.2141	72.1911	103.559	28.1532	100.844	112.153	136.706	NA	NA	NA	NA	NA	NA	NA	NA	NA	NA	NA	NA	G1WZC4,Uncharacterized protein	XP_011117586.1,hypothetical protein AOL_s00004g635	PF00443,Ubiquitin carboxyl-terminal hydrolase;PF00240,Ubiquitin family	IPR000626,Ubiquitin domain;IPR029071,Ubiquitin-like domain superfamily;IPR028889,Ubiquitin specific protease domain;IPR018200,Ubiquitin specific protease, conserved site;IPR001394,Peptidase C19, ubiquitin carboxyl-terminal hydrolase	-	GO:0036459,molecular_function,thiol-dependent ubiquitinyl hydrolase activity;GO:0006511,biological_process,ubiquitin-dependent protein catabolic process;GO:0016579,biological_process,protein deubiquitination
AOL_s00004g636	NW_011645561.1;NW_011645561.1;NW_011645561.1;NW_011645561.1;NW_011645561.1;NW_011645561.1;NW_011645561.1;NW_011645561.1;NW_011645561.1;NW_011645561.1;NW_011645561.1;NW_011645561.1;NW_011645561.1	2190559;2191285;2191511;2192228;2192395;2192582;2193013;2193175;2193557;2193693;2193903;2194103;2194848	2191191;2191441;2192163;2192326;2192516;2192945;2193111;2193498;2193629;2193820;2194053;2194784;2195004	+;+;+;+;+;+;+;+;+;+;+;+;+	3642	31.3662	28.8655	45.6195	33.2254	21.2601	37.5929	17.9185	20.9299	15.5069	32.1838	29.7502	21.6664	34.0512	25.0253	46.5763	NA	NA	NA	NA	NA	NA	NA	NA	NA	NA	NA	NA	G1WZC5,Uncharacterized protein	XP_011117587.1,hypothetical protein AOL_s00004g636	PF02463,RecF/RecN/SMC N terminal domain	IPR003395,RecF/RecN/SMC, N-terminal;IPR027131,Structural maintenance of chromosomes protein 5;IPR027417,P-loop containing nucleoside triphosphate hydrolase	-	GO:0006281,biological_process,DNA repair;GO:0030915,cellular_component,Smc5-Smc6 complex;GO:0000724,biological_process,double-strand break repair via homologous recombination;GO:0007062,biological_process,sister chromatid cohesion
AOL_s00004g639	NW_011645561.1;NW_011645561.1;NW_011645561.1	2197798;2199803;2199982	2199744;2199917;2200226	-;-;-	2307	51.0462	53.9125	48.3705	30.04	22.4773	28.9107	18.8506	16.4956	23.551	42.4615	32.7389	20.2429	35.3892	31.0847	38.388	0.00198934	0.0164046	-1.03551	NA	NA	NA	NA	NA	NA	NA	NA	NA	G1WZC8,Uncharacterized protein	XP_011117590.1,hypothetical protein AOL_s00004g639	PF06978,Ribonucleases P/MRP protein subunit POP1;PF08170,POPLD (NUC188) domain	IPR012590,POPLD;IPR009723,Ribonuclease P/MRP, subunit POP1	-	GO:0001682,biological_process,tRNA 5'-leader removal;GO:0004526,molecular_function,ribonuclease P activity;GO:0090501,biological_process,RNA phosphodiester bond hydrolysis;GO:0090502,biological_process,RNA phosphodiester bond hydrolysis, endonucleolytic;GO:0006396,biological_process,RNA processing
AOL_s00004g64	NW_011645561.1	214900	215577	+	678	0.551906	0.869067	1.35169	0.849438	1.45879	1.15346	3.62029	8.48357	7.2397	11.4485	15.533	2.34425	7.54111	12.4755	13.218	NA	NA	NA	0.000106305	0.00313958	3.40801	0.000434755	0.00399622	3.33327	4.16601e-06	5.90915e-05	3.48226	G1WXQ4,Uncharacterized protein	XP_011117016.1,hypothetical protein AOL_s00004g64	-	-	-	-
AOL_s00004g640	NW_011645561.1	2200430	2201182	-	753	20.7293	20.1495	15.8218	15.1267	6.12964	15.1334	7.72409	9.10459	11.7635	21.3356	12.0124	9.43633	12.4243	13.2679	14.9531	NA	NA	NA	NA	NA	NA	NA	NA	NA	NA	NA	NA	G1WZC9,Uncharacterized protein	XP_011117591.1,hypothetical protein AOL_s00004g640	PF00583,Acetyltransferase (GNAT) family	IPR016181,Acyl-CoA N-acyltransferase;IPR000182,GNAT domain	-	GO:0008080,molecular_function,N-acetyltransferase activity
AOL_s00004g641	NW_011645561.1;NW_011645561.1	2202286;2203748	2203667;2204345	-;-	1980	177.215	162.608	169.295	176.234	149.12	151.81	207.376	185.537	227.389	234.363	208.35	198.061	202.597	205.299	145.65	NA	NA	NA	NA	NA	NA	NA	NA	NA	NA	NA	NA	G1WZD0,Uncharacterized protein	XP_011117592.1,hypothetical protein AOL_s00004g641	PF08613,Cyclin	IPR013922,Cyclin PHO80-like;IPR036915,Cyclin-like superfamily	-	GO:0019901,molecular_function,protein kinase binding;GO:0000079,biological_process,regulation of cyclin-dependent protein serine/threonine kinase activity
AOL_s00004g642	NW_011645561.1;NW_011645561.1;NW_011645561.1	2206195;2206386;2206527	2206296;2206429;2206635	+;+;+	255	26.6232	20.7963	30.2311	56.9646	55.0402	55.6412	23.8551	40.328	25.2229	46.4851	45.6068	40.1475	38.8212	48.0727	45.7778	NA	NA	NA	NA	NA	NA	NA	NA	NA	NA	NA	NA	G1WZD1,Uncharacterized protein	XP_011117593.1,hypothetical protein AOL_s00004g642	-	-	-	-
AOL_s00004g644	NW_011645561.1;NW_011645561.1;NW_011645561.1;NW_011645561.1;NW_011645561.1;NW_011645561.1;NW_011645561.1	2208120;2208315;2208475;2210419;2211320;2211494;2212454	2208244;2208353;2210357;2211259;2211437;2212400;2212629	+;+;+;+;+;+;+	4089	16.7859	15.779	17.0466	18.6073	27.9202	16.0518	10.6224	10.756	9.39639	19.3066	22.5478	12.2898	25.673	22.9791	24.6705	NA	NA	NA	NA	NA	NA	NA	NA	NA	NA	NA	NA	G1WZD3,Uncharacterized protein	XP_011117595.1,hypothetical protein AOL_s00004g644	PF00400,WD domain, G-beta repeat	IPR036322,WD40-repeat-containing domain superfamily;IPR019775,WD40 repeat, conserved site;IPR001680,WD40 repeat;IPR025651,Maintenance of telomere capping protein 5;IPR017986,WD40-repeat-containing domain	-	-
AOL_s00004g645	NW_011645561.1;NW_011645561.1	2212816;2213360	2213271;2213818	-;-	915	10.2823	10.1424	9.60338	18.7427	18.8393	11.4773	9.44734	8.44508	7.39931	15.5853	16.2407	8.99179	15.753	15.7418	24.2096	NA	NA	NA	NA	NA	NA	NA	NA	NA	NA	NA	NA	G1WZD4,Uncharacterized protein	XP_011117596.1,hypothetical protein AOL_s00004g645	PF02676,Methyltransferase TYW3	IPR036602,tRNA wybutosine-synthesizing-like superfamily;IPR003827,tRNA wybutosine-synthesizing protein	-	-
AOL_s00004g646	NW_011645561.1;NW_011645561.1;NW_011645561.1;NW_011645561.1;NW_011645561.1;NW_011645561.1	2214233;2214589;2214687;2215030;2215326;2215523	2214524;2214624;2214953;2215256;2215466;2215597	+;+;+;+;+;+	1038	11.2783	12.0154	10.4389	27.8651	23.05	17.8667	14.8565	17.5194	11.197	21.2164	17.1794	13.1054	26.8817	20.2537	23.0233	NA	NA	NA	NA	NA	NA	NA	NA	NA	NA	NA	NA	G1WZD5,Uncharacterized protein	XP_011117597.1,hypothetical protein AOL_s00004g646	PF09365,Conserved hypothetical protein (DUF2461)	IPR012808,Conserved hypothetical protein CHP02453	-	-
AOL_s00004g649	NW_011645561.1;NW_011645561.1;NW_011645561.1;NW_011645561.1;NW_011645561.1;NW_011645561.1;NW_011645561.1	2223476;2223701;2224006;2224259;2224986;2225789;2226098	2223639;2223895;2224162;2224925;2225714;2226044;2226146	-;-;-;-;-;-;-	2217	2.67642	3.58799	3.93919	1.15455	0.828519	1.48658	1.10715	1.70342	1.83231	0.542816	0.786856	0.695829	1.0059	0.58058	0.870652	0.000913369	0.0101111	-1.66999	NA	NA	NA	0.000115043	0.00178448	-2.23612	3.04815e-05	0.000222374	-2.15596	G1WZD8,Uncharacterized protein	XP_011117600.1,hypothetical protein AOL_s00004g649	PF00069,Protein kinase domain	IPR011009,Protein kinase-like domain superfamily;IPR017441,Protein kinase, ATP binding site;IPR008271,Serine/threonine-protein kinase, active site;IPR000719,Protein kinase domain	-	GO:0006468,biological_process,protein phosphorylation;GO:0005524,molecular_function,ATP binding;GO:0004672,molecular_function,protein kinase activity
AOL_s00004g65	NW_011645561.1;NW_011645561.1;NW_011645561.1;NW_011645561.1;NW_011645561.1;NW_011645561.1;NW_011645561.1	217925;218106;218472;218732;219026;219647;220289	218035;218387;218640;218957;219485;220198;220771	+;+;+;+;+;+;+	2283	2.01367	1.01087	2.3613	12.1087	8.85024	16.1488	11.6163	21.2497	9.39093	7.03709	4.61295	9.78761	4.95558	2.92637	2.59684	8.94343e-05	0.00287119	2.67827	1.62904e-05	0.0014334	3.5404	0.00160339	0.00932435	2.17531	NA	NA	NA	G1WXQ5,Uncharacterized protein	XP_011117017.1,hypothetical protein AOL_s00004g65	-	IPR022812,Dynamin superfamily	-	GO:0016021,cellular_component,integral component of membrane;GO:0016020,cellular_component,membrane
AOL_s00004g650	NW_011645561.1;NW_011645561.1	2227496;2227628	2227564;2228791	-;-	1233	85.8418	97.1293	103.838	100.995	200.043	78.5124	97.3722	39.2043	77.6515	160.115	190.371	125.683	192.027	231.301	217.602	NA	NA	NA	NA	NA	NA	NA	NA	NA	0.000180905	0.000796937	1.072	G1WZD9,Uncharacterized protein	XP_011117601.1,hypothetical protein AOL_s00004g650	PF00096,Zinc finger, C2H2 type	IPR013087,Zinc finger C2H2-type;IPR036236,Zinc finger C2H2 superfamily	-	GO:0003676,molecular_function,nucleic acid binding
AOL_s00004g651	NW_011645561.1;NW_011645561.1;NW_011645561.1;NW_011645561.1;NW_011645561.1	2233414;2233703;2234172;2234553;2234722	2233644;2234095;2234465;2234660;2235810	-;-;-;-;-	2115	15.7209	18.9444	27.2729	19.6965	17.659	23.7967	12.7408	13.2956	15.3654	18.9475	17.6569	14.1899	11.2899	9.79523	8.80046	NA	NA	NA	NA	NA	NA	NA	NA	NA	0.000774711	0.002476	-1.13161	G1WZE0,Uncharacterized protein	XP_011117602.1,hypothetical protein AOL_s00004g651	-	IPR012677,Nucleotide-binding alpha-beta plait domain superfamily;IPR035979,RNA-binding domain superfamily	-	GO:0003676,molecular_function,nucleic acid binding
AOL_s00004g652	NW_011645561.1	2236743	2237804	+	1062	17.567	17.9857	18.071	15.2446	20.6664	11.3614	8.49137	5.14253	6.26886	15.1278	21.1107	7.08689	20.8452	17.2566	25.8784	NA	NA	NA	NA	NA	NA	NA	NA	NA	NA	NA	NA	G1WZE1,Uncharacterized protein	XP_011117603.1,hypothetical protein AOL_s00004g652	PF01138,3' exoribonuclease family, domain 1	IPR020568,Ribosomal protein S5 domain 2-type fold;IPR033196,Exosome complex component Rrp43;IPR001247,Exoribonuclease, phosphorolytic domain 1;IPR027408,PNPase/RNase PH domain superfamily	-	GO:0000178,cellular_component,exosome (RNase complex);GO:0006401,biological_process,RNA catabolic process;GO:0006396,biological_process,RNA processing
AOL_s00004g653	NW_011645561.1;NW_011645561.1;NW_011645561.1;NW_011645561.1;NW_011645561.1	2237952;2238289;2238464;2238542;2238670	2238211;2238388;2238481;2238596;2238716	-;-;-;-;-	480	144.443	137.179	127.808	136.381	193.004	121.496	66.8111	61.3677	51.483	87.2481	98.1259	56.2913	167.483	105.474	187.566	NA	NA	NA	NA	NA	NA	NA	NA	NA	NA	NA	NA	G1WZE2,Uncharacterized protein	XP_011117604.1,hypothetical protein AOL_s00004g653	PF07956,Protein of Unknown function (DUF1690)	IPR012471,Protein of unknown function DUF1690	-	-
AOL_s00004g655	NW_011645561.1	2241759	2242211	+	453	83.9012	69.2635	87.9435	74.0205	95.7558	57.5866	50.6508	49.1217	47.3278	43.9661	59.3325	32.919	89.4531	62.5104	88.9738	NA	NA	NA	NA	NA	NA	NA	NA	NA	NA	NA	NA	G1WZE4,Uncharacterized protein	XP_011117606.1,hypothetical protein AOL_s00004g655	PF00206,Lyase;PF10415,umarase C C-terminus	IPR022761,Fumarate lyase, N-terminal;IPR005677,Fumarate hydratase, class II;IPR008948,L-Aspartase-like;IPR018951,Fumarase C, C-terminal	-	GO:0004333,molecular_function,fumarate hydratase activity;GO:0003824,molecular_function,catalytic activity;GO:0045239,cellular_component,tricarboxylic acid cycle enzyme complex;GO:0016829,molecular_function,lyase activity;GO:0006099,biological_process,tricarboxylic acid cycle;GO:0006106,biological_process,fumarate metabolic process
AOL_s00004g656	NW_011645561.1;NW_011645561.1;NW_011645561.1;NW_011645561.1;NW_011645561.1	2242706;2243492;2245877;2246087;2246848	2243404;2245787;2246024;2246781;2247353	-;-;-;-;-	4344	68.469	68.6912	78.5546	102.851	103.119	69.6581	59.7843	31.2299	45.1722	113.139	143.126	93.6448	135.918	172.534	149.035	NA	NA	NA	NA	NA	NA	NA	NA	NA	0.000898908	0.00280197	1.00337	G1WZE5,Uncharacterized protein	XP_011117607.1,hypothetical protein AOL_s00004g656	PF00076,RNA recognition motif. (a.k.a. RRM, RBD, or RNP domain);PF00293,NUDIX domain	IPR013087,Zinc finger C2H2-type;IPR015797,NUDIX hydrolase-like domain superfamily;IPR000086,NUDIX hydrolase domain;IPR012677,Nucleotide-binding alpha-beta plait domain superfamily;IPR000504,RNA recognition motif domain;IPR035979,RNA-binding domain superfamily	-	GO:0003723,molecular_function,RNA binding;GO:0003676,molecular_function,nucleic acid binding;GO:0016787,molecular_function,hydrolase activity
AOL_s00004g657	NW_011645561.1	2248172	2249917	-	1746	18.2779	21.1202	19.9764	21.5136	39.0866	11.8375	16.4114	4.69189	6.592	26.4326	42.592	11.6734	50.2178	48.5848	52.7227	NA	NA	NA	NA	NA	NA	NA	NA	NA	2.78066e-05	0.000209189	1.25212	G1WZE6,Uncharacterized protein	XP_011117608.1,hypothetical protein AOL_s00004g657	PF07757,Predicted AdoMet-dependent methyltransferase	IPR011671,tRNA (uracil-O(2)-)-methyltransferase	-	GO:0032259,biological_process,methylation;GO:0008168,molecular_function,methyltransferase activity
AOL_s00004g658	NW_011645561.1;NW_011645561.1;NW_011645561.1;NW_011645561.1;NW_011645561.1	2250473;2250584;2250784;2250892;2251374	2250503;2250704;2250824;2251318;2252712	+;+;+;+;+	1959	35.5282	33.1359	33.655	24.2049	41.1838	20.3024	14.6815	15.3627	7.51687	25.0329	38.2249	13.9358	75.7993	70.4287	92.6198	NA	NA	NA	NA	NA	NA	NA	NA	NA	3.8636e-05	0.000261575	1.11641	G1WZE7,Uncharacterized protein	XP_011117609.1,hypothetical protein AOL_s00004g658	PF08546,Ketopantoate reductase PanE/ApbA C terminal;PF02558,Ketopantoate reductase PanE/ApbA	IPR013332,Ketopantoate reductase, N-terminal domain;IPR013752,Ketopantoate reductase, C-terminal domain;IPR013328,6-phosphogluconate dehydrogenase, domain 2;IPR008927,6-phosphogluconate dehydrogenase-like, C-terminal domain superfamily	-	GO:0055114,biological_process,oxidation-reduction process;GO:0016491,molecular_function,oxidoreductase activity
AOL_s00004g659	NW_011645561.1;NW_011645561.1	2253409;2254019	2253956;2254268	-;-	798	8.84235	10.8911	9.72786	8.01893	15.2862	7.28003	4.0789	4.80523	3.11086	7.54024	11.335	4.80358	14.859	10.1386	20.9057	NA	NA	NA	NA	NA	NA	NA	NA	NA	NA	NA	NA	G1WZE8,Uncharacterized protein	XP_011117610.1,hypothetical protein AOL_s00004g659	PF00096,Zinc finger, C2H2 type	IPR013087,Zinc finger C2H2-type;IPR036236,Zinc finger C2H2 superfamily	-	GO:0003676,molecular_function,nucleic acid binding
AOL_s00004g66	NW_011645561.1;NW_011645561.1	225168;225987	225928;227280	+;+	2055	2.73133	2.26993	2.20356	3.36303	4.79003	3.07163	2.25904	1.18744	0.851101	1.75682	3.30122	1.1374	2.7527	2.41591	4.45043	NA	NA	NA	NA	NA	NA	NA	NA	NA	NA	NA	NA	G1WXQ6,Lysophospholipase	XP_011117018.1,hypothetical protein AOL_s00004g66	PF01735,Lysophospholipase catalytic domain	IPR002642,Lysophospholipase, catalytic domain;IPR016035,Acyl transferase/acyl hydrolase/lysophospholipase	-	GO:0006629,biological_process,lipid metabolic process;GO:0016787,molecular_function,hydrolase activity;GO:0009395,biological_process,phospholipid catabolic process;GO:0004622,molecular_function,lysophospholipase activity;GO:0008152,biological_process,metabolic process;GO:0004620,molecular_function,phospholipase activity;GO:0016042,biological_process,lipid catabolic process
AOL_s00004g67	NW_011645561.1;NW_011645561.1	227589;227986	227896;228484	-;-	807	2.11969	3.95495	2.80565	3.80616	7.17853	2.28425	3.37219	1.07992	0.978781	1.78948	4.88375	0.926832	8.15547	5.77229	16.5153	NA	NA	NA	NA	NA	NA	NA	NA	NA	0.00185478	0.00504762	1.62239	G1WXQ7,Uncharacterized protein	XP_011117019.1,hypothetical protein AOL_s00004g67	-	-	-	-
AOL_s00004g69	NW_011645561.1	231225	233393	+	2169	1.25692	1.01872	0.54679	3.03876	0.911997	2.52388	0.639631	1.60718	0.390178	0.38838	0.238302	0.107762	0.376157	0.254326	0.529714	NA	NA	NA	NA	NA	NA	0.00475716	0.0200491	-1.93957	0.00753661	0.0164084	-1.39269	G1WXQ9,Uncharacterized protein	XP_011117021.1,hypothetical protein AOL_s00004g69	PF00172,ungal Zn(2)-Cys(6) binuclear cluster domain	IPR001138,Zn(2)-C6 fungal-type DNA-binding domain;IPR036864,Zn(2)-C6 fungal-type DNA-binding domain superfamily	-	GO:0006355,biological_process,regulation of transcription, DNA-templated;GO:0006357,biological_process,regulation of transcription by RNA polymerase II;GO:0000981,molecular_function,RNA polymerase II transcription factor activity, sequence-specific DNA binding;GO:0005634,cellular_component,nucleus;GO:0008270,molecular_function,zinc ion binding
AOL_s00004g7	NW_011645561.1	14826	16853	+	2028	0.711693	0.823214	2.63163	2.27187	0.65027	0.908968	0.710414	1.97676	0.139102	2.67032	4.65139	1.4983	1.39467	0.725357	1.11042	NA	NA	NA	NA	NA	NA	NA	NA	NA	NA	NA	NA	G1WXJ7,Uncharacterized protein	XP_011116959.1,hypothetical protein AOL_s00004g7	PF12710,haloacid dehalogenase-like hydrolase;PF14681,Uracil phosphoribosyltransferase;PF13207,AAA domain	IPR036412,HAD-like superfamily;IPR029057,Phosphoribosyltransferase-like;IPR023214,HAD superfamily;IPR000836,Phosphoribosyltransferase domain;IPR027417,P-loop containing nucleoside triphosphate hydrolase	-	GO:0009116,biological_process,nucleoside metabolic process
AOL_s00004g72	NW_011645561.1;NW_011645561.1	238549;238672	238578;241239	+;+	2598	1.25513	0.888301	1.2035	2.78329	1.41403	2.45114	1.19125	2.19159	1.60703	2.6403	2.1636	1.54744	1.40273	1.67505	1.18521	NA	NA	NA	0.00947007	0.0434701	1.17384	NA	NA	NA	NA	NA	NA	G1WXR2,Uncharacterized protein	XP_011117024.1,hypothetical protein AOL_s00004g72	-	IPR011047,Quinoprotein alcohol dehydrogenase-like superfamily;IPR015943,WD40/YVTN repeat-like-containing domain superfamily;IPR001680,WD40 repeat	-	-
AOL_s00004g73	NW_011645561.1;NW_011645561.1	241259;242160	242070;242406	-;-	1059	2.97819	4.3121	5.75228	12.3269	24.3274	11.9211	9.57356	16.8429	11.6143	21.4775	24.282	14.4347	27.0164	41.6142	31.4198	0.00162828	0.0145762	1.79557	0.000214929	0.00420027	2.1406	3.42649e-05	0.000944878	2.24921	2.67625e-06	4.46995e-05	2.86637	G1WXR3,Uncharacterized protein	XP_011117025.1,hypothetical protein AOL_s00004g73	-	-	-	GO:0016021,cellular_component,integral component of membrane;GO:0016020,cellular_component,membrane
AOL_s00004g74	NW_011645561.1;NW_011645561.1	244891;245195	245117;246011	+;+	1044	29.1858	26.2914	29.4328	32.9149	48.4064	32.9597	16.3044	9.73892	6.37694	31.3535	40.8452	14.0152	52.2041	46.9088	73.6912	NA	NA	NA	NA	NA	NA	NA	NA	NA	NA	NA	NA	G1WXR4,Uncharacterized protein	XP_011117026.1,hypothetical protein AOL_s00004g74	PF01997,Translin family	IPR016069,Translin, C-terminal;IPR036081,Translin superfamily;IPR016068,Translin, N-terminal;IPR002848,Translin family	-	GO:0043565,molecular_function,sequence-specific DNA binding
AOL_s00004g75	NW_011645561.1;NW_011645561.1;NW_011645561.1;NW_011645561.1	246363;246675;247029;247317	246602;246959;247227;247642	-;-;-;-	1050	13.8477	9.91398	14.3243	20.9647	30.1428	22.9293	9.65562	7.69128	4.24491	20.5155	28.9205	9.66106	26.8335	21.7151	59.1326	NA	NA	NA	NA	NA	NA	NA	NA	NA	0.00117904	0.0034649	1.36483	G1WXR5,Uncharacterized protein	XP_011117027.1,hypothetical protein AOL_s00004g75	PF05817,Oligosaccharyltransferase subunit Ribophorin II	IPR008814,Dolichyl-diphosphooligosaccharide--protein glycosyltransferase subunit Swp1	-	GO:0008250,cellular_component,oligosaccharyltransferase complex;GO:0006487,biological_process,protein N-linked glycosylation;GO:0016021,cellular_component,integral component of membrane;GO:0016020,cellular_component,membrane
AOL_s00004g76	NW_011645561.1	248063	249289	-	1227	0.130699	0.160073	0.351482	3.54637	2.07278	2.68602	0.521858	0.473509	0.229909	0.686549	1.00048	0.495283	0.398965	0.649392	0.861478	5.59552e-05	0.00230845	3.54891	NA	NA	NA	NA	NA	NA	NA	NA	NA	G1WXR6,Uncharacterized protein	XP_011117028.1,hypothetical protein AOL_s00004g76	PF01048,Phosphorylase superfamily	IPR035994,Nucleoside phosphorylase superfamily;IPR000845,Nucleoside phosphorylase domain	-	GO:0003824,molecular_function,catalytic activity;GO:0009116,biological_process,nucleoside metabolic process
AOL_s00004g77	NW_011645561.1	250095	251315	+	1221	27.8444	31.6088	33.1575	32.3362	32.9803	24.2473	18.3111	17.4156	14.9713	25.8228	41.4856	18.0327	26.5947	31.2738	56.0078	NA	NA	NA	NA	NA	NA	NA	NA	NA	NA	NA	NA	G1WXR7,Uncharacterized protein	XP_011117029.1,hypothetical protein AOL_s00004g77	PF00173,Cytochrome b5-like Heme/Steroid binding domain	IPR001199,Cytochrome b5-like heme/steroid binding domain;IPR018506,Cytochrome b5, heme-binding site;IPR036400,Cytochrome b5-like heme/steroid binding domain superfamily	-	GO:0055114,biological_process,oxidation-reduction process;GO:0020037,molecular_function,heme binding;GO:0016491,molecular_function,oxidoreductase activity;GO:0046872,molecular_function,metal ion binding
AOL_s00004g78	NW_011645561.1;NW_011645561.1;NW_011645561.1;NW_011645561.1	251917;252775;253280;253854	252710;253138;253571;253954	-;-;-;-	1551	0.516983	0.696486	1.32078	1.11396	0.759157	1.44062	0.516054	0.786649	0.181882	0.620721	1.33302	0.512379	1.15728	0.63229	0.918567	NA	NA	NA	NA	NA	NA	NA	NA	NA	NA	NA	NA	G1WXR8,Uncharacterized protein	XP_011117030.1,hypothetical protein AOL_s00004g78	-	-	-	-
AOL_s00004g79	NW_011645561.1;NW_011645561.1;NW_011645561.1;NW_011645561.1;NW_011645561.1;NW_011645561.1;NW_011645561.1;NW_011645561.1;NW_011645561.1;NW_011645561.1;NW_011645561.1	254486;255057;255489;256723;256979;257233;257416;257561;257662;257823;257918	254949;255416;256662;256909;257159;257268;257494;257603;257739;257852;258318	+;+;+;+;+;+;+;+;+;+;+	3033	10.6101	6.60525	10.1312	38.9474	25.7153	50.3166	22.3433	29.6724	11.5146	23.0527	14.8263	28.1746	12.6252	11.2764	11.122	0.000195264	0.00433868	1.95873	0.000612872	0.00753155	1.76462	0.00520125	0.0214633	1.43202	NA	NA	NA	G1WXR9,Uncharacterized protein	XP_011117031.1,hypothetical protein AOL_s00004g79	PF00004,ATPase family associated with various cellular activities (AAA)	IPR003959,ATPase, AAA-type, core;IPR003593,AAA+ ATPase domain;IPR027417,P-loop containing nucleoside triphosphate hydrolase	-	GO:0005524,molecular_function,ATP binding
AOL_s00004g80	NW_011645561.1;NW_011645561.1;NW_011645561.1	259976;261516;263886	261431;263765;264748	+;+;+	4569	0.339292	0.150456	0.530944	0.994389	0.432944	0.941396	0.700722	2.00914	0.654464	0.632133	1.20197	1.73933	0.940466	0.858553	0.754399	NA	NA	NA	0.00297136	0.0200008	2.28047	0.00824485	0.0297638	1.9958	0.0110415	0.0226489	1.25671	G1WXS0,Uncharacterized protein	XP_011117032.1,hypothetical protein AOL_s00004g80	PF05729,NACHT domain;PF17107,N-terminal domain on NACHT_NTPase and P-loop NTPases;PF13424,Tetratricopeptide repeat	IPR007111,NACHT nucleoside triphosphatase;IPR013026,Tetratricopeptide repeat-containing domain;IPR019734,Tetratricopeptide repeat;IPR027417,P-loop containing nucleoside triphosphate hydrolase;IPR031352,NACHT-NTPase and P-loop NTPases, N-terminal domain;IPR035994,Nucleoside phosphorylase superfamily;IPR011990,Tetratricopeptide-like helical domain superfamily	-	GO:0003824,molecular_function,catalytic activity;GO:0009116,biological_process,nucleoside metabolic process
AOL_s00004g81	NW_011645561.1	264862	266133	-	1272	5.37922	5.17272	5.84857	6.0872	5.18376	8.25607	4.27887	15.7582	6.65327	4.73043	7.26351	3.71184	4.57545	4.04763	12.6818	NA	NA	NA	0.0188002	0.0691826	1.26573	NA	NA	NA	NA	NA	NA	G1WXS1,Uncharacterized protein	XP_011117033.1,hypothetical protein AOL_s00004g81	PF05007,Mannosyltransferase (PIG-M)	IPR007704,Mannosyltransferase, DXD	-	GO:0016758,molecular_function,transferase activity, transferring hexosyl groups;GO:0006506,biological_process,GPI anchor biosynthetic process;GO:0016021,cellular_component,integral component of membrane;GO:0016020,cellular_component,membrane
AOL_s00004g87	NW_011645561.1;NW_011645561.1;NW_011645561.1;NW_011645561.1;NW_011645561.1;NW_011645561.1;NW_011645561.1;NW_011645561.1	281372;281469;281814;282708;282889;283037;283197;283329	281393;281750;282647;282829;282969;283083;283241;283434	-;-;-;-;-;-;-;-	1539	61.9659	39.9135	55.5899	54.6356	24.1764	78.6544	15.9491	43.5653	7.58862	26.2344	19.7313	29.7067	16.399	11.5098	11.5865	NA	NA	NA	NA	NA	NA	NA	NA	NA	2.72764e-06	4.50331e-05	-2.08161	G1WXS7,Pyruvate kinase	XP_011117039.1,hypothetical protein AOL_s00004g87	PF00224,Pyruvate kinase, barrel domain;PF02887,Pyruvate kinase, alpha/beta domain	IPR011037,Pyruvate kinase-like, insert domain superfamily;IPR015795,Pyruvate kinase, C-terminal;IPR015793,Pyruvate kinase, barrel;IPR015813,Pyruvate/Phosphoenolpyruvate kinase-like domain superfamily;IPR036918,Pyruvate kinase, C-terminal domain superfamily;IPR018209,Pyruvate kinase, active site;IPR015806,Pyruvate kinase, insert domain superfamily;IPR001697,Pyruvate kinase	-	GO:0016301,molecular_function,kinase activity;GO:0004743,molecular_function,pyruvate kinase activity;GO:0006096,biological_process,glycolytic process;GO:0003824,molecular_function,catalytic activity;GO:0016740,molecular_function,transferase activity;GO:0000287,molecular_function,magnesium ion binding;GO:0030955,molecular_function,potassium ion binding;GO:0016310,biological_process,phosphorylation
AOL_s00004g9	NW_011645561.1;NW_011645561.1;NW_011645561.1;NW_011645561.1;NW_011645561.1	21107;21306;21955;22241;22774	21235;21837;22180;22698;23405	+;+;+;+;+	1977	0.135195	0.173857	0.0818036	0.841561	0.0476461	0.452081	0.134952	0.852245	0.114152	1.21742	0.555571	0.2601	0.632788	0.0620057	0.0929853	NA	NA	NA	NA	NA	NA	0.00459011	0.0196232	2.3282	NA	NA	NA	G1WXJ9,Uncharacterized protein	XP_011116961.1,hypothetical protein AOL_s00004g9	PF03659,lycosyl hydrolase family 71	IPR005197,Glycoside hydrolase family 71	-	GO:0016787,molecular_function,hydrolase activity
AOL_s00004g90	NW_011645561.1;NW_011645561.1;NW_011645561.1;NW_011645561.1;NW_011645561.1;NW_011645561.1;NW_011645561.1	289260;289384;289504;289982;290413;290509;291023	289325;289454;289918;290343;290454;290953;291307	-;-;-;-;-;-;-	1686	9.41663	6.84403	11.127	38.0303	36.0359	41.6798	20.4452	21.9855	8.49977	16.0242	6.70622	53.9837	18.1308	23.1574	10.44	2.47483e-05	0.00164554	1.97017	0.00196921	0.0154568	1.4431	0.0451874	0.106069	1.79061	NA	NA	NA	G1WXT0,Uncharacterized protein	XP_011117042.1,hypothetical protein AOL_s00004g90	PF01425,Amidase	IPR023631,Amidase signature domain;IPR036928,Amidase signature (AS) superfamily;IPR020556,Amidase, conserved site;IPR000120,Amidase	-	GO:0004040,molecular_function,amidase activity
AOL_s00004g91	NW_011645561.1	294039	297485	+	3447	0.403208	0.270654	0.86016	1.78217	0.423569	2.69011	0.356043	0.893322	0.278252	0.89026	0.543568	0.48822	0.41027	0.462318	0.479979	0.0468394	0.139145	1.56936	NA	NA	NA	NA	NA	NA	NA	NA	NA	G1WXT1,Uncharacterized protein	XP_011117043.1,hypothetical protein AOL_s00004g91	PF00931,NB-ARC domain;PF01048,Phosphorylase superfamily;PF13424,Tetratricopeptide repeat	IPR013026,Tetratricopeptide repeat-containing domain;IPR027417,P-loop containing nucleoside triphosphate hydrolase;IPR000845,Nucleoside phosphorylase domain;IPR035994,Nucleoside phosphorylase superfamily;IPR011990,Tetratricopeptide-like helical domain superfamily;IPR002182,NB-ARC	-	GO:0003824,molecular_function,catalytic activity;GO:0043531,molecular_function,ADP binding;GO:0009116,biological_process,nucleoside metabolic process
AOL_s00004g92	NW_011645561.1;NW_011645561.1;NW_011645561.1;NW_011645561.1	299099;301871;302029;302145	301812;301949;302070;302450	+;+;+;+	3141	1.12324	0.515879	0.755166	4.80799	1.18458	4.69503	0.849411	1.2948	0.413134	1.13024	1.52216	2.32173	0.675358	0.448816	0.877898	0.00586821	0.0338076	2.0282	NA	NA	NA	0.0323157	0.0825936	1.21859	NA	NA	NA	G1WXT2,Uncharacterized protein	XP_011117044.1,hypothetical protein AOL_s00004g92	-	IPR036420,BRCT domain superfamily;IPR001357,BRCT domain	-	-
AOL_s00004g94	NW_011645561.1	308678	310111	+	1434	0.111833	0.171207	0	1.38335	0.295595	0.740128	0.409316	0.7698	0.118033	3.73447	3.15389	1.30396	0.948261	1.15405	1.2499	0.0105703	0.0497773	2.84679	NA	NA	NA	0.000104672	0.00171669	4.74449	0.000247847	0.0010055	3.36803	G1WXT4,Uncharacterized protein	XP_011117046.1,hypothetical protein AOL_s00004g94	-	-	-	-
AOL_s00004g95	NW_011645561.1;NW_011645561.1;NW_011645561.1;NW_011645561.1;NW_011645561.1;NW_011645561.1;NW_011645561.1;NW_011645561.1;NW_011645561.1;NW_011645561.1	311060;311269;311469;311776;312025;312224;312362;312898;313148;313346	311187;311409;311711;311949;312146;312299;312820;313064;313223;313430	-;-;-;-;-;-;-;-;-;-	1671	0.0639809	0.0587699	0.25809	1.91475	1.04287	2.13947	1.08572	1.00831	0.607753	0.864217	0.73464	1.53865	0.553362	0.660244	0.275033	0.000292463	0.00528632	3.6067	0.000221238	0.0042512	3.37668	0.00146091	0.00875044	3.20802	NA	NA	NA	G1WXT5,Uncharacterized protein	XP_011117047.1,hypothetical protein AOL_s00004g95	-	-	-	-
AOL_s00004g96	NW_011645561.1;NW_011645561.1;NW_011645561.1;NW_011645561.1	313667;314052;314354;315213	313906;314279;315074;315574	-;-;-;-	1551	0	0.0316585	0.173786	0.7839	0.637692	1.69273	0.516054	0.599351	0.181882	0.620721	0.541538	2.07966	0.701383	0.829881	0.533361	0.00195187	0.0163249	3.76097	NA	NA	NA	NA	NA	NA	0.00111287	0.0033151	3.19078	G1WXT6,Uncharacterized protein	XP_011117048.1,hypothetical protein AOL_s00004g96	-	-	-	-
AOL_s00004g97	NW_011645561.1;NW_011645561.1;NW_011645561.1;NW_011645561.1;NW_011645561.1;NW_011645561.1;NW_011645561.1;NW_011645561.1;NW_011645561.1;NW_011645561.1;NW_011645561.1;NW_011645561.1	316694;316988;317115;317261;317471;317596;317686;317916;318258;318437;318849;319089	316915;317042;317190;317401;317492;317616;317841;318145;318377;318784;319016;319113	+;+;+;+;+;+;+;+;+;+;+;+	1584	0.371222	0.55798	0.476464	2.06032	1.01094	2.11592	0.976919	1.46716	0.569896	0.721749	0.611834	1.23951	0.858464	0.619118	0.435208	0.00316084	0.0219281	1.74449	0.00275761	0.0190163	1.63764	NA	NA	NA	NA	NA	NA	G1WXT7,Uncharacterized protein	XP_011117049.1,hypothetical protein AOL_s00004g97	-	IPR036259,MFS transporter superfamily;IPR020846,Major facilitator superfamily domain;IPR011701,Major facilitator superfamily	-	GO:0055085,biological_process,transmembrane transport;GO:0016021,cellular_component,integral component of membrane;GO:0016020,cellular_component,membrane
AOL_s00004g98	NW_011645561.1;NW_011645561.1;NW_011645561.1;NW_011645561.1;NW_011645561.1	320067;320302;320551;321508;321731	320228;320481;321440;321643;321829	-;-;-;-;-	1467	17.8187	20.9195	18.3002	19.5855	17.9788	13.8603	8.87514	3.604	2.9229	15.1761	21.8448	7.55219	21.6531	16.9631	44.2036	NA	NA	NA	0.00878165	0.0411738	-1.32928	NA	NA	NA	NA	NA	NA	G1WXT8,Uncharacterized protein	XP_011117050.1,hypothetical protein AOL_s00004g98	PF00494,Squalene/phytoene synthase	IPR033904,Trans-Isoprenyl Diphosphate Synthases, head-to-head;IPR006449,Squalene synthase-like;IPR002060,Squalene/phytoene synthase;IPR019845,Squalene/phytoene synthase, conserved site;IPR008949,Isoprenoid synthase domain superfamily	-	GO:0004310,molecular_function,farnesyl-diphosphate farnesyltransferase activity;GO:0016765,molecular_function,transferase activity, transferring alkyl or aryl (other than methyl) groups;GO:0016740,molecular_function,transferase activity;GO:0005783,cellular_component,endoplasmic reticulum;GO:0008610,biological_process,lipid biosynthetic process;GO:0042175,cellular_component,nuclear outer membrane-…
AOL_s00004g99	NW_011645561.1;NW_011645561.1	323263;324781	324708;324873	-;-	1539	30.462	39.4669	34.8532	33.6379	46.2106	28.2386	22.5714	16.6107	18.1834	35.0705	43.409	19.1666	45.8394	46.1985	53.9611	NA	NA	NA	NA	NA	NA	NA	NA	NA	NA	NA	NA	G1WXT9,Uncharacterized protein	XP_011117051.1,hypothetical protein AOL_s00004g99	PF13638,PIN domain	IPR002716,PIN domain	-	-
AOL_s00006g1	NW_011645563.1;NW_011645563.1;NW_011645563.1;NW_011645563.1;NW_011645563.1	2208;2308;2420;2626;2825	2244;2369;2571;2740;2995	+;+;+;+;+	537	16.425	12.3441	15.8614	16.8021	9.91078	20.7005	12.5202	19.5829	11.1369	14.5666	9.14401	14.8859	11.3444	8.56043	12.3239	NA	NA	NA	NA	NA	NA	NA	NA	NA	NA	NA	NA	G1WZF0,Uncharacterized protein	XP_011117612.1,hypothetical protein AOL_s00006g1	PF00132,Bacterial transferase hexapeptide (six repeats)	IPR001451,Hexapeptide repeat;IPR011004,Trimeric LpxA-like superfamily	-	-
AOL_s00006g100	NW_011645563.1;NW_011645563.1;NW_011645563.1;NW_011645563.1	287835;287913;288150;288307	287848;288053;288247;288599	+;+;+;+	546	139.71	125.723	130.328	111.926	107.567	129.624	77.0104	115.88	185.276	94.8852	91.3528	62.4151	83.78	74.4268	61.6982	NA	NA	NA	NA	NA	NA	NA	NA	NA	NA	NA	NA	G1WZP9,Translation machinery-associated protein 20	XP_011117711.1,hypothetical protein AOL_s00006g100	PF01472,PUA domain	IPR004521,Uncharacterised domain CHP00451;IPR016437,MCT-1/Tma20;IPR036974,PUA domain superfamily;IPR015947,PUA-like superfamily;IPR002478,PUA domain	-	GO:0005737,cellular_component,cytoplasm;GO:0042254,biological_process,ribosome biogenesis;GO:0005840,cellular_component,ribosome;GO:0003723,molecular_function,RNA binding;GO:0005829,cellular_component,cytosol
AOL_s00006g101	NW_011645563.1	288744	289115	-	372	247.019	291.446	277.948	118.865	350.577	174.338	119.486	86.2123	311.067	164.338	179.934	136.723	160.984	207.934	143.31	NA	NA	NA	NA	NA	NA	NA	NA	NA	NA	NA	NA	G1WZQ0,Uncharacterized protein	XP_011117712.1,hypothetical protein AOL_s00006g101	-	-	-	-
AOL_s00006g102	NW_011645563.1;NW_011645563.1	289479;289598	289526;290509	+;+	960	66.2075	110.276	91.1391	64.5909	100.525	49.8669	45.9118	21.9689	64.7652	105.55	147.458	68.465	130.938	165.235	176.412	NA	NA	NA	NA	NA	NA	NA	NA	NA	NA	NA	NA	G1WZQ1,Uncharacterized protein	XP_011117713.1,hypothetical protein AOL_s00006g102	PF06220,U1 zinc finger	IPR003604,Matrin/U1-C-like, C2H2-type zinc finger;IPR013085,U1-C, C2H2-type zinc finger;IPR036236,Zinc finger C2H2 superfamily	-	GO:0003676,molecular_function,nucleic acid binding;GO:0046872,molecular_function,metal ion binding;GO:0008270,molecular_function,zinc ion binding
AOL_s00006g103	NW_011645563.1	293026	295233	+	2208	29.0038	36.3152	29.347	39.4437	72.1617	24.0341	26.8492	10.7884	21.5662	81.8632	138.056	45.6885	77.105	120.115	111.461	NA	NA	NA	NA	NA	NA	0.000877356	0.00628625	1.4676	3.54418e-05	0.000245467	1.61107	G1WZQ2,Uncharacterized protein	XP_011117714.1,hypothetical protein AOL_s00006g103	-	IPR015915,Kelch-type beta propeller;IPR011043,Galactose oxidase/kelch, beta-propeller	-	GO:0016021,cellular_component,integral component of membrane;GO:0016020,cellular_component,membrane
AOL_s00006g104	NW_011645563.1	296601	297191	-	591	11.1254	16.949	13.3175	19.3814	39.0492	13.7051	19.2313	3.04753	7.44626	24.3332	38.4816	19.8537	32.6722	34.7429	61.1995	NA	NA	NA	NA	NA	NA	0.00779277	0.0284775	1.01962	0.000317947	0.00122256	1.50427	G1WZQ3,Uncharacterized protein	XP_011117715.1,hypothetical protein AOL_s00006g104	PF00411,Ribosomal protein S11	IPR036967,Ribosomal protein S11 superfamily;IPR001971,Ribosomal protein S11	-	GO:0005840,cellular_component,ribosome;GO:0006412,biological_process,translation;GO:0003735,molecular_function,structural constituent of ribosome
AOL_s00006g105	NW_011645563.1;NW_011645563.1;NW_011645563.1;NW_011645563.1;NW_011645563.1	298447;298871;299197;299513;300364	298790;299119;299451;300286;300394	+;+;+;+;+	1653	29.4606	29.4673	36.2652	38.4024	67.5558	33.2863	30.5375	11.9503	7.61137	50.5976	104.048	27.7428	67.324	83.0955	98.2272	NA	NA	NA	NA	NA	NA	NA	NA	NA	3.56276e-05	0.000246196	1.28887	G1WZQ4,Uncharacterized protein	XP_011117716.1,hypothetical protein AOL_s00006g105	PF00069,Protein kinase domain	IPR011009,Protein kinase-like domain superfamily;IPR000961,AGC-kinase, C-terminal;IPR017441,Protein kinase, ATP binding site;IPR008271,Serine/threonine-protein kinase, active site;IPR000719,Protein kinase domain	-	GO:0032153,cellular_component,cell division site;GO:0030950,biological_process,establishment or maintenance of actin cytoskeleton polarity;GO:0071472,biological_process,cellular response to salt stress;GO:0005933,cellular_component,cellular bud;GO:0000131,cellular_component,incipient cellular bud site;GO:0005935,cellular_component,cellular bud neck;GO:0004672,molecular_function,protein kinase act…
AOL_s00006g106	NW_011645563.1;NW_011645563.1;NW_011645563.1	303657;303790;304847	303723;304766;305197	+;+;+	1395	788.62	850.543	830.037	575.873	856.713	697.071	314.078	274.214	322.422	459.285	492.469	460.601	470.659	595.176	523.262	NA	NA	NA	NA	NA	NA	NA	NA	NA	NA	NA	NA	G1WZQ5,Uncharacterized protein	XP_011117717.1,hypothetical protein AOL_s00006g106	-	-	-	GO:0016021,cellular_component,integral component of membrane;GO:0016020,cellular_component,membrane
AOL_s00006g107	NW_011645563.1;NW_011645563.1;NW_011645563.1;NW_011645563.1	306245;306662;306822;307068	306549;306752;306991;307302	+;+;+;+	801	62.332	59.5235	69.186	167.847	83.0244	198.823	96.7941	203.312	80.2273	111.027	82.4358	57.1937	64.9176	78.5862	44.5236	0.00720769	0.0388293	1.11666	0.00139947	0.0124315	1.54632	NA	NA	NA	NA	NA	NA	G1WZQ6,Uncharacterized protein	XP_011117718.1,hypothetical protein AOL_s00006g107	PF08659,KR domain;PF13561,noyl-(Acyl carrier protein) reductase;PF00106,short chain dehydrogenase	IPR036291,NAD(P)-binding domain superfamily;IPR020904,Short-chain dehydrogenase/reductase, conserved site;IPR002347,Short-chain dehydrogenase/reductase SDR	-	GO:0004090,molecular_function,carbonyl reductase (NADPH) activity;GO:0016491,molecular_function,oxidoreductase activity;GO:0031132,molecular_function,serine 3-dehydrogenase activity;GO:0055114,biological_process,oxidation-reduction process
AOL_s00006g108	NW_011645563.1;NW_011645563.1;NW_011645563.1	307487;307896;308260	307804;308134;308500	-;-;-	798	39.2547	33.1656	32.9666	46.2692	62.9155	65.1002	21.665	25.0454	22.2002	55.3454	31.9	42.8222	41.9189	34.4099	17.9109	NA	NA	NA	NA	NA	NA	NA	NA	NA	NA	NA	NA	G1WZQ7,Uncharacterized protein	XP_011117719.1,hypothetical protein AOL_s00006g108	-	IPR029062,Class I glutamine amidotransferase-like	-	-
AOL_s00006g109	NW_011645563.1;NW_011645563.1	310397;310950	310862;311497	+;+	1014	27.6769	36.5604	36.5238	47.0151	58.3385	46.1095	23.8383	17.0173	10.8499	47.1162	77.2257	29.3207	65.7642	75.4975	137.375	NA	NA	NA	NA	NA	NA	NA	NA	NA	0.000275344	0.00109173	1.3407	G1WZQ8,Uncharacterized protein	XP_011117720.1,hypothetical protein AOL_s00006g109	PF00096,Zinc finger, C2H2 type	IPR013087,Zinc finger C2H2-type;IPR036236,Zinc finger C2H2 superfamily	-	GO:0003676,molecular_function,nucleic acid binding;GO:0080040,biological_process,positive regulation of cellular response to phosphate starvation;GO:0006338,biological_process,chromatin remodeling;GO:0043044,biological_process,ATP-dependent chromatin remodeling;GO:0031011,cellular_component,Ino80 complex;GO:0060303,biological_process,regulation of nucleosome density
AOL_s00006g11	NW_011645563.1;NW_011645563.1;NW_011645563.1	29603;29928;30486	29846;30381;30693	-;-;-	906	2.30109	2.87243	2.43957	1.6245	1.09168	1.41808	0.765651	1.34668	1.61911	1.06262	1.28364	1.08354	1.26075	0.676519	1.82614	0.0452788	0.136114	-1.00639	NA	NA	NA	0.0326596	0.0832206	-1.07318	0.0116993	0.0237801	-1.13053	G1WZG0,Uncharacterized protein	XP_011117622.1,hypothetical protein AOL_s00006g11	PF04438,HIT zinc finger	IPR007529,Zinc finger, HIT-type	-	GO:0046872,molecular_function,metal ion binding
AOL_s00006g110	NW_011645563.1;NW_011645563.1;NW_011645563.1;NW_011645563.1	312101;312985;313612;313799	312919;313536;313704;313909	-;-;-;-	1575	1.25579	2.55644	1.88252	12.3919	14.9817	5.78109	3.21854	0.405775	1.61199	7.14413	5.20979	3.56168	11.0166	14.3989	15.2026	0.000480919	0.00697408	2.41527	NA	NA	NA	0.002518	0.0127786	1.50949	5.56875e-06	7.23122e-05	2.72427	G1WZQ9,Uncharacterized protein	XP_011117721.1,hypothetical protein AOL_s00006g110	PF13520,Amino acid permease	IPR002293,Amino acid/polyamine transporter I	-	GO:0055085,biological_process,transmembrane transport;GO:0022857,molecular_function,transmembrane transporter activity;GO:0016021,cellular_component,integral component of membrane;GO:0016020,cellular_component,membrane
AOL_s00006g111	NW_011645563.1;NW_011645563.1	315386;315955	315879;316525	+;+	1065	65.5527	87.6464	68.436	86.8235	93.6214	53.972	58.6208	15.0568	25.2167	78.5897	105.559	48.2834	123.596	117.06	172.094	NA	NA	NA	NA	NA	NA	NA	NA	NA	NA	NA	NA	G1WZR0,Eukaryotic translation initiation factor 3 subunit H	XP_011117722.1,hypothetical protein AOL_s00006g111	PF01398,JAB1/Mov34/MPN/PAD-1 ubiquitin protease	IPR037518,MPN domain;IPR027524,Eukaryotic translation initiation factor 3 subunit H;IPR000555,JAB1/MPN/MOV34 metalloenzyme domain	-	GO:0005737,cellular_component,cytoplasm;GO:0033290,cellular_component,eukaryotic 48S preinitiation complex;GO:0001732,biological_process,formation of cytoplasmic translation initiation complex;GO:0006413,biological_process,translational initiation;GO:0003743,molecular_function,translation initiation factor activity;GO:0005852,cellular_component,eukaryotic translation initiation factor 3 complex;G…
AOL_s00006g112	NW_011645563.1;NW_011645563.1	317041;317162	317098;318318	+;+	1215	24.4622	29.6634	27.3758	47.2954	53.3391	31.861	34.9146	8.89426	33.8983	38.5293	50.0392	22.8157	67.8225	65.8833	88.3982	NA	NA	NA	NA	NA	NA	NA	NA	NA	2.11575e-05	0.000172417	1.33517	G1WZR1,Uncharacterized protein	XP_011117723.1,hypothetical protein AOL_s00006g112	PF11711,Inner membrane protein import complex subunit Tim54	IPR021056,Mitochondrial import inner membrane translocase subunit Tim54	-	GO:0016021,cellular_component,integral component of membrane;GO:0016020,cellular_component,membrane
AOL_s00006g113	NW_011645563.1	321068	322207	-	1140	4.40778	3.18734	3.2156	6.00618	3.71827	5.09602	2.90203	6.06478	2.52404	6.43936	3.85391	4.22364	4.91439	3.65605	3.82983	NA	NA	NA	NA	NA	NA	NA	NA	NA	NA	NA	NA	G1WZR2,Uncharacterized protein	XP_011117724.1,hypothetical protein AOL_s00006g113	-	-	-	GO:0016021,cellular_component,integral component of membrane;GO:0016020,cellular_component,membrane
AOL_s00006g114	NW_011645563.1;NW_011645563.1	324579;324937	324845;325032	+;+	363	10.7501	14.8795	11.1381	10.7533	10.8987	4.46266	7.93785	7.20243	3.41938	7.12771	12.4592	6.31021	21.2774	16.5473	22.7891	NA	NA	NA	NA	NA	NA	NA	NA	NA	NA	NA	NA	G1WZR3,Uncharacterized protein	XP_011117725.1,hypothetical protein AOL_s00006g114	-	-	-	-
AOL_s00006g115	NW_011645563.1;NW_011645563.1;NW_011645563.1;NW_011645563.1;NW_011645563.1	325421;325724;326410;327354;327629	325660;326356;327277;327570;327689	-;-;-;-;-	2019	41.7799	44.2869	47.7674	30.2999	51.1338	22.0785	31.6354	14.0429	9.36137	35.2563	59.7135	22.0885	109.97	101.942	155.378	NA	NA	NA	NA	NA	NA	NA	NA	NA	1.49605e-05	0.000137496	1.34317	G1WZR4,Uncharacterized protein	XP_011117726.1,hypothetical protein AOL_s00006g115	PF14559,Tetratricopeptide repeat;PF13431,Tetratricopeptide repeat;PF02184,HAT (Half-A-TPR) repeat	IPR003107,HAT (Half-A-TPR) repeat;IPR011990,Tetratricopeptide-like helical domain superfamily;IPR019734,Tetratricopeptide repeat;IPR013026,Tetratricopeptide repeat-containing domain	-	GO:0006396,biological_process,RNA processing
AOL_s00006g116	NW_011645563.1;NW_011645563.1;NW_011645563.1;NW_011645563.1	328364;328867;329268;329519	328810;329212;329417;329718	-;-;-;-	1143	54.7655	65.6845	58.2005	65.1107	101.49	44.3754	46.3107	17.8924	21.9657	69.331	91.8554	35.7045	113.21	125.535	138.839	NA	NA	NA	NA	NA	NA	NA	NA	NA	NA	NA	NA	G1WZR5,Uncharacterized protein	XP_011117727.1,hypothetical protein AOL_s00006g116	PF03029,Conserved hypothetical ATP binding protein	IPR030230,GPN-loop GTPase 1;IPR004130,GPN-loop GTPase;IPR027417,P-loop containing nucleoside triphosphate hydrolase	-	GO:0003924,molecular_function,GTPase activity
AOL_s00006g117	NW_011645563.1;NW_011645563.1;NW_011645563.1;NW_011645563.1	330060;331452;331805;332021	331400;331754;331960;332377	+;+;+;+	2157	26.6661	32.1657	36.9887	21.0633	35.2199	16.6001	16.0303	7.73045	7.03612	27.4773	45.709	14.1737	59.0826	66.919	87.399	NA	NA	NA	0.0128071	0.0535915	-1.06061	NA	NA	NA	0.000250886	0.00101506	1.05128	G1WZR6,Uncharacterized protein	XP_011117728.1,hypothetical protein AOL_s00006g117	PF04677,Protein similar to CwfJ C-terminus 1;PF04676,Protein similar to CwfJ C-terminus 2	IPR006767,Cwf19-like protein, C-terminal domain-2;IPR036265,HIT-like superfamily;IPR006768,Cwf19-like, C-terminal domain-1	-	GO:0005681,cellular_component,spliceosomal complex;GO:0005684,cellular_component,U2-type spliceosomal complex;GO:0071014,cellular_component,post-mRNA release spliceosomal complex
AOL_s00006g118	NW_011645563.1;NW_011645563.1	347255;347348	347288;348795	+;+	1482	60.6701	72.7257	59.8741	63.8615	65.6259	42.1025	55.3763	33.8718	35.6716	83.8417	82.9637	69.5844	76.5602	94.2137	69.4331	NA	NA	NA	NA	NA	NA	NA	NA	NA	NA	NA	NA	G1WZR7,Uncharacterized protein	XP_011117729.1,hypothetical protein AOL_s00006g118	-	-	-	-
AOL_s00006g119	NW_011645563.1	350182	350616	-	435	15.9754	12.5295	11.2774	5.73713	4.54741	5.90706	3.68	5.34249	3.89102	5.80962	4.90142	5.58816	3.62615	2.81805	3.38082	0.00197106	0.016341	-1.41887	0.0235013	0.0810923	-1.03651	0.00851717	0.0305189	-1.18909	3.21981e-05	0.000229239	-2.11713	G1WZR8,Uncharacterized protein	XP_011117730.1,hypothetical protein AOL_s00006g119	-	-	-	-
AOL_s00006g12	NW_011645563.1;NW_011645563.1;NW_011645563.1;NW_011645563.1;NW_011645563.1	31723;32279;32680;32918;33606	32127;32610;32797;33490;35069	+;+;+;+;+	2892	25.9887	27.2168	26.19	45.9355	97.9257	19.9335	33.7282	14.9468	7.88159	61.4195	176.805	31.5365	115.988	139.562	186.963	NA	NA	NA	NA	NA	NA	0.00477703	0.0201146	1.69942	2.81545e-07	1.07492e-05	2.36878	G1WZG1,Uncharacterized protein	XP_011117623.1,hypothetical protein AOL_s00006g12	PF02141,NN (AEX-3) domain;PF03456,uDENN domain	IPR001194,cDENN domain;IPR005113,uDENN domain;IPR037516,Tripartite DENN domain	-	-
AOL_s00006g120	NW_011645563.1;NW_011645563.1;NW_011645563.1;NW_011645563.1	351756;352945;353454;356040	352885;353393;355953;356358	-;-;-;-	4398	38.7489	37.5245	38.5989	37.0735	62.926	45.28	29.7739	23.9902	23.6044	51.2782	56.2213	34.8318	70.4082	75.1873	57.9752	NA	NA	NA	NA	NA	NA	NA	NA	NA	NA	NA	NA	G1WZR9,Uncharacterized protein	XP_011117731.1,hypothetical protein AOL_s00006g120	PF13857,Ankyrin repeats (many copies);PF02204,Vacuolar sorting protein 9 (VPS9) domain	IPR037191,VPS9 domain superfamily;IPR002110,Ankyrin repeat;IPR036871,PX domain superfamily;IPR036770,Ankyrin repeat-containing domain superfamily;IPR020683,Ankyrin repeat-containing domain;IPR003123,VPS9 domain	-	GO:0035091,molecular_function,phosphatidylinositol binding
AOL_s00006g121	NW_011645563.1;NW_011645563.1;NW_011645563.1	357200;357404;357597	357289;357480;357651	+;+;+	222	23.3569	18.1369	23.069	46.4079	103.743	91.339	29.324	33.7606	39.138	94.5933	88.4745	60.6449	65.1727	62.1209	38.9194	0.000966354	0.0104092	1.80098	0.00281012	0.0193396	1.2882	2.62764e-05	0.000842676	1.96557	0.0016737	0.0046235	1.2936	G1WZS0,Uncharacterized protein	XP_011117732.1,hypothetical protein AOL_s00006g121	PF11720,Peptidase inhibitor I78 family	IPR021719,Proteinase inhibitor I78	-	-
AOL_s00006g122	NW_011645563.1;NW_011645563.1	358180;358952	358875;359071	-;-	816	72.6504	85.6281	66.725	65.6379	112.839	52.8481	36.0311	20.7905	24.1996	101.318	123.598	59.8661	114.384	153.006	132.129	NA	NA	NA	NA	NA	NA	NA	NA	NA	NA	NA	NA	G1WZS1,Uncharacterized protein	XP_011117733.1,hypothetical protein AOL_s00006g122	PF05903,PPPDE putative peptidase domain	IPR008580,PPPDE putative peptidase domain	-	-
AOL_s00006g124	NW_011645563.1;NW_011645563.1;NW_011645563.1	362037;363456;363736	363392;363674;363831	-;-;-	1671	49.1053	54.6266	44.327	63.8761	80.2726	44.3606	49.5919	22.4262	30.7253	63.0878	66.3883	56.5945	80.5305	83.4475	102.835	NA	NA	NA	NA	NA	NA	NA	NA	NA	NA	NA	NA	G1WZS3,Amidophosphoribosyltransferase	XP_011117735.1,hypothetical protein AOL_s00006g124	PF00156,Phosphoribosyl transferase domain;PF13522,lutamine amidotransferase domain	IPR035584,Amidophosphoribosyltransferase, N-terminal;IPR000836,Phosphoribosyltransferase domain;IPR017932,Glutamine amidotransferase type 2 domain;IPR005854,Amidophosphoribosyltransferase;IPR029055,Nucleophile aminohydrolases, N-terminal;IPR029057,Phosphoribosyltransferase-like	-	GO:0016757,molecular_function,transferase activity, transferring glycosyl groups;GO:0009113,biological_process,purine nucleobase biosynthetic process;GO:0006189,biological_process,'de novo' IMP biosynthetic process;GO:0006164,biological_process,purine nucleotide biosynthetic process;GO:0016740,molecular_function,transferase activity;GO:0004044,molecular_function,amidophosphoribosyltransferase act…
AOL_s00006g125	NW_011645563.1	366400	366558	-	159	4.03442	0.617639	3.72952	5.23197	5.62808	3.51322	2.34918	2.92325	2.48389	7.56869	2.84445	4.1161	6.8418	5.39684	6.93705	NA	NA	NA	NA	NA	NA	NA	NA	NA	NA	NA	NA	G1WZS4,Uncharacterized protein	XP_011117736.1,hypothetical protein AOL_s00006g125	-	-	-	-
AOL_s00006g126	NW_011645563.1;NW_011645563.1;NW_011645563.1;NW_011645563.1;NW_011645563.1	366750;367083;367363;367836;368146	366796;367297;367760;368075;368256	+;+;+;+;+	1011	11.5795	7.81945	8.79813	12.7855	13.9291	12.3213	9.65863	9.65454	5.02253	9.22505	7.28536	8.27668	14.5799	10.9733	14.001	NA	NA	NA	NA	NA	NA	NA	NA	NA	NA	NA	NA	G1WZS5,Uncharacterized protein	XP_011117737.1,hypothetical protein AOL_s00006g126	PF03446,NAD binding domain of 6-phosphogluconate dehydrogenase;PF00389,-isomer specific 2-hydroxyacid dehydrogenase, catalytic domain;PF02826,-isomer specific 2-hydroxyacid dehydrogenase, NAD binding domain	IPR036291,NAD(P)-binding domain superfamily;IPR029752,D-isomer specific 2-hydroxyacid dehydrogenase, NAD-binding domain conserved site 1;IPR029753,D-isomer specific 2-hydroxyacid dehydrogenase, NAD-binding domain conserved site;IPR006140,D-isomer specific 2-hydroxyacid dehydrogenase, NAD-binding domain;IPR006139,D-isomer specific 2-hydroxyacid dehydrogenase, catalytic domain	-	GO:0051287,molecular_function,NAD binding;GO:0016616,molecular_function,oxidoreductase activity, acting on the CH-OH group of donors, NAD or NADP as acceptor;GO:0016491,molecular_function,oxidoreductase activity;GO:0008152,biological_process,metabolic process;GO:0009436,biological_process,glyoxylate catabolic process;GO:0055114,biological_process,oxidation-reduction process;GO:0047964,molecular_f…
AOL_s00006g127	NW_011645563.1	369447	370067	+	621	1.29121	1.66046	2.34385	3.29744	2.19943	2.2488	1.20296	0.748465	1.09024	1.93788	0.936372	0.677494	1.22623	0.888299	3.70032	NA	NA	NA	NA	NA	NA	NA	NA	NA	NA	NA	NA	G1WZS6,Uncharacterized protein	XP_011117738.1,hypothetical protein AOL_s00006g127	PF12937,-box-like	IPR036047,F-box-like domain superfamily;IPR032675,Leucine-rich repeat domain superfamily;IPR001810,F-box domain	-	-
AOL_s00006g128	NW_011645563.1	370367	371350	+	984	2.33599	1.34732	1.86269	2.60126	1.24446	2.89519	0.596504	1.5942	0.458697	0.856093	2.03547	0.617594	2.10051	0.436025	2.98914	NA	NA	NA	NA	NA	NA	NA	NA	NA	NA	NA	NA	G1WZS7,Uncharacterized protein	XP_011117739.1,hypothetical protein AOL_s00006g128	-	-	-	-
AOL_s00006g130	NW_011645563.1	375309	377327	+	2019	2.01221	2.55361	1.44183	1.45794	3.38248	1.38336	0.713581	0.748187	0.726554	2.05637	2.30406	1.06506	2.77484	2.61078	3.45994	NA	NA	NA	NA	NA	NA	NA	NA	NA	NA	NA	NA	G1WZS9,Uncharacterized protein	XP_011117741.1,hypothetical protein AOL_s00006g130	PF04082,ungal specific transcription factor domain;PF00172,ungal Zn(2)-Cys(6) binuclear cluster domain	IPR007219,Transcription factor domain, fungi;IPR001138,Zn(2)-C6 fungal-type DNA-binding domain;IPR036864,Zn(2)-C6 fungal-type DNA-binding domain superfamily	-	GO:0003677,molecular_function,DNA binding;GO:0000981,molecular_function,RNA polymerase II transcription factor activity, sequence-specific DNA binding;GO:0006357,biological_process,regulation of transcription by RNA polymerase II;GO:0046872,molecular_function,metal ion binding;GO:0006355,biological_process,regulation of transcription, DNA-templated;GO:0006351,biological_process,transcription, DNA…
AOL_s00006g131	NW_011645563.1;NW_011645563.1	377572;378773	378426;379309	-;-	1392	7.68047	7.19602	6.85475	21.2384	22.2633	18.1786	12.8417	7.05376	5.87706	31.3391	37.6425	21.2578	29.736	40.2893	69.5643	0.000223788	0.00466551	1.38504	NA	NA	NA	6.60506e-06	0.000409587	2.08347	2.15865e-06	3.87837e-05	2.55849	G1WZT0,Uncharacterized protein	XP_011117742.1,hypothetical protein AOL_s00006g131	PF00202,Aminotransferase class-III	IPR015421,Pyridoxal phosphate-dependent transferase, major domain;IPR015424,Pyridoxal phosphate-dependent transferase;IPR015422,Pyridoxal phosphate-dependent transferase domain 1;IPR005814,Aminotransferase class-III	-	GO:0030170,molecular_function,pyridoxal phosphate binding;GO:0008483,molecular_function,transaminase activity;GO:0003824,molecular_function,catalytic activity
AOL_s00006g133	NW_011645563.1;NW_011645563.1	381593;382291	382235;382814	-;-	1167	128.991	181.556	135.21	251.468	366.776	130.436	225.557	102.707	112.549	326.997	282.356	152.058	564.524	653.053	527.119	NA	NA	NA	NA	NA	NA	NA	NA	NA	1.71722e-05	0.000150429	1.8777	G1WZT2,Uncharacterized protein	XP_011117744.1,hypothetical protein AOL_s00006g133	-	IPR011990,Tetratricopeptide-like helical domain superfamily;IPR019734,Tetratricopeptide repeat;IPR013026,Tetratricopeptide repeat-containing domain	-	-
AOL_s00006g134	NW_011645563.1;NW_011645563.1;NW_011645563.1	383174;383417;383944	383321;383822;384034	+;+;+	645	83.3748	84.5016	83.8299	136.514	148.45	118.302	79.3368	164.21	120.45	115.305	107.082	75.665	94.7859	96.7379	85.0045	NA	NA	NA	0.00654661	0.0335176	1.13149	NA	NA	NA	NA	NA	NA	G1WZT3,Uncharacterized protein	XP_011117745.1,hypothetical protein AOL_s00006g134	PF09774,Caffeine-induced death protein 2	IPR019171,Caffeine-induced death protein 2	-	-
AOL_s00006g135	NW_011645563.1;NW_011645563.1	385773;386573	386498;386692	+;+	846	33.3626	31.6321	52.6341	31.693	44.1475	40.8717	359.013	2439.7	214.275	30.0144	39.4073	14.2562	34.5256	29.9943	48.7828	NA	NA	NA	0.000392899	0.00589652	5.1698	NA	NA	NA	NA	NA	NA	G1WZT4,Uncharacterized protein	XP_011117746.1,hypothetical protein AOL_s00006g135	-	-	-	-
AOL_s00006g136	NW_011645563.1;NW_011645563.1;NW_011645563.1	387148;387352;387507	387264;387414;387581	-;-;-	255	9.01416	9.6279	17.3353	11.2925	12.0054	6.57179	8.16094	19.5944	5.31009	6.60702	11.4017	4.58305	13.2248	11.5374	17.6623	NA	NA	NA	NA	NA	NA	NA	NA	NA	NA	NA	NA	G1WZT5,Uncharacterized protein	XP_011117747.1,hypothetical protein AOL_s00006g136	PF08649,ASH complex subunit Dad1	IPR013958,DASH complex subunit Dad1	-	GO:0030472,-,-;GO:0042729,cellular_component,DASH complex;GO:0072686,cellular_component,mitotic spindle
AOL_s00006g137	NW_011645563.1;NW_011645563.1;NW_011645563.1	388184;389119;389482	389062;389418;389652	+;+;+	1350	201.272	169.494	261.876	198.277	265.215	224.434	506.446	1570.45	495.95	191.656	206.607	209.808	220.188	182.788	222.096	NA	NA	NA	0.00054167	0.00708572	2.57175	NA	NA	NA	NA	NA	NA	G1WZT6,Adenosylhomocysteinase	XP_011117748.1,hypothetical protein AOL_s00006g137	PF05221,S-adenosyl-L-homocysteine hydrolase;PF00670,S-adenosyl-L-homocysteine hydrolase, NAD binding domain;PF02826,-isomer specific 2-hydroxyacid dehydrogenase, NAD binding domain	IPR000043,Adenosylhomocysteinase-like;IPR036291,NAD(P)-binding domain superfamily;IPR020082,S-adenosyl-L-homocysteine hydrolase, conserved site;IPR034373,Adenosylhomocysteinase;IPR015878,S-adenosyl-L-homocysteine hydrolase, NAD binding domain	-	GO:0051287,molecular_function,NAD binding;GO:0016787,molecular_function,hydrolase activity;GO:0004013,molecular_function,adenosylhomocysteinase activity;GO:0019510,biological_process,S-adenosylhomocysteine catabolic process;GO:0006656,biological_process,phosphatidylcholine biosynthetic process;GO:0006730,biological_process,one-carbon metabolic process;GO:0006641,biological_process,triglyceride me…
AOL_s00006g138	NW_011645563.1	390876	391739	-	864	284.975	241.079	217.568	45.2529	28.8912	46.1623	17.8484	49.4923	17.8271	27.0909	29.2389	33.2748	28.0145	25.113	26.2237	4.85675e-06	0.000857794	-2.75264	0.000204143	0.00414835	-2.58208	5.75457e-06	0.000390345	-2.94385	6.83908e-09	1.69369e-06	-3.32619	G1WZT7,Uncharacterized protein	XP_011117749.1,hypothetical protein AOL_s00006g138	-	-	-	GO:0016021,cellular_component,integral component of membrane;GO:0016020,cellular_component,membrane
AOL_s00006g139	NW_011645563.1;NW_011645563.1;NW_011645563.1;NW_011645563.1;NW_011645563.1;NW_011645563.1;NW_011645563.1	393237;393386;393515;393683;393782;393875;394265	393271;393425;393606;393703;393817;394196;394972	+;+;+;+;+;+;+	1254	27.1543	25.021	27.8141	22.9123	8.67597	35.8147	10.7231	73.4817	11.8778	20.4409	13.4475	17.0735	17.9573	8.79799	15.3926	NA	NA	NA	NA	NA	NA	NA	NA	NA	0.00146853	0.00414929	-1.03813	G1WZT8,Uncharacterized protein	XP_011117750.1,hypothetical protein AOL_s00006g139	PF06831,ormamidopyrimidine-DNA glycosylase H2TH domain;PF01149,ormamidopyrimidine-DNA glycosylase N-terminal domain	IPR015886,DNA glycosylase/AP lyase, H2TH DNA-binding;IPR035937,MutM-like, N-terminal;IPR010979,Ribosomal protein S13-like, H2TH;IPR012319,Formamidopyrimidine-DNA glycosylase, catalytic domain	-	GO:0003684,molecular_function,damaged DNA binding;GO:0016799,molecular_function,hydrolase activity, hydrolyzing N-glycosyl compounds;GO:0003906,molecular_function,DNA-(apurinic or apyrimidinic site) endonuclease activity;GO:0006284,biological_process,base-excision repair;GO:0006289,biological_process,nucleotide-excision repair;GO:0003676,molecular_function,nucleic acid binding;GO:0008270,molecula…
AOL_s00006g14	NW_011645563.1;NW_011645563.1;NW_011645563.1;NW_011645563.1	37019;37139;37831;37990	37056;37766;37928;38011	+;+;+;+	786	48.6953	53.6002	54.5944	42.1722	55.607	44.9156	29.0561	22.6189	13.4948	40.65	72.9119	22.184	86.4325	72.5998	162.724	NA	NA	NA	NA	NA	NA	NA	NA	NA	NA	NA	NA	G1WZG3,Uncharacterized protein	XP_011117625.1,hypothetical protein AOL_s00006g14	PF08555,ukaryotic family of unknown function (DUF1754)	IPR013865,Protein of unknown function DUF1754, eukaryotic	-	-
AOL_s00006g141	NW_011645563.1	399382	400626	-	1245	313.351	325.85	317.086	462.02	532.039	343.148	322.431	325.031	343.095	543.57	562.856	360.722	585.907	677.419	503.803	NA	NA	NA	NA	NA	NA	NA	NA	NA	NA	NA	NA	G1WZU0,Uncharacterized protein	XP_011117752.1,hypothetical protein AOL_s00006g141	-	-	-	-
AOL_s00006g142	NW_011645563.1;NW_011645563.1;NW_011645563.1	402900;403084;403674	402946;403608;403692	-;-;-	591	53.9987	45.1974	59.5639	54.0297	33.5504	81.4746	22.5719	27.9193	12.7923	41.6413	41.1053	26.2606	36.9058	28.4166	38.726	NA	NA	NA	NA	NA	NA	NA	NA	NA	NA	NA	NA	G1WZU1,Uncharacterized protein	XP_011117753.1,hypothetical protein AOL_s00006g142	-	-	-	-
AOL_s00006g143	NW_011645563.1;NW_011645563.1	403959;404335	404251;404881	+;+	840	88.9025	89.144	103.902	76.8654	46.5935	118.304	34.9381	58.3071	21.0231	62.3917	49.4571	47.1923	48.3055	35.4622	49.4595	NA	NA	NA	NA	NA	NA	NA	NA	NA	3.84421e-05	0.000260536	-1.1868	G1WZU2,Uncharacterized protein	XP_011117754.1,hypothetical protein AOL_s00006g143	PF07200,Modifier of rudimentary (Mod(r)) protein	IPR009851,Modifier of rudimentary, Modr;IPR037859,Vacuolar protein sorting-associated protein 37;IPR037202,ESCRT assembly domain	-	GO:0015031,biological_process,protein transport;GO:0000813,cellular_component,ESCRT I complex;GO:0032509,biological_process,endosome transport via multivesicular body sorting pathway
AOL_s00006g145	NW_011645563.1;NW_011645563.1;NW_011645563.1	407260;407919;408406	407842;408339;408868	-;-;-	1467	18.8025	22.0241	18.4472	17.7535	17.4009	14.8123	8.40229	10.1783	4.73049	11.4846	13.7852	4.71613	28.809	24.7761	32.1737	NA	NA	NA	NA	NA	NA	0.00803118	0.0291538	-1.00215	NA	NA	NA	G1WZU4,Uncharacterized protein	XP_011117756.1,hypothetical protein AOL_s00006g145	PF10021,Uncharacterized protein conserved in bacteria (DUF2263)	IPR019261,Domain of unknown function DUF2263	-	-
AOL_s00006g146	NW_011645563.1;NW_011645563.1	409502;412510	412450;413481	-;-	3921	0.395365	0.275504	0.591193	1.53409	0.744729	2.05148	1.94605	3.30431	0.97846	1.15094	0.84037	1.16838	1.09589	1.00044	0.703259	0.00638171	0.035813	1.6674	0.000183269	0.00394974	2.84475	0.00618757	0.0242798	1.45567	0.0145128	0.0286596	1.08026	G1WZU5,Uncharacterized protein	XP_011117757.1,hypothetical protein AOL_s00006g146	PF12796,Ankyrin repeats (3 copies);PF13637,Ankyrin repeats (many copies);PF13606,Ankyrin repeat	IPR020683,Ankyrin repeat-containing domain;IPR002110,Ankyrin repeat;IPR036770,Ankyrin repeat-containing domain superfamily	-	-
AOL_s00006g147	NW_011645563.1;NW_011645563.1	413506;414340	414278;415021	-;-	1455	0.110219	0.337473	0.444607	0.791642	0.517918	1.30532	1.35692	1.83683	0.697976	1.03387	0.444053	0.385543	1.00934	0.800385	0.631725	0.0385282	0.121799	1.4227	0.000731301	0.00840675	2.65609	NA	NA	NA	0.0219626	0.0410114	1.34292	G1WZU6,Uncharacterized protein	XP_011117758.1,hypothetical protein AOL_s00006g147	-	-	-	GO:0016021,cellular_component,integral component of membrane;GO:0016020,cellular_component,membrane
AOL_s00006g148	NW_011645563.1;NW_011645563.1;NW_011645563.1	415727;415937;416728	415839;416645;416766	+;+;+	861	6.51903	4.10611	4.63325	7.87811	4.21203	9.53711	3.78044	4.38615	2.16243	9.85381	5.10274	4.07205	3.34819	3.70176	2.34861	NA	NA	NA	NA	NA	NA	NA	NA	NA	NA	NA	NA	G1WZU7,Kynurenine formamidase	XP_011117759.1,hypothetical protein AOL_s00006g148	PF12697,Alpha/beta hydrolase family	IPR027519,Kynurenine formamidase, vertebrates/fungi-type;IPR000073,Alpha/beta hydrolase fold-1;IPR029058,Alpha/Beta hydrolase fold	-	GO:0034354,biological_process,'de novo' NAD biosynthetic process from tryptophan;GO:0006569,biological_process,tryptophan catabolic process;GO:0016787,molecular_function,hydrolase activity;GO:0004061,molecular_function,arylformamidase activity;GO:0019441,biological_process,tryptophan catabolic process to kynurenine
AOL_s00006g15	NW_011645563.1;NW_011645563.1;NW_011645563.1;NW_011645563.1;NW_011645563.1	38309;38823;39353;39671;39909	38757;39293;39593;39849;39945	-;-;-;-;-	1377	19.3327	14.1922	18.5959	21.6092	14.3654	24.9079	10.269	14.8097	8.85015	13.0218	13.9823	12.6628	10.6652	7.74504	10.58	NA	NA	NA	NA	NA	NA	NA	NA	NA	NA	NA	NA	G1WZG4,Mannose-6-phosphate isomerase	XP_011117626.1,hypothetical protein AOL_s00006g15	PF01238,Phosphomannose isomerase type I	IPR014710,RmlC-like jelly roll fold;IPR018050,Phosphomannose isomerase, type I, conserved site;IPR016305,Mannose-6-phosphate isomerase;IPR001250,Mannose-6-phosphate isomerase, type I;IPR011051,RmlC-like cupin domain superfamily	-	GO:0005975,biological_process,carbohydrate metabolic process;GO:0009298,biological_process,GDP-mannose biosynthetic process;GO:0006486,biological_process,protein glycosylation;GO:0046872,molecular_function,metal ion binding;GO:0000032,biological_process,cell wall mannoprotein biosynthetic process;GO:0016853,molecular_function,isomerase activity;GO:0004476,molecular_function,mannose-6-phosphate is…
AOL_s00006g150	NW_011645563.1;NW_011645563.1;NW_011645563.1	418976;419079;419813	419016;419742;419842	-;-;-	735	36.2192	39.6827	50.7547	33.432	59.8499	29.2601	25.4095	19.1294	12.8192	32.0094	55.995	20.7341	110.265	83.5581	158.696	NA	NA	NA	NA	NA	NA	NA	NA	NA	6.71105e-05	0.000383375	1.35757	G1WZU9,Uncharacterized protein	XP_011117761.1,hypothetical protein AOL_s00006g150	PF12874,Zinc-finger of C2H2 type;PF16835,Pre-mRNA-splicing factor SF3a complex subunit 2 (Prp11)	IPR031781,SF3A2 domain;IPR003604,Matrin/U1-C-like, C2H2-type zinc finger;IPR000690,Matrin/U1-C, C2H2-type zinc finger	-	GO:0005686,cellular_component,U2 snRNP;GO:0003676,molecular_function,nucleic acid binding;GO:0005634,cellular_component,nucleus;GO:0008270,molecular_function,zinc ion binding
AOL_s00006g151	NW_011645563.1	420227	422608	+	2382	8.37074	9.83282	11.3611	9.40254	18.2698	8.53615	7.19083	5.24409	5.56618	10.7611	22.079	5.61279	29.0914	23.6988	38.0282	NA	NA	NA	NA	NA	NA	NA	NA	NA	1.29646e-05	0.000126109	1.50528	G1WZV0,Uncharacterized protein	XP_011117762.1,hypothetical protein AOL_s00006g151	PF03666,Nitrogen Permease regulator of amino acid transport activity 3	IPR005365,Nitrogen permease regulator 3	-	-
AOL_s00006g152	NW_011645563.1	423190	423612	+	423	19.4615	9.05432	16.3128	15.2792	12.8045	19.5445	38.3485	85.7072	56.4197	43.9548	49.7937	60.3402	22.2455	31.0086	18.5788	NA	NA	NA	0.000155501	0.00368113	2.60704	0.000762022	0.00579973	1.91333	NA	NA	NA	G1WZV1,Uncharacterized protein	XP_011117763.1,hypothetical protein AOL_s00006g152	PF00241,Cofilin/tropomyosin-type actin-binding protein	IPR017904,ADF/Cofilin;IPR029006,ADF-H/Gelsolin-like domain superfamily;IPR002108,Actin-depolymerising factor homology domain	-	GO:0030042,biological_process,actin filament depolymerization;GO:0015629,cellular_component,actin cytoskeleton;GO:0003779,molecular_function,actin binding;GO:0005622,cellular_component,intracellular
AOL_s00006g153	NW_011645563.1;NW_011645563.1	424940;426459	426382;427061	-;-	2046	2.19468	2.49591	2.79292	2.97124	2.1178	1.69273	2.58193	1.05068	0.854844	1.97041	4.13679	2.14772	3.37626	1.8274	9.05233	NA	NA	NA	NA	NA	NA	NA	NA	NA	NA	NA	NA	G1WZV2,Uncharacterized protein	XP_011117764.1,hypothetical protein AOL_s00006g153	-	-	-	-
AOL_s00006g154	NW_011645563.1;NW_011645563.1;NW_011645563.1;NW_011645563.1;NW_011645563.1	434844;435746;436116;436246;436602	435670;436046;436163;436389;436721	-;-;-;-;-	1440	13.6981	10.5365	11.1935	9.86528	5.91997	12.7237	6.74411	5.56788	2.1941	4.93069	7.22372	4.22022	10.614	4.59695	19.8194	NA	NA	NA	NA	NA	NA	0.00515407	0.0213064	-1.07188	NA	NA	NA	G1WZV3,Uncharacterized protein	XP_011117765.1,hypothetical protein AOL_s00006g154	-	-	-	-
AOL_s00006g155	NW_011645563.1;NW_011645563.1;NW_011645563.1;NW_011645563.1;NW_011645563.1;NW_011645563.1	439862;440166;440830;441019;441268;441512	440107;440766;440957;441186;441416;441815	-;-;-;-;-;-	1596	12.6941	13.8446	14.0513	13.3114	17.6766	13.9301	8.59243	7.89951	4.38349	15.3821	22.1033	8.84563	27.3325	26.4603	28.4214	NA	NA	NA	NA	NA	NA	NA	NA	NA	NA	NA	NA	G1WZV4,Uncharacterized protein	XP_011117766.1,hypothetical protein AOL_s00006g155	PF02146,Sir2 family	IPR026591,Sirtuin, catalytic core small domain superfamily;IPR026590,Sirtuin family, catalytic core domain;IPR003000,Sirtuin family;IPR029035,DHS-like NAD/FAD-binding domain superfamily	-	GO:0070403,molecular_function,NAD+ binding
AOL_s00006g156	NW_011645563.1	444999	447437	-	2439	16.5913	13.408	16.1571	9.6813	12.2235	10.3521	3.60984	3.6208	4.44141	10.0409	12.106	3.9483	8.3852	6.76003	11.3246	NA	NA	NA	0.000991592	0.0101197	-1.35696	NA	NA	NA	NA	NA	NA	G1WZV5,tRNA ligase	XP_011117767.1,hypothetical protein AOL_s00006g156	PF09511,RNA ligase;PF08303,tRNA ligase kinase domain;PF08302,ungal tRNA ligase phosphodiesterase domain	IPR015965,tRNA ligase, phosphodiesterase;IPR019039,RNA ligase T4 Rnl1, N-terminal;IPR012387,tRNA ligase Trl1, fungi;IPR015966,tRNA ligase, kinase domain, fungi;IPR027417,P-loop containing nucleoside triphosphate hydrolase	-	GO:0006388,biological_process,tRNA splicing, via endonucleolytic cleavage and ligation;GO:0003972,molecular_function,RNA ligase (ATP) activity;GO:0016310,biological_process,phosphorylation;GO:0008081,molecular_function,phosphoric diester hydrolase activity;GO:0016874,molecular_function,ligase activity;GO:0051730,molecular_function,GTP-dependent polyribonucleotide 5'-hydroxyl-kinase activity;GO:00…
AOL_s00006g158	NW_011645563.1;NW_011645563.1;NW_011645563.1;NW_011645563.1	461539;461815;462014;462235	461749;461935;462164;462387	+;+;+;+	636	62.7016	97.2781	59.5876	229.804	105.897	148.082	62.505	38.3677	116.654	270.202	165.892	51.3777	128.54	146.293	147.918	0.0158177	0.066027	1.0022	NA	NA	NA	0.0400631	0.0966779	1.11018	NA	NA	NA	G1WZV7,Protein transport protein SFT2	XP_011117769.1,hypothetical protein AOL_s00006g158	PF04178,ot1/Sft2-like family	IPR007305,Vesicle transport protein, Got1/SFT2-like;IPR011691,Vesicle transport protein SFT2	-	GO:0005794,cellular_component,Golgi apparatus;GO:0015031,biological_process,protein transport;GO:0000139,cellular_component,Golgi membrane;GO:0016020,cellular_component,membrane;GO:0016192,biological_process,vesicle-mediated transport;GO:0016021,cellular_component,integral component of membrane
AOL_s00006g159	NW_011645563.1;NW_011645563.1;NW_011645563.1;NW_011645563.1;NW_011645563.1	465479;466299;466812;467620;468486	466241;466751;467559;468429;469251	+;+;+;+;+	3540	40.9226	40.5163	41.9695	32.1401	24.3606	23.1015	23.9818	14.8532	16.1768	29.3377	31.7755	25.8033	35.4625	37.5028	30.7815	NA	NA	NA	NA	NA	NA	NA	NA	NA	NA	NA	NA	G1WZV8,Uncharacterized protein	XP_011117770.1,hypothetical protein AOL_s00006g159	PF05383,La domain	IPR006630,La-type HTH domain;IPR036390,Winged helix DNA-binding domain superfamily;IPR036388,Winged helix-like DNA-binding domain superfamily;IPR006607,Protein of unknown function DM15	-	GO:0003723,molecular_function,RNA binding
AOL_s00006g16	NW_011645563.1	40286	41038	+	753	7.02808	8.28153	9.16374	4.92892	7.06785	5.34122	3.96834	4.01219	1.79824	4.23515	6.09201	2.42116	8.30692	6.43044	17.5165	NA	NA	NA	NA	NA	NA	NA	NA	NA	NA	NA	NA	G1WZG5,Uncharacterized protein	XP_011117627.1,hypothetical protein AOL_s00006g16	PF00069,Protein kinase domain	IPR011009,Protein kinase-like domain superfamily;IPR022495,Serine/threonine-protein kinase Bud32;IPR000719,Protein kinase domain	-	GO:0005524,molecular_function,ATP binding;GO:0006468,biological_process,protein phosphorylation;GO:0004672,molecular_function,protein kinase activity;GO:0004674,molecular_function,protein serine/threonine kinase activity
AOL_s00006g160	NW_011645563.1;NW_011645563.1;NW_011645563.1;NW_011645563.1;NW_011645563.1;NW_011645563.1	470678;471482;471675;471830;471978;472196	471399;471607;471770;471892;472122;472342	-;-;-;-;-;-	1299	4.89705	4.53601	5.395	5.22175	3.37192	5.37531	3.53269	4.83045	2.60599	2.68662	2.38742	1.9433	3.47541	1.46272	5.58996	NA	NA	NA	NA	NA	NA	0.0218864	0.0620618	-1.01124	NA	NA	NA	G1WZV9,Uncharacterized protein	XP_011117771.1,hypothetical protein AOL_s00006g160	PF08584,Ribonuclease P 40kDa (Rpp40) subunit	IPR013893,Ribonuclease P, Rpp40	-	-
AOL_s00006g161	NW_011645563.1;NW_011645563.1;NW_011645563.1;NW_011645563.1;NW_011645563.1	472600;473145;473309;473451;473903	472954;473236;473380;473777;474046	+;+;+;+;+	990	5.50759	5.25742	8.27687	3.87824	5.471	4.17541	2.69495	3.40382	1.19678	3.34284	4.82941	2.73872	8.02149	5.51015	13.3232	NA	NA	NA	NA	NA	NA	NA	NA	NA	NA	NA	NA	G1WZW0,Uncharacterized protein	XP_011117772.1,hypothetical protein AOL_s00006g161	PF00400,WD domain, G-beta repeat	IPR036322,WD40-repeat-containing domain superfamily;IPR015943,WD40/YVTN repeat-like-containing domain superfamily;IPR019775,WD40 repeat, conserved site;IPR001680,WD40 repeat;IPR017986,WD40-repeat-containing domain	-	-
AOL_s00006g162	NW_011645563.1;NW_011645563.1;NW_011645563.1;NW_011645563.1;NW_011645563.1	474530;474705;475366;475861;477035	474636;475300;475778;476971;478188	-;-;-;-;-	3381	24.728	29.3655	25.0808	25.797	24.8237	16.5218	10.4479	15.0018	5.84055	10.8739	13.2239	6.00066	20.3187	15.3911	22.578	NA	NA	NA	NA	NA	NA	0.000269231	0.00294113	-1.38918	NA	NA	NA	G1WZW1,Uncharacterized protein	XP_011117773.1,hypothetical protein AOL_s00006g162	PF13515,usaric acid resistance protein-like;PF10337,Putative ER transporter, 6TM, N-terminal	IPR023244,Brefeldin A-sensitivity protein 4;IPR018823,Putative ER transporter, 6TM, N-terminal	-	GO:0016021,cellular_component,integral component of membrane;GO:0016020,cellular_component,membrane
AOL_s00006g163	NW_011645563.1;NW_011645563.1;NW_011645563.1;NW_011645563.1	480988;481079;482355;482556	480996;482293;482493;482635	+;+;+;+	1443	7.33492	7.04378	7.09814	19.2461	14.2306	15.3296	6.28635	5.67709	2.22864	9.1737	15.5815	6.38196	16.5476	12.3605	40.2252	0.00485287	0.0294718	1.06092	NA	NA	NA	NA	NA	NA	0.00106495	0.00319623	1.53432	G1WZW2,Uncharacterized protein	XP_011117774.1,hypothetical protein AOL_s00006g163	PF02984,Cyclin, C-terminal domain;PF00134,Cyclin, N-terminal domain	IPR004367,Cyclin, C-terminal domain;IPR013763,Cyclin-like;IPR036915,Cyclin-like superfamily;IPR006671,Cyclin, N-terminal	-	GO:0005634,cellular_component,nucleus
AOL_s00006g164	NW_011645563.1;NW_011645563.1	483918;484531	484159;485062	-;-	774	165.962	148.005	163.885	137.242	194.782	161.59	80.2468	101.637	51.463	98.3417	191.492	100.802	173.507	153.311	290.948	NA	NA	NA	NA	NA	NA	NA	NA	NA	NA	NA	NA	G1WZW3,Uncharacterized protein	XP_011117775.1,hypothetical protein AOL_s00006g164	PF01230,HIT domain	IPR036265,HIT-like superfamily;IPR011146,HIT-like domain;IPR001310,Histidine triad (HIT) protein	-	GO:0003824,molecular_function,catalytic activity
AOL_s00006g165	NW_011645563.1;NW_011645563.1;NW_011645563.1;NW_011645563.1	485992;487025;488548;488686	486957;488436;488618;488873	-;-;-;-	2637	85.3026	94.1639	72.4505	65.2286	58.2788	62.2576	66.4723	69.248	42.5341	37.0565	33.0276	56.4262	53.8354	50.6937	48.5896	NA	NA	NA	NA	NA	NA	NA	NA	NA	NA	NA	NA	G1WZW4,Uncharacterized protein	XP_011117776.1,hypothetical protein AOL_s00006g165	PF04082,ungal specific transcription factor domain;PF00172,ungal Zn(2)-Cys(6) binuclear cluster domain	IPR007219,Transcription factor domain, fungi;IPR001138,Zn(2)-C6 fungal-type DNA-binding domain;IPR036864,Zn(2)-C6 fungal-type DNA-binding domain superfamily	-	GO:0003677,molecular_function,DNA binding;GO:0000981,molecular_function,RNA polymerase II transcription factor activity, sequence-specific DNA binding;GO:0006357,biological_process,regulation of transcription by RNA polymerase II;GO:0046872,molecular_function,metal ion binding;GO:0006355,biological_process,regulation of transcription, DNA-templated;GO:0006351,biological_process,transcription, DNA…
AOL_s00006g166	NW_011645563.1;NW_011645563.1;NW_011645563.1	491015;491222;491516	491113;491295;492500	-;-;-	1158	27.9282	30.4875	33.0062	39.2346	52.4668	36.1789	25.8966	10.5864	12.4728	27.8512	45.8628	17.399	48.7088	42.8731	78.8191	NA	NA	NA	NA	NA	NA	NA	NA	NA	NA	NA	NA	G1WZW5,Uncharacterized protein	XP_011117777.1,hypothetical protein AOL_s00006g166	PF03947,Ribosomal Proteins L2, C-terminal domain;PF00181,Ribosomal Proteins L2, RNA binding domain	IPR022671,Ribosomal protein L2, conserved site;IPR008991,Translation protein SH3-like domain superfamily;IPR014726,Ribosomal protein L2, domain 3;IPR022666,Ribosomal Proteins L2, RNA binding domain;IPR005880,Ribosomal protein L2, bacterial/organellar-type;IPR002171,Ribosomal protein L2;IPR022669,Ribosomal protein L2, C-terminal;IPR014722,Ribosomal protein L2, domain 2;IPR012340,Nucleic acid-bindi…	-	GO:0016740,molecular_function,transferase activity;GO:0003735,molecular_function,structural constituent of ribosome;GO:0003723,molecular_function,RNA binding;GO:0005840,cellular_component,ribosome;GO:0005622,cellular_component,intracellular;GO:0015934,cellular_component,large ribosomal subunit;GO:0006412,biological_process,translation
[truncated: 8,559 more rows]
