# Supplementary material for: Transcriptomic Analysis Reveals That Rho GTPases Regulate Trap Development and Lifestyle Transition of the Nematode-Trapping Fungus Arthrobotrys oligospora
Source: Microbiol Spectr. 2022 Jan 12;10(1):e01759-21. doi: 10.1128/spectrum.01759-21 (PMC8754127; doi:10.1128/spectrum.01759-21)
Supplement: SUPPLEMENTAL FILE 5 — Supplemental material. Download SPECTRUM01759-21_Supp_5_seq8.xlsx, XLSX file, 0.02 MB [file spectrum01759-21_supp_5_seq8.xlsx]

## Sheet: Sheet1
	Table S4. The most abundant genes (n=50) of the samples at each time point
0 h	12 h	24 h	36 h	48 h
AOL_s00176g78	AOL_s00112g95	AOL_s00112g95	AOL_s00112g95	AOL_s00112g95
AOL_s00112g95	AOL_s00173g93	AOL_s00169g33	AOL_s00173g93	AOL_s00173g93
AOL_s00173g93	AOL_s00169g33	AOL_s00083g444	AOL_s00169g33	AOL_s00078g205
AOL_s00078g205	AOL_s00083g444	AOL_s00173g93	AOL_s00083g444	AOL_s00169g33
AOL_s00169g33	AOL_s00097g110	AOL_s00076g65	AOL_s00043g147	AOL_s00076g689
AOL_s00076g65	AOL_s00078g205	AOL_s00097g110	AOL_s00097g110	AOL_s00083g444
AOL_s00083g444	AOL_s00075g221	AOL_s00210g144	AOL_s00097g448	AOL_s00043g147
AOL_s00083g104	AOL_s00076g65	AOL_s00097g448	AOL_s00076g65	AOL_s00078g37
AOL_s00215g255	AOL_s00078g37	AOL_s00043g147	AOL_s00076g689	AOL_s00097g448
AOL_s00083g179	AOL_s00054g660	AOL_s00078g37	AOL_s00078g37	AOL_s00076g65
AOL_s00054g914	AOL_s00210g144	AOL_s00215g255	AOL_s00078g147	AOL_s00083g104
AOL_s00097g448	AOL_s00078g147	AOL_s00054g955	AOL_s00075g221	AOL_s00215g1
AOL_s00075g221	AOL_s00076g689	AOL_s00076g542	AOL_s00210g144	AOL_s00210g144
AOL_s00097g110	AOL_s00097g448	AOL_s00078g147	AOL_s00007g539	AOL_s00079g176
AOL_s00081g292	AOL_s00215g748	AOL_s00004g256	AOL_s00054g211	AOL_s00007g539
AOL_s00210g144	AOL_s00083g104	AOL_s00083g179	AOL_s00215g255	AOL_s00054g660
AOL_s00078g37	AOL_s00215g255	AOL_s00081g292	AOL_s00054g660	AOL_s00215g255
AOL_s00078g147	AOL_s00043g147	AOL_s00080g303	AOL_s00054g955	AOL_s00081g292
AOL_s00054g660	AOL_s00081g292	AOL_s00075g221	AOL_s00083g179	AOL_s00078g147
AOL_s00007g539	AOL_s00176g78	AOL_s00043g392	AOL_s00078g205	AOL_s00097g110
AOL_s00210g259	AOL_s00083g179	AOL_s00004g255	AOL_s00097g530	AOL_s00054g914
AOL_s00043g161	AOL_s00097g76	AOL_s00054g211	AOL_s00081g186	AOL_s00083g179
AOL_s00215g1	AOL_s00007g539	AOL_s00097g530	AOL_s00054g914	AOL_s00081g186
AOL_s00081g186	AOL_s00081g186	AOL_s00173g384	AOL_s00173g384	AOL_s00112g56
AOL_s00173g213	AOL_s00097g530	AOL_s00173g213	AOL_s00083g104	AOL_s00097g316
AOL_s00076g542	AOL_s00215g1	AOL_s00210g120	AOL_s00043g552	AOL_s00081g18
AOL_s00076g689	AOL_s00054g914	AOL_s00081g29	AOL_s00173g213	AOL_s00006g249
AOL_s00054g748	AOL_s00054g748	AOL_s00083g304	AOL_s00081g292	AOL_s00054g955
AOL_s00081g29	AOL_s00076g542	AOL_s00080g183	AOL_s00083g304	AOL_s00169g5
AOL_s00078g209	AOL_s00081g29	AOL_s00078g205	AOL_s00054g748	AOL_s00083g286
AOL_s00083g128	AOL_s00079g431	AOL_s00078g209	AOL_s00043g240	AOL_s00043g161
AOL_s00188g86	AOL_s00043g552	AOL_s00043g552	AOL_s00076g542	AOL_s00075g201
AOL_s00004g362	AOL_s00173g384	AOL_s00054g914	AOL_s00079g176	AOL_s00076g216
AOL_s00215g748	AOL_s00079g176	AOL_s00083g104	AOL_s00079g431	AOL_s00075g221
AOL_s00215g782	AOL_s00043g161	AOL_s00076g498	AOL_s00081g29	AOL_s00081g29
AOL_s00210g139	AOL_s00210g7	AOL_s00075g201	AOL_s00210g7	AOL_s00054g748
AOL_s00173g384	AOL_s00043g240	AOL_s00081g186	AOL_s00210g120	AOL_s00054g285
AOL_s00215g522	AOL_s00173g213	AOL_s00117g7	AOL_s00076g498	AOL_s00210g120
AOL_s00076g498	AOL_s00169g95	AOL_s00007g539	AOL_s00076g216	AOL_s00083g128
AOL_s00215g434	AOL_s00097g316	AOL_s00079g176	AOL_s00054g957	AOL_s00083g431
AOL_s00173g116	AOL_s00004g563	AOL_s00210g160	AOL_s00006g249	AOL_s00169g95
AOL_s00075g201	AOL_s00075g201	AOL_s00054g748	AOL_s00097g316	AOL_s00043g240
AOL_s00080g355	AOL_s00078g209	AOL_s00083g431	AOL_s00054g684	AOL_s00215g434
AOL_s00083g431	AOL_s00215g434	AOL_s00079g323	AOL_s00117g7	AOL_s00083g443
AOL_s00097g316	AOL_s00006g249	AOL_s00054g684	AOL_s00193g118	AOL_s00173g384
AOL_s00188g206	AOL_s00188g116	AOL_s00210g7	AOL_s00097g188	AOL_s00076g542
AOL_s00193g118	AOL_s00083g128	AOL_s00215g522	AOL_s00215g1	AOL_s00043g641
AOL_s00006g437	AOL_s00006g437	AOL_s00097g188	AOL_s00043g161	AOL_s00054g848
AOL_s00079g176	AOL_s00083g431	AOL_s00043g141	AOL_s00004g362	AOL_s00079g431
AOL_s00210g120	AOL_s00193g118	AOL_s00054g957	AOL_s00083g286	AOL_s00215g299

## Sheet: Sheet2
	Table S3.Annotation of 24 genes
Gene ID		uniprotAc	Refseq	pfam	interpro	GO(GO_term,class,description)
AOL_s00112g95	Hsp20/alpha crystallin family protein is a small, stress-induced protein, between 12-43 kDa, which functions as an ATP-independent chaperone that prevents aggregation and protects against cell stress, induced by heat, osmotic, or acid shock
AOL_s00054g914
AOL_s00079g176	Eukaryotic initiation factor 1 and related proteins; Members of the eIF1/SUI1 (eukaryotic initiation factor 1) family are found in eukaryotes, archaea, and some bacteria; eukaryotic members are understood to play an important role in accurate initiator codon recognition during translation initiation. eIF1 interacts with 18S rRNA in the 40S ribosomal subunit during eukaryotic translation initiatio…	G1XD73,Uncharacterized protein	XP_011122353.1,hypothetical protein AOL_s00079g176	PF01253,Translation initiation factor SUI1	IPR036877,SUI1 domain superfamily;IPR005874,Eukaryotic translation initiation factor SUI1;IPR001950,SUI1 domain	GO:0006413,biological_process,translational initiation;GO:0003743,molecular_function,translation initiation factor activity
AOL_s00081g29
AOL_s00083g179	heat shock protein 83 kDa (Hsp83); Provisional	G1XGP8,Uncharacterized protein	XP_011123660.1,hypothetical protein AOL_s00083g179	PF00183,Hsp90 protein;PF02518,Histidine kinase-, DNA gyrase B-, and HSP90-like ATPase	IPR001404,Heat shock protein Hsp90 family;IPR037196,HSP90, C-terminal domain;IPR036890,Histidine kinase/HSP90-like ATPase superfamily;IPR020568,Ribosomal protein S5 domain 2-type fold;IPR019805,Heat shock protein Hsp90, conserved site;IPR003594,Histidine kinase/HSP90-like ATPase;IPR020575,Heat shock protein Hsp90, N-terminal	GO:0006950,biological_process,response to stress;GO:0006457,biological_process,protein folding;GO:0005524,molecular_function,ATP binding;GO:0051082,molecular_function,unfolded protein binding
AOL_s00075g221	CsbD-like; CsbD is a bacterial general stress response protein. It's expression is mediated by sigma-B, an alternative sigma factor. The role of CsbD in stress response is unclear.
AOL_s00210g144
AOL_s00078g147
AOL_s00097g448	ATP-dependent chaperone ClpB; Members of this protein family are the bacterial ATP-dependent chaperone ClpB. This protein belongs to the AAA family, ATPases associated with various cellular activities (pfam00004). This molecular chaperone does not act as a protease, but rather serves to disaggregate misfolded and aggregated proteins. [Protein fate, Protein folding and stabilization]	G1XJC1,Uncharacterized protein	XP_011124583.1,hypothetical protein AOL_s00097g448	PF07724,AAA domain (Cdc48 subfamily);PF10431,C-terminal, D2-small domain, of ClpB protein;PF00004,ATPase family associated with various cellular activities (AAA);PF02861,Clp amino terminal domain, pathogenicity island component	IPR001270,ClpA/B family;IPR027417,P-loop containing nucleoside triphosphate hydrolase;IPR036628,Clp, N-terminal domain superfamily;IPR028299,ClpA/B, conserved site 2;IPR019489,Clp ATPase, C-terminal;IPR003593,AAA+ ATPase domain;IPR003959,ATPase, AAA-type, core;IPR004176,Clp, N-terminal;IPR018368,ClpA/B, conserved site 1	GO:0070370,biological_process,cellular heat acclimation;GO:0042026,biological_process,protein refolding;GO:0005737,cellular_component,cytoplasm;GO:0071218,biological_process,cellular response to misfolded protein;GO:0005524,molecular_function,ATP binding;GO:0043335,biological_process,protein unfolding;GO:0051787,molecular_function,misfolded protein binding;GO:0016887,molecular_function,ATPase act…
AOL_s00054g748	glycerol-3-phosphate dehydrogenase (NAD(+)); Members of this protein family are the eukaryotic enzyme, glycerol-3-phosphate dehydrogenase (NAD(+)) (EC 1.1.1.8). Enzymatic activity for 1.1.1.8 is defined as sn-glycerol 3-phosphate + NAD(+) = glycerone phosphate + NADH. Note the very similar reactions of enzymes defined as EC 1.1.1.94 and 1.1.99.5, assigned to families of proteins in the bacteria.	G1X7A4,Glycerol-3-phosphate dehydrogenase [NAD	XP_011120366.1,hypothetical protein AOL_s00054g748	PF07479,NAD-dependent glycerol-3-phosphate dehydrogenase C-terminus;PF01210,NAD-dependent glycerol-3-phosphate dehydrogenase N-terminus	IPR036291,NAD(P)-binding domain superfamily;IPR013328,6-phosphogluconate dehydrogenase, domain 2;IPR017751,Glycerol-3-phosphate dehydrogenase, NAD-dependent, eukaryotic;IPR011128,Glycerol-3-phosphate dehydrogenase, NAD-dependent, N-terminal;IPR006109,Glycerol-3-phosphate dehydrogenase, NAD-dependent, C-terminal;IPR006168,Glycerol-3-phosphate dehydrogenase, NAD-dependent;IPR008927,6-phosphoglucona…	GO:0051287,molecular_function,NAD binding;GO:0005975,biological_process,carbohydrate metabolic process;GO:0016616,molecular_function,oxidoreductase activity, acting on the CH-OH group of donors, NAD or NADP as acceptor;GO:0042803,molecular_function,protein homodimerization activity;GO:0016491,molecular_function,oxidoreductase activity;GO:0006072,biological_process,glycerol-3-phosphate metabolic p…
AOL_s00081g186	Cytochrome c2	G1XFP3,Uncharacterized protein	XP_011123305.1,hypothetical protein AOL_s00081g186	PF00034,Cytochrome c	IPR036909,Cytochrome c-like domain superfamily;IPR009056,Cytochrome c-like domain;IPR002327,Cytochrome c, class IA/ IB	GO:0042775,biological_process,mitochondrial ATP synthesis coupled electron transport;GO:0046872,molecular_function,metal ion binding;GO:0009055,molecular_function,electron transfer activity;GO:0005739,cellular_component,mitochondrion;GO:0070469,cellular_component,respiratory chain;GO:0055114,biological_process,oxidation-reduction process;GO:0020037,molecular_function,heme binding
AOL_s00215g255	heat shock 70 kDa protein	G1XTX6,Uncharacterized protein	XP_011127759.1,hypothetical protein AOL_s00215g255	PF00012,Hsp70 protein	IPR018181,Heat shock protein 70, conserved site;IPR013126,Heat shock protein 70 family;IPR029047,Heat shock protein 70kD, peptide-binding domain superfamily;IPR029048,Heat shock protein 70kD, C-terminal domain superfamily	GO:0000166,molecular_function,nucleotide binding;GO:0005524,molecular_function,ATP binding
AOL_s00081g292	Yeast Polyamine transporter 1 (Tpo1) and similar multidrug resistance (MDR) transporters of the Major Facilitator Superfamily; This family is composed of fungal multidrug resistance (MDR) transporters including several proteins from Saccharomyces cerevisiae such as polyamine transporters 1-4 (Tpo1-4), quinidine resistance proteins 1-3 (Qdr1-3), dityrosine transporter 1 (Dtr1), fluconazole resista…	G1XFZ9,Uncharacterized protein	XP_011123411.1,hypothetical protein AOL_s00081g292	-	IPR036259,MFS transporter superfamily;IPR020846,Major facilitator superfamily domain;IPR011701,Major facilitator superfamily	GO:0055085,biological_process,transmembrane transport;GO:0016021,cellular_component,integral component of membrane;GO:0016020,cellular_component,membrane
AOL_s00007g539	plant and fungal plasma membrane H(+)-ATPases, and related bacterial and archaeal putative H(+)-ATPases; This subfamily includes eukaryotic plasma membrane H(+)-ATPase which transports H(+) from the cytosol to the extracellular space, thus energizing the plasma membrane for the uptake of ions and nutrients, and is expressed in plants and fungi. This H(+)-ATPase consists of four domains: a transme…	G1X2M9,Plasma membrane ATPase	XP_011118741.1,hypothetical protein AOL_s00007g539	PF00122,1-E2 ATPase;PF00702,haloacid dehalogenase-like hydrolase;PF00690,Cation transporter/ATPase, N-terminus	IPR023214,HAD superfamily;IPR036412,HAD-like superfamily;IPR023299,P-type ATPase, cytoplasmic domain N;IPR018303,P-type ATPase, phosphorylation site;IPR001757,P-type ATPase;IPR023298,P-type ATPase, transmembrane domain superfamily;IPR006534,P-type ATPase, subfamily IIIA;IPR008250,P-type ATPase, A domain superfamily;IPR004014,Cation-transporting P-type ATPase, N-terminal	GO:0016787,molecular_function,hydrolase activity;GO:0006754,biological_process,ATP biosynthetic process;GO:0006811,biological_process,ion transport;GO:0120029,biological_process,proton export across plasma membrane;GO:0016020,cellular_component,membrane;GO:0008553,molecular_function,proton-exporting ATPase activity, phosphorylative mechanism;GO:0000166,molecular_function,nucleotide binding;GO:000…
AOL_s00078g205
AOL_s00076g542	Domain of unknown function (DUF4336);
AOL_s00076g65	Hsp20/alpha crystallin family protein is a small, stress-induced protein, between 12-43 kDa, which functions as an ATP-independent chaperone that prevents aggregation and protects against cell stress, induced by heat, osmotic, or acid shock
AOL_s00083g104
AOL_s00169g33	HIG1 domain-containing protein similar to mitochondrial respiratory supercomplex factor 1, a cytochrome c oxidase subunit which plays a role in the assembly of respiratory supercomplexes,Hypoxia induced protein conserved region; This family is found in proteins thought to be involved in the response to hypoxia. Family members mostly come from diverse eukaryotic organisms however eubacterial membe…	G1XMI0,Uncharacterized protein	XP_011125692.1,hypothetical protein AOL_s00169g33	PF04588,Hypoxia induced protein conserved region	IPR007667,Hypoxia induced protein, domain	GO:0016021,cellular_component,integral component of membrane;GO:0016020,cellular_component,membrane
AOL_s00083g444	Cerato-platanin; This family contains a number of fungal cerato-platanin phytotoxic proteins approximately 150 residues long. Cerato-platanin contains four cysteine residues that form two disulphide bonds.
AOL_s00078g37	ubiquitin family protein similar to Homo sapiens polyubiquitin-B and polyubiquitin-C which are sources of ubiquitin and play a key role in maintaining cellular ubiquitin levels under stress conditions
AOL_s00097g110	TRX family; composed of two groups: Group I, which includes proteins that exclusively encode a TRX domain; and Group II, which are composed of fusion proteins of TRX and additional domains. Group I TRX is a small ancient protein that alter the redox state of target proteins via the reversible oxidation of an active site dithiol, present in a CXXC motif, partially exposed at the protein's surface.…	G1XID3,Thioredoxin	XP_011124245.1,hypothetical protein AOL_s00097g110	PF00085,Thioredoxin	IPR005746,Thioredoxin;IPR017937,Thioredoxin, conserved site;IPR036249,Thioredoxin-like superfamily;IPR013766,Thioredoxin domain	GO:0055114,biological_process,oxidation-reduction process;GO:0006662,biological_process,glycerol ether metabolic process;GO:0045454,biological_process,cell redox homeostasis;GO:0005623,cellular_component,cell;GO:0015035,molecular_function,protein disulfide oxidoreductase activity
AOL_s00173g93	Proteolipid membrane potential modulator; Pmp3 is an evolutionarily conserved proteolipid in the plasma membrane which, in S. pombe, is transcriptionally regulated by the Spc1 stress MAPK (mitogen-activated protein kinases) pathway. It functions to modulate the membrane potential, particularly to resist high cellular cation concentration. In eukaryotic organisms, stress-activated mitogen-activate…	G1XNS5,Uncharacterized protein	XP_011126137.1,hypothetical protein AOL_s00173g93	PF01679,Proteolipid membrane potential modulator	IPR000612,Proteolipid membrane potential modulator	GO:0016021,cellular_component,integral component of membrane;GO:0016020,cellular_component,membrane
AOL_s00173g384
