# Supplementary material for: Transcriptomic Analysis Reveals That Rho GTPases Regulate Trap Development and Lifestyle Transition of the Nematode-Trapping Fungus Arthrobotrys oligospora
Source: Microbiol Spectr. 2022 Jan 12;10(1):e01759-21. doi: 10.1128/spectrum.01759-21 (PMC8754127; doi:10.1128/spectrum.01759-21)
Supplement: SUPPLEMENTAL FILE 6 — Supplemental material. Download SPECTRUM01759-21_Supp_6_seq9.xlsx, XLSX file, 0.04 MB [file spectrum01759-21_supp_6_seq9.xlsx]

## Sheet: Sheet1
	KEGG pathway enrichment of 393 DEGs were upregulated at all four time points
KEGG_A_class	KEGG_B_class	Pathway	out (73)	All (2722)	Pvalue	Qvalue	Pathway ID	Genes	K_IDs
Metabolism	Carbohydrate metabolism	Glyoxylate and dicarboxylate metabolism	6	39	0.000489193	0.0352219	ko00630	AOL_s00076g193;AOL_s00076g488;AOL_s00078g208;AOL_s00173g374;AOL_s00188g243;AOL_s00215g530	K04835+K03781+K00122+K03781+K03781+K00122
Metabolism	Amino acid metabolism	Tyrosine metabolism	6	48	0.00151993	0.0374865	ko00350	AOL_s00043g433;AOL_s00054g545;AOL_s00054g968;AOL_s00169g221;AOL_s00173g216;AOL_s00173g332	K00276+K01593+K00505+K00505+K00129+K00505
Metabolism	Global and overview maps	Biosynthesis of secondary metabolites	22	435	0.00156194	0.0374865	ko01110	AOL_s00004g585;AOL_s00006g376;AOL_s00006g93;AOL_s00007g380;AOL_s00007g533;AOL_s00043g433;AOL_s00043g628;AOL_s00043g92;AOL_s00054g545;AOL_s00054g666;AOL_s00054g956;AOL_s00054g968;AOL_s00076g194;AOL_s00076g488;AOL_s00081g103;AOL_s00083g367;AOL_s00169g221;AOL_s00173g216;AOL_s00173g332;AOL_s00173g374;AOL_s00188g243;AOL_s00215g149	K15745+K00549+K00766+K10246+K00228+K00276+K01641+K00224+K01593+K13507+K00016+K00505+K04125+K03781+K01613+K05349+K00505+K00129+K00505+K03781+K03781+K01568
Organismal Systems	Aging	Longevity regulating pathway - multiple species	5	38	0.00304241	0.0547634	ko04213	AOL_s00076g121;AOL_s00076g249;AOL_s00076g488;AOL_s00173g374;AOL_s00188g243	K03283+K12762+K03781+K03781+K03781
Metabolism	Amino acid metabolism	Phenylalanine metabolism	4	27	0.00523717	0.0630955	ko00360	AOL_s00004g582;AOL_s00043g433;AOL_s00054g545;AOL_s00173g216	K01426+K00276+K01593+K00129
Metabolism	Amino acid metabolism	Tryptophan metabolism	5	43	0.00525796	0.0630955	ko00380	AOL_s00004g582;AOL_s00054g545;AOL_s00076g488;AOL_s00173g374;AOL_s00188g243	K01426+K01593+K03781+K03781+K03781
Metabolism	Lipid metabolism	Biosynthesis of unsaturated fatty acids	3	17	0.00960522	0.0987966	ko01040	AOL_s00007g380;AOL_s00079g17;AOL_s00080g252	K10246+K00507+K00059
Metabolism	Metabolism of cofactors and vitamins	Thiamine metabolism	3	21	0.0174	0.1566	ko00730	AOL_s00076g127;AOL_s00173g63;AOL_s00210g121	K04487+K01078+K00949
Metabolism	Global and overview maps	Metabolic pathways	38	1083	0.0210655	0.168524	ko01100	AOL_s00004g585;AOL_s00006g376;AOL_s00006g567;AOL_s00006g93;AOL_s00007g380;AOL_s00007g381;AOL_s00007g533;AOL_s00043g433;AOL_s00043g628;AOL_s00054g545;AOL_s00054g666;AOL_s00054g956;AOL_s00054g968;AOL_s00076g127;AOL_s00076g193;AOL_s00076g455;AOL_s00078g201;AOL_s00078g208;AOL_s00080g195;AOL_s00080g252;AOL_s00081g103;AOL_s00081g312;AOL_s00081g344;AOL_s00083g367;AOL_s00097g226;AOL_s00110g116;AOL_s00169…	K15745+K00549+K00472+K00766+K10246+K02264+K00228+K00276+K01641+K01593+K13507+K00016+K00505+K04487+K04835+K01441+K00876+K00122+K03021+K00059+K01613+K10524+K01228+K05349+K03955+K00262+K00505+K01187+K01684+K00129+K11987+K00505+K01078+K00963+K00949+K01568+K00122+K01176
	KEGG pathway enrichment of differentially expressed genes at 12 h
Term	Database	ID	Input number	Background number	Input	Hyperlink	Rich factor	P Value	KEGG A Class	KEGG B Class
Starch and sucrose metabolism	KEGG PATHWAY	ko00500	13	109	K01196:AOL_s00054g751|K01176:AOL_s00215g766|K00688:AOL_s00109g17|K01835:AOL_s00004g302|K01188:AOL_s00043g634,AOL_s00193g122|K00844:AOL_s00112g89|K00700:AOL_s00054g353|K01178:AOL_s00078g424|K01213:AOL_s00007g88|K19357:AOL_s00110g293|K19356:AOL_s00080g161|K05349:AOL_s00083g367|K00963:AOL_s00193g86	https://www.kegg.jp/kegg-bin/show_pathway?ko00500/K01196%09red/K01176%09red/K00688%09red/K01835%09red/K01188%09red/K00844%09red/K00700%09red/K01178%09red/K01213%09red/K19357%09red/K19356%09red/K05349%09red/K00963%09red/	8.1412	6.1091e-09	Metabolism	Carbohydrate metabolism
Alanine, aspartate and glutamate metabolism	KEGG PATHWAY	ko00250	7	67	K13524:AOL_s00079g295|K00262:AOL_s00110g116|K00135:AOL_s00004g255,AOL_s00004g256|K14454:AOL_s00215g105|K01940:AOL_s00076g641|K01580:AOL_s00170g24|K01915:AOL_s00083g274	https://www.kegg.jp/kegg-bin/show_pathway?ko00250/K13524%09red/K00262%09red/K00135%09red/K14454%09red/K01940%09red/K01580%09red/K01915%09red/	7.13173	5.28535e-05	Metabolism	Amino acid metabolism
Biosynthesis of amino acids	KEGG PATHWAY	ko01230	12	228	K00003:AOL_s00078g82|K14454:AOL_s00215g105|K01687:AOL_s00080g165|K01915:AOL_s00083g274|K01940:AOL_s00076g641|K01620:AOL_s00043g662|K01438:AOL_s00054g880|K00766:AOL_s00006g93|K01733:AOL_s00097g201|K01626:AOL_s00097g562|K00765:AOL_s00054g802|K00618:AOL_s00215g518	https://www.kegg.jp/kegg-bin/show_pathway?ko01230/K00003%09red/K14454%09red/K01687%09red/K01915%09red/K01940%09red/K01620%09red/K01438%09red/K00766%09red/K01733%09red/K01626%09red/K00765%09red/K00618%09red/	3.59268	0.000130232	Metabolism	Global and overview maps
Fructose and mannose metabolism	KEGG PATHWAY	ko00051	8	105	K17742:AOL_s00054g239|K00846:AOL_s00043g138|K19029:AOL_s00081g133|K18337:AOL_s00080g252|K00844:AOL_s00112g89|K00008:AOL_s00004g578|K12661:AOL_s00169g197|K17497:AOL_s00076g35	https://www.kegg.jp/kegg-bin/show_pathway?ko00051/K17742%09red/K00846%09red/K19029%09red/K18337%09red/K00844%09red/K00008%09red/K12661%09red/K17497%09red/	5.20083	0.000149139	Metabolism	Carbohydrate metabolism
Arginine biosynthesis	KEGG PATHWAY	ko00220	6	56	K00262:AOL_s00110g116|K14454:AOL_s00215g105|K01940:AOL_s00076g641|K01438:AOL_s00054g880|K01915:AOL_s00083g274|K00618:AOL_s00215g518	https://www.kegg.jp/kegg-bin/show_pathway?ko00220/K00262%09red/K14454%09red/K01940%09red/K01438%09red/K01915%09red/K00618%09red/	7.31366	0.000159609	Metabolism	Amino acid metabolism
Galactose metabolism	KEGG PATHWAY	ko00052	6	74	K00963:AOL_s00193g86|K01835:AOL_s00004g302|K01684:AOL_s00169g51|K00844:AOL_s00112g89|K01784:AOL_s00006g42|K07407:AOL_s00083g96,AOL_s00193g104	https://www.kegg.jp/kegg-bin/show_pathway?ko00052/K00963%09red/K01835%09red/K01684%09red/K00844%09red/K01784%09red/K07407%09red/	5.53467	0.000733368	Metabolism	Carbohydrate metabolism
Pyrimidine metabolism	KEGG PATHWAY	ko00240	9	174	K16066:AOL_s00006g107|K10808:AOL_s00054g431|K01240:AOL_s00054g322|K03000:AOL_s00006g329|K01520:AOL_s00007g158|K00943:AOL_s00007g471|K00940:AOL_s00007g453|K00876:AOL_s00078g201|K00254:AOL_s00076g257	https://www.kegg.jp/kegg-bin/show_pathway?ko00240/K16066%09red/K10808%09red/K01240%09red/K03000%09red/K01520%09red/K00943%09red/K00940%09red/K00876%09red/K00254%09red/	3.53073	0.00103538	Metabolism	Nucleotide metabolism
Amino sugar and nucleotide sugar metabolism	KEGG PATHWAY	ko00520	8	149	K01183:AOL_s00210g229|K00963:AOL_s00193g86|K01835:AOL_s00004g302|K00844:AOL_s00112g89|K02564:AOL_s00215g422|K01784:AOL_s00006g42|K01209:AOL_s00215g458|K17497:AOL_s00076g35	https://www.kegg.jp/kegg-bin/show_pathway?ko00520/K01183%09red/K00963%09red/K01835%09red/K00844%09red/K02564%09red/K01784%09red/K01209%09red/K17497%09red/	3.66501	0.00154853	Metabolism	Carbohydrate metabolism
VEGF signaling pathway	KEGG PATHWAY	ko04370	4	39	K11987:AOL_s00173g33|K07827:AOL_s00078g202|K04348:AOL_s00054g224|K04392:AOL_s00079g171	https://www.kegg.jp/kegg-bin/show_pathway?ko04370/K11987%09red/K07827%09red/K04348%09red/K04392%09red/	7.00111	0.0024483	Environmental Information Processing	Signal transduction
Glycine, serine and threonine metabolism	KEGG PATHWAY	ko00260	6	94	K16066:AOL_s00006g107|K00276:AOL_s00043g433,AOL_s00079g354,AOL_s00110g186|K00003:AOL_s00078g82|K15918:AOL_s00083g174|K01620:AOL_s00043g662|K01733:AOL_s00097g201	https://www.kegg.jp/kegg-bin/show_pathway?ko00260/K16066%09red/K00276%09red/K00003%09red/K15918%09red/K01620%09red/K01733%09red/	4.35708	0.00253674	Metabolism	Amino acid metabolism
Glyoxylate and dicarboxylate metabolism	KEGG PATHWAY	ko00630	6	95	K03781:AOL_s00076g488,AOL_s00173g374,AOL_s00188g243|K15918:AOL_s00083g174|K04835:AOL_s00076g193|K01915:AOL_s00083g274|K01455:AOL_s00043g399|K00122:AOL_s00215g530	https://www.kegg.jp/kegg-bin/show_pathway?ko00630/K03781%09red/K15918%09red/K04835%09red/K01915%09red/K01455%09red/K00122%09red/	4.31121	0.0026756	Metabolism	Carbohydrate metabolism
Glutathione metabolism	KEGG PATHWAY	ko00480	4	40	K01581:AOL_s00097g429|K00799:AOL_s00076g3,AOL_s00169g61|K10808:AOL_s00054g431|K15428:AOL_s00075g122	https://www.kegg.jp/kegg-bin/show_pathway?ko00480/K01581%09red/K00799%09red/K10808%09red/K15428%09red/	6.82609	0.0026897	Metabolism	Metabolism of other amino acids
Sphingolipid metabolism	KEGG PATHWAY	ko00600	4	41	K07407:AOL_s00083g96,AOL_s00193g104|K04711:AOL_s00210g50|K01634:AOL_s00081g194|K12349:AOL_s00076g455	https://www.kegg.jp/kegg-bin/show_pathway?ko00600/K07407%09red/K04711%09red/K01634%09red/K12349%09red/	6.6596	0.00294694	Metabolism	Lipid metabolism
beta-Alanine metabolism	KEGG PATHWAY	ko00410	4	43	K13524:AOL_s00079g295|K00276:AOL_s00043g433,AOL_s00079g354,AOL_s00110g186|K01918:AOL_s00210g336|K01580:AOL_s00170g24	https://www.kegg.jp/kegg-bin/show_pathway?ko00410/K13524%09red/K00276%09red/K01918%09red/K01580%09red/	6.34985	0.00351087	Metabolism	Metabolism of other amino acids
Biosynthesis of unsaturated fatty acids	KEGG PATHWAY	ko01040	3	27	K10256:AOL_s00169g29|K00507:AOL_s00079g17|K10246:AOL_s00007g380	https://www.kegg.jp/kegg-bin/show_pathway?ko01040/K10256%09red/K00507%09red/K10246%09red/	7.58454	0.00697333	Metabolism	Lipid metabolism
Ribosome biogenesis in eukaryotes	KEGG PATHWAY	ko03008	5	82	K14569:AOL_s00080g360|K14570:AOL_s00078g195|K14526:AOL_s00006g303|K13288:AOL_s00004g330|K14528:AOL_s00215g685	https://www.kegg.jp/kegg-bin/show_pathway?ko03008/K14569%09red/K14570%09red/K14526%09red/K13288%09red/K14528%09red/	4.16225	0.00699078	Genetic Information Processing	Translation
Nitrogen metabolism	KEGG PATHWAY	ko00910	4	57	K00262:AOL_s00110g116|K01455:AOL_s00043g399|K01674:AOL_s00210g256|K01915:AOL_s00083g274	https://www.kegg.jp/kegg-bin/show_pathway?ko00910/K00262%09red/K01455%09red/K01674%09red/K01915%09red/	4.79024	0.00959755	Metabolism	Energy metabolism
Cyanoamino acid metabolism	KEGG PATHWAY	ko00460	3	32	K01188:AOL_s00043g634,AOL_s00193g122|K01455:AOL_s00043g399|K05349:AOL_s00083g367	https://www.kegg.jp/kegg-bin/show_pathway?ko00460/K01188%09red/K01455%09red/K05349%09red/	6.39946	0.0112116	Metabolism	Metabolism of other amino acids
Tyrosine metabolism	KEGG PATHWAY	ko00350	4	69	K00135:AOL_s00004g255,AOL_s00004g256|K14454:AOL_s00215g105|K00276:AOL_s00043g433,AOL_s00079g354,AOL_s00110g186|K00505:AOL_s00054g968,AOL_s00169g221,AOL_s00169g262,AOL_s00188g262	https://www.kegg.jp/kegg-bin/show_pathway?ko00350/K00135%09red/K14454%09red/K00276%09red/K00505%09red/	3.95715	0.018364	Metabolism	Amino acid metabolism
Protein export	KEGG PATHWAY	ko03060	3	39	K09490:AOL_s00210g337|K09647:AOL_s00054g419|K07342:AOL_s00079g97	https://www.kegg.jp/kegg-bin/show_pathway?ko03060/K09490%09red/K09647%09red/K07342%09red/	5.25084	0.0191798	Genetic Information Processing	Folding, sorting and degradation
Glycerophospholipid metabolism	KEGG PATHWAY	ko00564	5	109	K13535:AOL_s00109g68|K00894:AOL_s00078g295|K13507:AOL_s00054g666|K00993:AOL_s00078g137|K00550:AOL_s00076g648	https://www.kegg.jp/kegg-bin/show_pathway?ko00564/K13535%09red/K00894%09red/K13507%09red/K00993%09red/K00550%09red/	3.13123	0.0219009	Metabolism	Lipid metabolism
Isoquinoline alkaloid biosynthesis	KEGG PATHWAY	ko00950	3	42	K00276:AOL_s00043g433,AOL_s00079g354,AOL_s00110g186|K14454:AOL_s00215g105|K00505:AOL_s00054g968,AOL_s00169g221,AOL_s00169g262,AOL_s00188g262	https://www.kegg.jp/kegg-bin/show_pathway?ko00950/K00276%09red/K14454%09red/K00505%09red/	4.87578	0.0233411	Metabolism	Biosynthesis of other secondary metabolites
2-Oxocarboxylic acid metabolism	KEGG PATHWAY	ko01210	4	76	K01438:AOL_s00054g880|K00618:AOL_s00215g518|K14454:AOL_s00215g105|K01687:AOL_s00080g165	https://www.kegg.jp/kegg-bin/show_pathway?ko01210/K01438%09red/K00618%09red/K14454%09red/K01687%09red/	3.59268	0.0252086	Metabolism	Global and overview maps
Sphingolipid signaling pathway	KEGG PATHWAY	ko04071	4	78	K07827:AOL_s00078g202|K04392:AOL_s00079g171|K12349:AOL_s00076g455|K01634:AOL_s00081g194	https://www.kegg.jp/kegg-bin/show_pathway?ko04071/K07827%09red/K04392%09red/K12349%09red/K01634%09red/	3.50056	0.027411	Environmental Information Processing	Signal transduction
Carbon metabolism	KEGG PATHWAY	ko01200	10	342	K03781:AOL_s00076g488,AOL_s00173g374,AOL_s00188g243|K14454:AOL_s00215g105|K15918:AOL_s00083g174|K00297:AOL_s00007g473|K00844:AOL_s00112g89|K04835:AOL_s00076g193|K00925:AOL_s00076g410|K01455:AOL_s00043g399|K17066:AOL_s00110g310|K00122:AOL_s00215g530	https://www.kegg.jp/kegg-bin/show_pathway?ko01200/K03781%09red/K14454%09red/K15918%09red/K00297%09red/K00844%09red/K04835%09red/K00925%09red/K01455%09red/K17066%09red/K00122%09red/	1.99593	0.028897	Metabolism	Global and overview maps
Carotenoid biosynthesis	KEGG PATHWAY	ko00906	3	46	K17819:AOL_s00173g216|K17841:AOL_s00004g586|K15745:AOL_s00004g585	https://www.kegg.jp/kegg-bin/show_pathway?ko00906/K17819%09red/K17841%09red/K15745%09red/	4.4518	0.0295901	Metabolism	Metabolism of terpenoids and polyketides
Butanoate metabolism	KEGG PATHWAY	ko00650	4	86	K13524:AOL_s00079g295|K00135:AOL_s00004g255,AOL_s00004g256|K01641:AOL_s00043g628|K01580:AOL_s00170g24	https://www.kegg.jp/kegg-bin/show_pathway?ko00650/K13524%09red/K00135%09red/K01641%09red/K01580%09red/	3.17492	0.0373443	Metabolism	Carbohydrate metabolism
Purine metabolism	KEGG PATHWAY	ko00230	8	269	K00939:AOL_s00007g174|K03000:AOL_s00006g329|K01835:AOL_s00004g302|K01514:AOL_s00007g451|K01515:AOL_s00078g357|K10808:AOL_s00054g431|K00940:AOL_s00007g453|K00365:AOL_s00097g623	https://www.kegg.jp/kegg-bin/show_pathway?ko00230/K00939%09red/K03000%09red/K01835%09red/K01514%09red/K01515%09red/K10808%09red/K00940%09red/K00365%09red/	2.03006	0.0442819	Metabolism	Nucleotide metabolism
Taurine and hypotaurine metabolism	KEGG PATHWAY	ko00430	2	24	K00925:AOL_s00076g410|K01580:AOL_s00170g24	https://www.kegg.jp/kegg-bin/show_pathway?ko00430/K00925%09red/K01580%09red/	5.68841	0.0476894	Metabolism	Metabolism of other amino acids
Thiamine metabolism	KEGG PATHWAY	ko00730	2	24	K00949:AOL_s00210g121|K00877:AOL_s00097g329	https://www.kegg.jp/kegg-bin/show_pathway?ko00730/K00949%09red/K00877%09red/	5.68841	0.0476894	Metabolism	Metabolism of cofactors and vitamins
	KEGG pathway enrichment of differentially expressed genes at 24 h
Term	Database	ID	Input number	Background number	Input	Hyperlink	Rich factor	P Value	KEGG A Class	KEGG B Class
Biosynthesis of amino acids	KEGG PATHWAY	ko01230	27	228	K01079:AOL_s00079g141|K01687:AOL_s00043g588|K00831:AOL_s00076g374|K01620:AOL_s00043g662|K00600:AOL_s00054g637,AOL_s00215g2|K01649:AOL_s00097g354|K00766:AOL_s00006g93|K01626:AOL_s00054g760|K01915:AOL_s00083g274|K01647:AOL_s00079g361|K00133:AOL_s00079g68|K14454:AOL_s00215g105|K00264:AOL_s00215g220|K00052:AOL_s00097g505|K00053:AOL_s00075g156|K00549:AOL_s00110g109|K01697:AOL_s00043g502|K01758:AOL_s00…	https://www.kegg.jp/kegg-bin/show_pathway?ko01230/K01079%09red/K01687%09red/K00831%09red/K01620%09red/K00600%09red/K01649%09red/K00766%09red/K01626%09red/K01915%09red/K01647%09red/K00133%09red/K14454%09red/K00264%09red/K00052%09red/K00053%09red/K00549%09red/K01697%09red/K01758%09red/K00615%09red/K00928%09red/K00058%09red/K01652%09red/K01738%09red/K00003%09red/K01803%09red/K01940%09red/K17069%09re…	6.168	2.54217e-14	Metabolism	Global and overview maps
Cysteine and methionine metabolism	KEGG PATHWAY	ko00270	17	96	K01920:AOL_s00215g152|K08968:AOL_s00075g182|K14454:AOL_s00215g105|K00133:AOL_s00079g68|K01505:AOL_s00075g143|K01758:AOL_s00078g256|K01697:AOL_s00043g502|K00641:AOL_s00078g491,AOL_s00112g43|K01251:AOL_s00006g137|K09880:AOL_s00079g325|K17069:AOL_s00054g365|K01738:AOL_s00007g425|K00928:AOL_s00215g122|K00003:AOL_s00078g82|K00026:AOL_s00210g140|K00016:AOL_s00054g956|K00549:AOL_s00110g109	https://www.kegg.jp/kegg-bin/show_pathway?ko00270/K01920%09red/K08968%09red/K14454%09red/K00133%09red/K01505%09red/K01758%09red/K01697%09red/K00641%09red/K01251%09red/K09880%09red/K17069%09red/K01738%09red/K00928%09red/K00003%09red/K00026%09red/K00016%09red/K00549%09red/	9.22344	2.8115e-12	Metabolism	Amino acid metabolism
Glycine, serine and threonine metabolism	KEGG PATHWAY	ko00260	15	94	K16066:AOL_s00006g107|K01079:AOL_s00079g141|K00276:AOL_s00043g433,AOL_s00079g354|K00003:AOL_s00078g82|K01758:AOL_s00078g256|K01697:AOL_s00043g502|K00281:AOL_s00043g159|K00058:AOL_s00083g125,AOL_s00215g666|K01620:AOL_s00043g662|K00600:AOL_s00054g637,AOL_s00215g2|K02437:AOL_s00004g510|K00382:AOL_s00054g616|K00831:AOL_s00076g374|K00928:AOL_s00215g122|K00133:AOL_s00079g68	https://www.kegg.jp/kegg-bin/show_pathway?ko00260/K16066%09red/K01079%09red/K00276%09red/K00003%09red/K01758%09red/K01697%09red/K00281%09red/K00058%09red/K01620%09red/K00600%09red/K02437%09red/K00382%09red/K00831%09red/K00928%09red/K00133%09red/	8.31149	2.63499e-10	Metabolism	Amino acid metabolism
Carbon metabolism	KEGG PATHWAY	ko01200	22	342	K01079:AOL_s00079g141|K00600:AOL_s00054g637,AOL_s00215g2|K00831:AOL_s00076g374|K01647:AOL_s00079g361|K03781:AOL_s00076g488,AOL_s00173g374,AOL_s00188g243|K00058:AOL_s00083g125,AOL_s00215g666|K14454:AOL_s00215g105|K00281:AOL_s00043g159|K01057:AOL_s00083g229|K01007:AOL_s00078g389|K00925:AOL_s00076g410,AOL_s00088g57|K00615:AOL_s00173g96|K01455:AOL_s00043g399|K00027:AOL_s00080g133|K01738:AOL_s00007g42…	https://www.kegg.jp/kegg-bin/show_pathway?ko01200/K01079%09red/K00600%09red/K00831%09red/K01647%09red/K03781%09red/K00058%09red/K14454%09red/K00281%09red/K01057%09red/K01007%09red/K00925%09red/K00615%09red/K01455%09red/K00027%09red/K01738%09red/K00297%09red/K01803%09red/K04835%09red/K17069%09red/K00382%09red/K00122%09red/K00026%09red/	3.35052	6.58693e-07	Metabolism	Global and overview maps
Glyoxylate and dicarboxylate metabolism	KEGG PATHWAY	ko00630	11	95	K03781:AOL_s00076g488,AOL_s00173g374,AOL_s00188g243|K00122:AOL_s00215g530|K00281:AOL_s00043g159|K04835:AOL_s00076g193|K00600:AOL_s00054g637,AOL_s00215g2|K02437:AOL_s00004g510|K00382:AOL_s00054g616|K01915:AOL_s00083g274|K01455:AOL_s00043g399|K00026:AOL_s00210g140|K01647:AOL_s00079g361	https://www.kegg.jp/kegg-bin/show_pathway?ko00630/K03781%09red/K00122%09red/K00281%09red/K04835%09red/K00600%09red/K02437%09red/K00382%09red/K01915%09red/K01455%09red/K00026%09red/K01647%09red/	6.03093	1.91663e-06	Metabolism	Carbohydrate metabolism
Valine, leucine and isoleucine biosynthesis	KEGG PATHWAY	ko00290	5	17	K01649:AOL_s00097g354|K01687:AOL_s00043g588|K01652:AOL_s00004g283|K00052:AOL_s00097g505|K00053:AOL_s00075g156	https://www.kegg.jp/kegg-bin/show_pathway?ko00290/K01649%09red/K01687%09red/K01652%09red/K00052%09red/K00053%09red/	15.3192	1.27564e-05	Metabolism	Amino acid metabolism
2-Oxocarboxylic acid metabolism	KEGG PATHWAY	ko01210	9	76	K00133:AOL_s00079g68|K14454:AOL_s00215g105|K01687:AOL_s00043g588|K00052:AOL_s00097g505|K00053:AOL_s00075g156|K01649:AOL_s00097g354|K00928:AOL_s00215g122|K01652:AOL_s00004g283|K01647:AOL_s00079g361	https://www.kegg.jp/kegg-bin/show_pathway?ko01210/K00133%09red/K14454%09red/K01687%09red/K00052%09red/K00053%09red/K01649%09red/K00928%09red/K01652%09red/K01647%09red/	6.168	1.39768e-05	Metabolism	Global and overview maps
Alanine, aspartate and glutamate metabolism	KEGG PATHWAY	ko00250	8	67	K13524:AOL_s00079g295|K00262:AOL_s00110g116|K00135:AOL_s00004g255,AOL_s00004g256|K14454:AOL_s00215g105|K00264:AOL_s00215g220|K01940:AOL_s00076g641|K01580:AOL_s00170g24|K01915:AOL_s00083g274	https://www.kegg.jp/kegg-bin/show_pathway?ko00250/K13524%09red/K00262%09red/K00135%09red/K14454%09red/K00264%09red/K01940%09red/K01580%09red/K01915%09red/	6.21914	3.98734e-05	Metabolism	Amino acid metabolism
Nitrogen metabolism	KEGG PATHWAY	ko00910	7	57	K01673:AOL_s00054g684|K00262:AOL_s00110g116|K00264:AOL_s00215g220|K01725:AOL_s00083g386|K01915:AOL_s00083g274|K00459:AOL_s00080g302|K01455:AOL_s00043g399	https://www.kegg.jp/kegg-bin/show_pathway?ko00910/K01673%09red/K00262%09red/K00264%09red/K01725%09red/K01915%09red/K00459%09red/K01455%09red/	6.39644	0.000101927	Metabolism	Energy metabolism
Pyruvate metabolism	KEGG PATHWAY	ko00620	8	96	K01007:AOL_s00078g389|K01649:AOL_s00097g354|K00925:AOL_s00076g410,AOL_s00088g57|K00382:AOL_s00054g616|K00027:AOL_s00080g133|K00026:AOL_s00210g140|K00102:AOL_s00215g721|K00016:AOL_s00054g956	https://www.kegg.jp/kegg-bin/show_pathway?ko00620/K01007%09red/K01649%09red/K00925%09red/K00382%09red/K00027%09red/K00026%09red/K00102%09red/K00016%09red/	4.34044	0.000504085	Metabolism	Carbohydrate metabolism
Pantothenate and CoA biosynthesis	KEGG PATHWAY	ko00770	5	36	K01687:AOL_s00043g588|K01652:AOL_s00004g283|K00606:AOL_s00215g851|K01598:AOL_s00188g103|K00053:AOL_s00075g156	https://www.kegg.jp/kegg-bin/show_pathway?ko00770/K01687%09red/K01652%09red/K00606%09red/K01598%09red/K00053%09red/	7.23407	0.000577593	Metabolism	Metabolism of cofactors and vitamins
Longevity regulating pathway - multiple species	KEGG PATHWAY	ko04213	6	58	K03781:AOL_s00076g488,AOL_s00173g374,AOL_s00188g243|K04345:AOL_s00043g480|K03695:AOL_s00097g448|K04564:AOL_s00007g292,AOL_s00054g687|K07827:AOL_s00078g202|K12767:AOL_s00078g306	https://www.kegg.jp/kegg-bin/show_pathway?ko04213/K03781%09red/K04345%09red/K03695%09red/K04564%09red/K07827%09red/K12767%09red/	5.38814	0.000821802	Organismal Systems	Aging
Porphyrin and chlorophyll metabolism	KEGG PATHWAY	ko00860	8	108	K01698:AOL_s00188g96|K02259:AOL_s00210g300|K19054:AOL_s00081g89|K01885:AOL_s00007g436|K00228:AOL_s00007g533|K01845:AOL_s00081g39,AOL_s00215g5|K00589:AOL_s00079g163|K01764:AOL_s00188g40	https://www.kegg.jp/kegg-bin/show_pathway?ko00860/K01698%09red/K02259%09red/K19054%09red/K01885%09red/K00228%09red/K01845%09red/K00589%09red/K01764%09red/	3.85817	0.00110024	Metabolism	Metabolism of cofactors and vitamins
Selenocompound metabolism	KEGG PATHWAY	ko00450	4	28	K00384:AOL_s00078g209|K01758:AOL_s00078g256|K01874:AOL_s00110g106|K00549:AOL_s00110g109	https://www.kegg.jp/kegg-bin/show_pathway?ko00450/K00384%09red/K01758%09red/K01874%09red/K00549%09red/	7.44076	0.00188336	Metabolism	Metabolism of other amino acids
Valine, leucine and isoleucine degradation	KEGG PATHWAY	ko00280	6	69	K13524:AOL_s00079g295|K00166:AOL_s00215g141|K00382:AOL_s00054g616|K01640:AOL_s00081g296|K01641:AOL_s00043g628|K09699:AOL_s00076g676	https://www.kegg.jp/kegg-bin/show_pathway?ko00280/K13524%09red/K00166%09red/K00382%09red/K01640%09red/K01641%09red/K09699%09red/	4.52916	0.00204443	Metabolism	Amino acid metabolism
Arginine biosynthesis	KEGG PATHWAY	ko00220	5	56	K00262:AOL_s00110g116|K01915:AOL_s00083g274|K14454:AOL_s00215g105|K01940:AOL_s00076g641|K01427:AOL_s00080g26	https://www.kegg.jp/kegg-bin/show_pathway?ko00220/K00262%09red/K01915%09red/K14454%09red/K01940%09red/K01427%09red/	4.65047	0.00429348	Metabolism	Amino acid metabolism
Starch and sucrose metabolism	KEGG PATHWAY	ko00500	7	109	K01176:AOL_s00215g766|K00963:AOL_s00193g86|K00700:AOL_s00054g353|K01199:AOL_s00188g348|K00688:AOL_s00109g17|K19356:AOL_s00080g161,AOL_s00083g366|K05349:AOL_s00083g367,AOL_s00170g29	https://www.kegg.jp/kegg-bin/show_pathway?ko00500/K01176%09red/K00963%09red/K00700%09red/K01199%09red/K00688%09red/K19356%09red/K05349%09red/	3.34493	0.00496924	Metabolism	Carbohydrate metabolism
Butanoate metabolism	KEGG PATHWAY	ko00650	6	86	K13524:AOL_s00079g295|K00135:AOL_s00004g255,AOL_s00004g256|K01652:AOL_s00004g283|K01580:AOL_s00170g24|K01640:AOL_s00081g296|K01641:AOL_s00043g628	https://www.kegg.jp/kegg-bin/show_pathway?ko00650/K13524%09red/K00135%09red/K01652%09red/K01580%09red/K01640%09red/K01641%09red/	3.63386	0.00613187	Metabolism	Carbohydrate metabolism
Glutathione metabolism	KEGG PATHWAY	ko00480	4	40	K00432:AOL_s00075g201|K01920:AOL_s00215g152|K00799:AOL_s00007g379,AOL_s00054g111,AOL_s00169g61|K00383:AOL_s00054g13	https://www.kegg.jp/kegg-bin/show_pathway?ko00480/K00432%09red/K01920%09red/K00799%09red/K00383%09red/	5.20853	0.00702839	Metabolism	Metabolism of other amino acids
Aminoacyl-tRNA biosynthesis	KEGG PATHWAY	ko00970	5	63	K02434:AOL_s00083g441|K01876:AOL_s00076g658|K01874:AOL_s00110g106|K01885:AOL_s00007g436|K02433:AOL_s00043g20	https://www.kegg.jp/kegg-bin/show_pathway?ko00970/K02434%09red/K01876%09red/K01874%09red/K01885%09red/K02433%09red/	4.13375	0.00709356	Genetic Information Processing	Translation
Synthesis and degradation of ketone bodies	KEGG PATHWAY	ko00072	2	8	K01640:AOL_s00081g296|K01641:AOL_s00043g628	https://www.kegg.jp/kegg-bin/show_pathway?ko00072/K01640%09red/K01641%09red/	13.0213	0.00951874	Metabolism	Lipid metabolism
Sulfur metabolism	KEGG PATHWAY	ko00920	6	95	K00390:AOL_s00079g139|K17069:AOL_s00054g365|K00381:AOL_s00006g388|K00860:AOL_s00076g314|K01082:AOL_s00215g155|K01738:AOL_s00007g425	https://www.kegg.jp/kegg-bin/show_pathway?ko00920/K00390%09red/K17069%09red/K00381%09red/K00860%09red/K01082%09red/K01738%09red/	3.2896	0.00984132	Metabolism	Energy metabolism
C5-Branched dibasic acid metabolism	KEGG PATHWAY	ko00660	3	25	K01652:AOL_s00004g283|K00052:AOL_s00097g505|K04835:AOL_s00076g193	https://www.kegg.jp/kegg-bin/show_pathway?ko00660/K01652%09red/K00052%09red/K04835%09red/	6.25024	0.011754	Metabolism	Carbohydrate metabolism
Propanoate metabolism	KEGG PATHWAY	ko00640	6	99	K13524:AOL_s00079g295|K00166:AOL_s00215g141|K00925:AOL_s00076g410,AOL_s00088g57|K00382:AOL_s00054g616|K09699:AOL_s00076g676|K00016:AOL_s00054g956	https://www.kegg.jp/kegg-bin/show_pathway?ko00640/K13524%09red/K00166%09red/K00925%09red/K00382%09red/K09699%09red/K00016%09red/	3.15669	0.0119178	Metabolism	Carbohydrate metabolism
Biosynthesis of unsaturated fatty acids	KEGG PATHWAY	ko01040	3	27	K00059:AOL_s00004g288|K10246:AOL_s00007g380|K00507:AOL_s00079g17	https://www.kegg.jp/kegg-bin/show_pathway?ko01040/K00059%09red/K10246%09red/K00507%09red/	5.78726	0.0145352	Metabolism	Lipid metabolism
Fructose and mannose metabolism	KEGG PATHWAY	ko00051	6	105	K17742:AOL_s00007g195|K00846:AOL_s00043g138|K19029:AOL_s00081g133|K18337:AOL_s00080g252|K01803:AOL_s00004g442|K19355:AOL_s00097g276	https://www.kegg.jp/kegg-bin/show_pathway?ko00051/K17742%09red/K00846%09red/K19029%09red/K18337%09red/K01803%09red/K19355%09red/	2.9763	0.0155844	Metabolism	Carbohydrate metabolism
Pentose phosphate pathway	KEGG PATHWAY	ko00030	5	77	K01621:AOL_s00076g411|K01619:AOL_s00075g111|K01057:AOL_s00083g229|K00852:AOL_s00004g627|K00615:AOL_s00173g96	https://www.kegg.jp/kegg-bin/show_pathway?ko00030/K01621%09red/K01619%09red/K01057%09red/K00852%09red/K00615%09red/	3.38216	0.0160928	Metabolism	Carbohydrate metabolism
Terpenoid backbone biosynthesis	KEGG PATHWAY	ko00900	4	53	K01641:AOL_s00043g628|K01823:AOL_s00006g322|K00804:AOL_s00075g207,AOL_s00097g548|K00938:AOL_s00006g311	https://www.kegg.jp/kegg-bin/show_pathway?ko00900/K01641%09red/K01823%09red/K00804%09red/K00938%09red/	3.93097	0.0185794	Metabolism	Metabolism of terpenoids and polyketides
Cyanoamino acid metabolism	KEGG PATHWAY	ko00460	3	32	K00600:AOL_s00054g637,AOL_s00215g2|K01455:AOL_s00043g399|K05349:AOL_s00083g367,AOL_s00170g29	https://www.kegg.jp/kegg-bin/show_pathway?ko00460/K00600%09red/K01455%09red/K05349%09red/	4.883	0.0229869	Metabolism	Metabolism of other amino acids
Nicotinate and nicotinamide metabolism	KEGG PATHWAY	ko00760	5	87	K00323:AOL_s00043g547|K00135:AOL_s00004g255,AOL_s00004g256|K10524:AOL_s00081g312|K01950:AOL_s00079g439,AOL_s00079g440|K00767:AOL_s00215g109	https://www.kegg.jp/kegg-bin/show_pathway?ko00760/K00323%09red/K00135%09red/K10524%09red/K01950%09red/K00767%09red/	2.99341	0.0258479	Metabolism	Metabolism of cofactors and vitamins
MAPK signaling pathway - yeast	KEGG PATHWAY	ko04011	5	90	K03781:AOL_s00076g488,AOL_s00173g374,AOL_s00188g243|K03114:AOL_s00083g305|K09265:AOL_s00078g125|K10591:AOL_s00188g58|K11231:AOL_s00078g537	https://www.kegg.jp/kegg-bin/show_pathway?ko04011/K03781%09red/K03114%09red/K09265%09red/K10591%09red/K11231%09red/	2.89363	0.0293772	Environmental Information Processing	Signal transduction
Methane metabolism	KEGG PATHWAY	ko00680	7	165	K01079:AOL_s00079g141|K00058:AOL_s00083g125,AOL_s00215g666|K01007:AOL_s00078g389|K00600:AOL_s00054g637,AOL_s00215g2|K00925:AOL_s00076g410,AOL_s00088g57|K00831:AOL_s00076g374|K00122:AOL_s00215g530	https://www.kegg.jp/kegg-bin/show_pathway?ko00680/K01079%09red/K00058%09red/K01007%09red/K00600%09red/K00925%09red/K00831%09red/K00122%09red/	2.20968	0.0398386	Metabolism	Energy metabolism
Tyrosine metabolism	KEGG PATHWAY	ko00350	4	69	K00135:AOL_s00004g255,AOL_s00004g256|K14454:AOL_s00215g105|K00276:AOL_s00043g433,AOL_s00079g354|K00505:AOL_s00054g968,AOL_s00169g221,AOL_s00188g262	https://www.kegg.jp/kegg-bin/show_pathway?ko00350/K00135%09red/K14454%09red/K00276%09red/K00505%09red/	3.01944	0.0433941	Metabolism	Amino acid metabolism
Isoquinoline alkaloid biosynthesis	KEGG PATHWAY	ko00950	3	42	K00276:AOL_s00043g433,AOL_s00079g354|K14454:AOL_s00215g105|K00505:AOL_s00054g968,AOL_s00169g221,AOL_s00188g262	https://www.kegg.jp/kegg-bin/show_pathway?ko00950/K00276%09red/K14454%09red/K00505%09red/	3.72038	0.0463246	Metabolism	Biosynthesis of other secondary metabolites
beta-Alanine metabolism	KEGG PATHWAY	ko00410	3	43	K13524:AOL_s00079g295|K00276:AOL_s00043g433,AOL_s00079g354|K01580:AOL_s00170g24	https://www.kegg.jp/kegg-bin/show_pathway?ko00410/K13524%09red/K00276%09red/K01580%09red/	3.63386	0.0491181	Metabolism	Metabolism of other amino acids
Peroxisome	KEGG PATHWAY	ko04146	4	72	K04564:AOL_s00007g292,AOL_s00054g687|K03781:AOL_s00076g488,AOL_s00173g374,AOL_s00188g243|K01640:AOL_s00081g296|K11187:AOL_s00110g132	https://www.kegg.jp/kegg-bin/show_pathway?ko04146/K04564%09red/K03781%09red/K01640%09red/K11187%09red/	2.89363	0.0494363	Cellular Processes	Transport and catabolism
Lysine degradation	KEGG PATHWAY	ko00310	4	72	K11422:AOL_s00054g887|K00135:AOL_s00004g255,AOL_s00004g256|K00474:AOL_s00215g385|K01843:AOL_s00097g320	https://www.kegg.jp/kegg-bin/show_pathway?ko00310/K11422%09red/K00135%09red/K00474%09red/K01843%09red/	2.89363	0.0494363	Metabolism	Amino acid metabolism
	KEGG pathway enrichment of differentially expressed genes at 36 h
Term	Database	ID	Input number	Background number	Input	Hyperlink	Rich factor	P Value	KEGG A Class	KEGG B Class
Ribosome	KEGG PATHWAY	ko03010	13	143	K02984:AOL_s00076g288|K02918:AOL_s00006g207|K02934:AOL_s00173g135|K02951:AOL_s00054g318|K02898:AOL_s00215g800|K02917:AOL_s00078g129|K02893:AOL_s00109g130|K02948:AOL_s00006g104|K02985:AOL_s00006g259|K02987:AOL_s00079g69|K02979:AOL_s00054g801|K02995:AOL_s00081g50|K02989:AOL_s00097g365	https://www.kegg.jp/kegg-bin/show_pathway?ko03010/K02984%09red/K02918%09red/K02934%09red/K02951%09red/K02898%09red/K02917%09red/K02893%09red/K02948%09red/K02985%09red/K02987%09red/K02979%09red/K02995%09red/K02989%09red/	4.99545	1.95689e-06	Genetic Information Processing	Translation
Starch and sucrose metabolism	KEGG PATHWAY	ko00500	11	109	K01176:AOL_s00215g766|K00688:AOL_s00109g17|K01835:AOL_s00004g302|K00963:AOL_s00193g86|K01178:AOL_s00043g332,AOL_s00078g424,AOL_s00169g182|K01213:AOL_s00007g88|K19357:AOL_s00210g153|K19356:AOL_s00080g161|K00693:AOL_s00007g435|K05349:AOL_s00083g367|K01225:AOL_s00215g901	https://www.kegg.jp/kegg-bin/show_pathway?ko00500/K01176%09red/K00688%09red/K01835%09red/K00963%09red/K01178%09red/K01213%09red/K19357%09red/K19356%09red/K00693%09red/K05349%09red/K01225%09red/	5.54541	4.45885e-06	Metabolism	Carbohydrate metabolism
Peroxisome	KEGG PATHWAY	ko04146	9	72	K03781:AOL_s00076g488,AOL_s00173g374,AOL_s00188g243|K13354:AOL_s00215g205|K12663:AOL_s00215g56|K00306:AOL_s00215g391|K08764:AOL_s00110g119|K15628:AOL_s00004g606|K11187:AOL_s00110g132|K13344:AOL_s00054g525|K00624:AOL_s00109g53	https://www.kegg.jp/kegg-bin/show_pathway?ko04146/K03781%09red/K13354%09red/K12663%09red/K00306%09red/K08764%09red/K15628%09red/K11187%09red/K13344%09red/K00624%09red/	6.86875	5.77942e-06	Cellular Processes	Transport and catabolism
Steroid biosynthesis	KEGG PATHWAY	ko00100	6	30	K05917:AOL_s00076g231|K00511:AOL_s00078g347|K01852:AOL_s00054g195|K07750:AOL_s00007g369,AOL_s00043g119|K00637:AOL_s00054g336|K00559:AOL_s00043g26	https://www.kegg.jp/kegg-bin/show_pathway?ko00100/K05917%09red/K00511%09red/K01852%09red/K07750%09red/K00637%09red/K00559%09red/	10.99	1.38992e-05	Metabolism	Lipid metabolism
Biosynthesis of amino acids	KEGG PATHWAY	ko01230	12	228	K00003:AOL_s00078g82|K01697:AOL_s00097g64|K01940:AOL_s00076g641|K17450:AOL_s00110g24|K01620:AOL_s00043g662|K01438:AOL_s00054g880|K17069:AOL_s00054g365|K01733:AOL_s00097g201|K01915:AOL_s00083g274|K00766:AOL_s00006g93|K01652:AOL_s00004g283|K00030:AOL_s00054g941	https://www.kegg.jp/kegg-bin/show_pathway?ko01230/K00003%09red/K01697%09red/K01940%09red/K17450%09red/K01620%09red/K01438%09red/K17069%09red/K01733%09red/K01915%09red/K00766%09red/K01652%09red/K00030%09red/	2.89211	0.000941647	Metabolism	Global and overview maps
Cysteine and methionine metabolism	KEGG PATHWAY	ko00270	7	96	K00003:AOL_s00078g82|K01505:AOL_s00075g143|K01697:AOL_s00097g64|K00641:AOL_s00007g6|K17069:AOL_s00054g365|K00558:AOL_s00083g282|K00016:AOL_s00054g956	https://www.kegg.jp/kegg-bin/show_pathway?ko00270/K00003%09red/K01505%09red/K01697%09red/K00641%09red/K17069%09red/K00558%09red/K00016%09red/	4.00677	0.00180854	Metabolism	Amino acid metabolism
Fructose and mannose metabolism	KEGG PATHWAY	ko00051	7	105	K00846:AOL_s00043g138|K19029:AOL_s00081g133|K18337:AOL_s00080g252|K00008:AOL_s00004g578|K12661:AOL_s00169g197|K19355:AOL_s00097g276|K17497:AOL_s00076g35	https://www.kegg.jp/kegg-bin/show_pathway?ko00051/K00846%09red/K19029%09red/K18337%09red/K00008%09red/K12661%09red/K19355%09red/K17497%09red/	3.66333	0.0030121	Metabolism	Carbohydrate metabolism
Protein processing in endoplasmic reticulum	KEGG PATHWAY	ko04141	8	140	K10661:AOL_s00043g658|K07953:AOL_s00083g157|K09523:AOL_s00083g470|K07342:AOL_s00079g97|K09490:AOL_s00210g337|K14002:AOL_s00083g354|K09580:AOL_s00083g18|K13996:AOL_s00076g262	https://www.kegg.jp/kegg-bin/show_pathway?ko04141/K10661%09red/K07953%09red/K09523%09red/K07342%09red/K09490%09red/K14002%09red/K09580%09red/K13996%09red/	3.14	0.00403111	Genetic Information Processing	Folding, sorting and degradation
VEGF signaling pathway	KEGG PATHWAY	ko04370	4	39	K11987:AOL_s00173g33|K07827:AOL_s00078g202|K04348:AOL_s00054g224|K04392:AOL_s00079g171	https://www.kegg.jp/kegg-bin/show_pathway?ko04370/K11987%09red/K07827%09red/K04348%09red/K04392%09red/	5.6359	0.00532048	Environmental Information Processing	Signal transduction
Glutathione metabolism	KEGG PATHWAY	ko00480	4	40	K01581:AOL_s00097g429|K10808:AOL_s00054g431|K00799:AOL_s00007g379|K15428:AOL_s00075g122	https://www.kegg.jp/kegg-bin/show_pathway?ko00480/K01581%09red/K10808%09red/K00799%09red/K15428%09red/	5.495	0.00582894	Metabolism	Metabolism of other amino acids
Glycine, serine and threonine metabolism	KEGG PATHWAY	ko00260	6	94	K00276:AOL_s00043g433,AOL_s00079g354|K00003:AOL_s00078g82|K00306:AOL_s00215g391|K01620:AOL_s00043g662|K01733:AOL_s00097g201|K01697:AOL_s00097g64	https://www.kegg.jp/kegg-bin/show_pathway?ko00260/K00276%09red/K00003%09red/K00306%09red/K01620%09red/K01733%09red/K01697%09red/	3.50745	0.00728804	Metabolism	Amino acid metabolism
Biosynthesis of unsaturated fatty acids	KEGG PATHWAY	ko01040	3	27	K10256:AOL_s00169g29|K00507:AOL_s00079g17|K10246:AOL_s00007g380	https://www.kegg.jp/kegg-bin/show_pathway?ko01040/K10256%09red/K00507%09red/K10246%09red/	6.10556	0.0125917	Metabolism	Lipid metabolism
Terpenoid backbone biosynthesis	KEGG PATHWAY	ko00900	4	53	K01641:AOL_s00043g628|K08658:AOL_s00215g567|K00804:AOL_s00075g207|K00938:AOL_s00006g311	https://www.kegg.jp/kegg-bin/show_pathway?ko00900/K01641%09red/K08658%09red/K00804%09red/K00938%09red/	4.14717	0.0155633	Metabolism	Metabolism of terpenoids and polyketides
Arginine biosynthesis	KEGG PATHWAY	ko00220	4	56	K01438:AOL_s00054g880|K01940:AOL_s00076g641|K00262:AOL_s00110g116|K01915:AOL_s00083g274	https://www.kegg.jp/kegg-bin/show_pathway?ko00220/K01438%09red/K01940%09red/K00262%09red/K01915%09red/	3.925	0.0187206	Metabolism	Amino acid metabolism
Nitrogen metabolism	KEGG PATHWAY	ko00910	4	57	K01673:AOL_s00054g684|K00262:AOL_s00110g116|K01674:AOL_s00210g256|K01915:AOL_s00083g274	https://www.kegg.jp/kegg-bin/show_pathway?ko00910/K01673%09red/K00262%09red/K01674%09red/K01915%09red/	3.85614	0.0198548	Metabolism	Energy metabolism
Alanine, aspartate and glutamate metabolism	KEGG PATHWAY	ko00250	4	67	K00262:AOL_s00110g116|K01915:AOL_s00083g274|K01580:AOL_s00054g892,AOL_s00170g24|K01940:AOL_s00076g641	https://www.kegg.jp/kegg-bin/show_pathway?ko00250/K00262%09red/K01915%09red/K01580%09red/K01940%09red/	3.2806	0.0335318	Metabolism	Amino acid metabolism
Protein export	KEGG PATHWAY	ko03060	3	39	K09490:AOL_s00210g337|K09647:AOL_s00054g419|K07342:AOL_s00079g97	https://www.kegg.jp/kegg-bin/show_pathway?ko03060/K09490%09red/K09647%09red/K07342%09red/	4.22692	0.0335849	Genetic Information Processing	Folding, sorting and degradation
Longevity regulating pathway	KEGG PATHWAY	ko04211	4	68	K07297:AOL_s00004g273,AOL_s00076g166|K03781:AOL_s00076g488,AOL_s00173g374,AOL_s00188g243|K07827:AOL_s00078g202|K03259:AOL_s00215g315	https://www.kegg.jp/kegg-bin/show_pathway?ko04211/K07297%09red/K03781%09red/K07827%09red/K03259%09red/	3.23235	0.0351381	Organismal Systems	Aging
Fatty acid metabolism	KEGG PATHWAY	ko01212	4	70	K00249:AOL_s00079g276|K10256:AOL_s00169g29|K00507:AOL_s00079g17|K10246:AOL_s00007g380	https://www.kegg.jp/kegg-bin/show_pathway?ko01212/K00249%09red/K10256%09red/K00507%09red/K10246%09red/	3.14	0.0384827	Metabolism	Global and overview maps
Lysine degradation	KEGG PATHWAY	ko00310	4	72	K11422:AOL_s00054g887|K00474:AOL_s00215g385|K00306:AOL_s00215g391|K01843:AOL_s00097g320	https://www.kegg.jp/kegg-bin/show_pathway?ko00310/K11422%09red/K00474%09red/K00306%09red/K01843%09red/	3.05278	0.0420036	Metabolism	Amino acid metabolism
beta-Alanine metabolism	KEGG PATHWAY	ko00410	3	43	K00249:AOL_s00079g276|K00276:AOL_s00043g433,AOL_s00079g354|K01580:AOL_s00054g892,AOL_s00170g24	https://www.kegg.jp/kegg-bin/show_pathway?ko00410/K00249%09red/K00276%09red/K01580%09red/	3.83372	0.0430396	Metabolism	Metabolism of other amino acids
Galactose metabolism	KEGG PATHWAY	ko00052	4	74	K01835:AOL_s00004g302|K01684:AOL_s00169g51|K01784:AOL_s00006g42|K00963:AOL_s00193g86	https://www.kegg.jp/kegg-bin/show_pathway?ko00052/K01835%09red/K01684%09red/K01784%09red/K00963%09red/	2.97027	0.045701	Metabolism	Carbohydrate metabolism
Carbon metabolism	KEGG PATHWAY	ko01200	11	342	K03781:AOL_s00076g488,AOL_s00173g374,AOL_s00188g243|K00851:AOL_s00076g675|K04835:AOL_s00076g193|K00249:AOL_s00079g276|K17069:AOL_s00054g365|K00235:AOL_s00054g737|K00029:AOL_s00054g134|K00027:AOL_s00080g133|K17066:AOL_s00110g310|K00122:AOL_s00215g530|K00030:AOL_s00054g941	https://www.kegg.jp/kegg-bin/show_pathway?ko01200/K03781%09red/K00851%09red/K04835%09red/K00249%09red/K17069%09red/K00235%09red/K00029%09red/K00027%09red/K17066%09red/K00122%09red/K00030%09red/	1.7674	0.0481372	Metabolism	Global and overview maps
2-Oxocarboxylic acid metabolism	KEGG PATHWAY	ko01210	4	76	K01438:AOL_s00054g880|K01652:AOL_s00004g283|K17450:AOL_s00110g24|K00030:AOL_s00054g941	https://www.kegg.jp/kegg-bin/show_pathway?ko01210/K01438%09red/K01652%09red/K17450%09red/K00030%09red/	2.89211	0.0495745	Metabolism	Global and overview maps
	KEGG pathway enrichment of differentially expressed genes at 48 h
Term	Database	ID	Input number	Background number	Input	Hyperlink	Rich factor	P Value	KEGG A Class	KEGG B Class
Spliceosome	KEGG PATHWAY	ko03040	45	121	K12870:AOL_s00112g18|K12627:AOL_s00173g153|K10599:AOL_s00215g165,AOL_s00215g166|K12830:AOL_s00097g460|K12862:AOL_s00076g649|K12863:AOL_s00043g457|K12860:AOL_s00004g557|K12861:AOL_s00075g85|K12849:AOL_s00112g17|K12844:AOL_s00006g63|K12845:AOL_s00075g24|K12868:AOL_s00043g573|K12847:AOL_s00076g150|K11088:AOL_s00215g169|K12842:AOL_s00043g638|K12869:AOL_s00006g115|K12828:AOL_s00188g253|K12826:AOL_s000…	https://www.kegg.jp/kegg-bin/show_pathway?ko03040/K12870%09red/K12627%09red/K10599%09red/K12830%09red/K12862%09red/K12863%09red/K12860%09red/K12861%09red/K12849%09red/K12844%09red/K12845%09red/K12868%09red/K12847%09red/K11088%09red/K12842%09red/K12869%09red/K12828%09red/K12826%09red/K12827%09red/K12825%09red/K12823%09red/K12821%09red/K11984%09red/K12881%09red/K12882%09red/K11092%09red/K11096%09re…	10.1168	7.10079e-34	Genetic Information Processing	Transcription
Ribosome	KEGG PATHWAY	ko03010	38	143	K02933:AOL_s00215g154|K02984:AOL_s00076g288|K02955:AOL_s00097g431|K02918:AOL_s00006g207|K02889:AOL_s00079g120|K02934:AOL_s00173g135|K02951:AOL_s00054g318|K02949:AOL_s00004g232|K02912:AOL_s00083g420|K02911:AOL_s00188g31|K02917:AOL_s00078g129|K02959:AOL_s00112g16|K02882:AOL_s00193g154|K02991:AOL_s00081g96|K02979:AOL_s00054g801|K02995:AOL_s00081g50|K02997:AOL_s00079g121|K02998:AOL_s00109g204|K02920:…	https://www.kegg.jp/kegg-bin/show_pathway?ko03010/K02933%09red/K02984%09red/K02955%09red/K02918%09red/K02889%09red/K02934%09red/K02951%09red/K02949%09red/K02912%09red/K02911%09red/K02917%09red/K02959%09red/K02882%09red/K02991%09red/K02979%09red/K02995%09red/K02997%09red/K02998%09red/K02920%09red/K02908%09red/K02923%09red/K02876%09red/K02926%09red/K02898%09red/K02872%09red/K02925%09red/K02894%09re…	7.22876	1.12409e-22	Genetic Information Processing	Translation
Ribosome biogenesis in eukaryotes	KEGG PATHWAY	ko03008	30	82	K11108:AOL_s00188g314|K12845:AOL_s00075g24|K12618:AOL_s00007g507|K14573:AOL_s00173g120|K14570:AOL_s00078g195|K14558:AOL_s00007g463|K14554:AOL_s00043g99|K14555:AOL_s00076g160|K14557:AOL_s00083g461|K14550:AOL_s00097g455|K14552:AOL_s00193g133|K14553:AOL_s00080g272|K07936:AOL_s00193g75|K03539:AOL_s00078g126|K03685:AOL_s00007g524|K11131:AOL_s00215g609|K14564:AOL_s00054g630|K14561:AOL_s00007g550|K14560…	https://www.kegg.jp/kegg-bin/show_pathway?ko03008/K11108%09red/K12845%09red/K12618%09red/K14573%09red/K14570%09red/K14558%09red/K14554%09red/K14555%09red/K14557%09red/K14550%09red/K14552%09red/K14553%09red/K07936%09red/K03539%09red/K03685%09red/K11131%09red/K14564%09red/K14561%09red/K14560%09red/K14563%09red/K14548%09red/K13288%09red/K14566%09red/K14569%09red/K14546%09red/K11883%09red/K14528%09re…	9.95231	1.22073e-22	Genetic Information Processing	Translation
RNA transport	KEGG PATHWAY	ko03013	27	138	K14301:AOL_s00076g607|K14300:AOL_s00188g75|K14306:AOL_s00193g61|K14309:AOL_s00043g87|K14308:AOL_s00215g197|K14324:AOL_s00097g595|K12881:AOL_s00215g771|K12882:AOL_s00076g321|K07936:AOL_s00193g75|K14288:AOL_s00083g208|K00784:AOL_s00097g580,AOL_s00215g870|K03539:AOL_s00078g126|K14004:AOL_s00076g622|K14312:AOL_s00076g268|K14310:AOL_s00215g175|K03113:AOL_s00079g176|K03259:AOL_s00215g315|K12876:AOL_s00…	https://www.kegg.jp/kegg-bin/show_pathway?ko03013/K14301%09red/K14300%09red/K14306%09red/K14309%09red/K14308%09red/K14324%09red/K12881%09red/K12882%09red/K07936%09red/K14288%09red/K00784%09red/K03539%09red/K14004%09red/K14312%09red/K14310%09red/K03113%09red/K03259%09red/K12876%09red/K12879%09red/K03251%09red/K13137%09red/K13171%09red/K13174%09red/K14311%09red/K14528%09red/K14298%09red/K14526%09re…	5.32232	6.61985e-13	Genetic Information Processing	Translation
Protein processing in endoplasmic reticulum	KEGG PATHWAY	ko04141	24	140	K10601:AOL_s00097g38|K10578:AOL_s00083g398|K13989:AOL_s00076g342|K10661:AOL_s00043g658|K09481:AOL_s00193g177|K10956:AOL_s00215g696|K07151:AOL_s00007g122|K14002:AOL_s00083g354|K01230:AOL_s00054g947|K14007:AOL_s00110g187|K14004:AOL_s00076g622|K12666:AOL_s00112g92|K12667:AOL_s00004g75|K10088:AOL_s00078g216|K07953:AOL_s00083g157|K12668:AOL_s00078g106|K09584:AOL_s00043g684|K09580:AOL_s00083g18|K08054:…	https://www.kegg.jp/kegg-bin/show_pathway?ko04141/K10601%09red/K10578%09red/K13989%09red/K10661%09red/K09481%09red/K10956%09red/K07151%09red/K14002%09red/K01230%09red/K14007%09red/K14004%09red/K12666%09red/K12667%09red/K10088%09red/K07953%09red/K12668%09red/K09584%09red/K09580%09red/K08054%09red/K09490%09red/K09540%09red/K09523%09red/K07342%09red/K13996%09red/	4.66337	2.37844e-10	Genetic Information Processing	Folding, sorting and degradation
RNA polymerase	KEGG PATHWAY	ko03020	13	51	K03027:AOL_s00078g93|K03006:AOL_s00080g3|K03014:AOL_s00083g213|K03017:AOL_s00043g472|K03011:AOL_s00081g153|K03025:AOL_s00080g138|K03000:AOL_s00006g329|K03012:AOL_s00078g196|K03002:AOL_s00083g9|K02999:AOL_s00117g6|K03019:AOL_s00169g59|K03018:AOL_s00075g95|K03010:AOL_s00193g80	https://www.kegg.jp/kegg-bin/show_pathway?ko03020/K03027%09red/K03006%09red/K03014%09red/K03017%09red/K03011%09red/K03025%09red/K03000%09red/K03012%09red/K03002%09red/K02999%09red/K03019%09red/K03018%09red/K03010%09red/	6.93409	2.46689e-08	Genetic Information Processing	Transcription
Pyrimidine metabolism	KEGG PATHWAY	ko00240	23	174	K03012:AOL_s00078g196|K01240:AOL_s00054g322|K03006:AOL_s00080g3|K03002:AOL_s00083g9|K03025:AOL_s00080g138|K03000:AOL_s00006g329|K03027:AOL_s00078g93|K00876:AOL_s00078g201|K00560:AOL_s00076g297|K01493:AOL_s00083g295|K02999:AOL_s00117g6|K02685:AOL_s00083g203|K03014:AOL_s00083g213|K03017:AOL_s00043g472|K03011:AOL_s00081g153|K03010:AOL_s00193g80|K02327:AOL_s00083g388|K03019:AOL_s00169g59|K03018:AOL_s…	https://www.kegg.jp/kegg-bin/show_pathway?ko00240/K03012%09red/K01240%09red/K03006%09red/K03002%09red/K03025%09red/K03000%09red/K03027%09red/K00876%09red/K00560%09red/K01493%09red/K02999%09red/K02685%09red/K03014%09red/K03017%09red/K03011%09red/K03010%09red/K02327%09red/K03019%09red/K03018%09red/K02321%09red/K10808%09red/K10807%09red/K00254%09red/	3.59579	9.39102e-08	Metabolism	Nucleotide metabolism
Protein export	KEGG PATHWAY	ko03060	11	39	K09490:AOL_s00210g337|K03217:AOL_s00007g513|K12948:AOL_s00007g505|K09540:AOL_s00097g382|K10956:AOL_s00215g696|K12946:AOL_s00076g276|K13280:AOL_s00007g356|K07342:AOL_s00079g97|K09647:AOL_s00054g419|K03106:AOL_s00007g498|K09481:AOL_s00193g177	https://www.kegg.jp/kegg-bin/show_pathway?ko03060/K09490%09red/K03217%09red/K12948%09red/K09540%09red/K10956%09red/K12946%09red/K13280%09red/K07342%09red/K09647%09red/K03106%09red/K09481%09red/	7.67263	9.57742e-08	Genetic Information Processing	Folding, sorting and degradation
mRNA surveillance pathway	KEGG PATHWAY	ko03015	13	59	K14396:AOL_s00188g59|K13171:AOL_s00078g200|K14403:AOL_s00097g515|K12881:AOL_s00215g771|K12882:AOL_s00076g321|K00565:AOL_s00215g33|K12876:AOL_s00080g135|K14407:AOL_s00112g74|K14404:AOL_s00188g189|K14962:AOL_s00054g436|K14402:AOL_s00110g295|K14397:AOL_s00007g393|K14324:AOL_s00097g595	https://www.kegg.jp/kegg-bin/show_pathway?ko03015/K14396%09red/K13171%09red/K14403%09red/K12881%09red/K12882%09red/K00565%09red/K12876%09red/K14407%09red/K14404%09red/K14962%09red/K14402%09red/K14397%09red/K14324%09red/	5.99387	1.60379e-07	Genetic Information Processing	Translation
DNA replication	KEGG PATHWAY	ko03030	12	59	K10756:AOL_s00081g215|K03469:AOL_s00169g30|K10747:AOL_s00043g416,AOL_s00097g519|K10755:AOL_s00215g564|K02542:AOL_s00006g301|K02685:AOL_s00083g203|K02321:AOL_s00215g188|K04802:AOL_s00043g703|K02541:AOL_s00109g45|K02209:AOL_s00007g395|K02327:AOL_s00083g388|K10739:AOL_s00006g345	https://www.kegg.jp/kegg-bin/show_pathway?ko03030/K10756%09red/K03469%09red/K10747%09red/K10755%09red/K02542%09red/K02685%09red/K02321%09red/K04802%09red/K02541%09red/K02209%09red/K02327%09red/K10739%09red/	5.53281	1.20948e-06	Genetic Information Processing	Replication and repair
Peroxisome	KEGG PATHWAY	ko04146	13	72	K03781:AOL_s00076g488,AOL_s00173g374,AOL_s00188g243|K13354:AOL_s00215g205|K13335:AOL_s00007g540|K06664:AOL_s00080g243|K13350:AOL_s00078g269|K13339:AOL_s00043g697|K00306:AOL_s00215g391|K08764:AOL_s00110g119|K15628:AOL_s00004g606,AOL_s00081g131|K13342:AOL_s00043g671|K13343:AOL_s00004g292|K13346:AOL_s00054g861|K00624:AOL_s00109g53	https://www.kegg.jp/kegg-bin/show_pathway?ko04146/K03781%09red/K13354%09red/K13335%09red/K06664%09red/K13350%09red/K13339%09red/K00306%09red/K08764%09red/K15628%09red/K13342%09red/K13343%09red/K13346%09red/K00624%09red/	4.91165	1.81926e-06	Cellular Processes	Transport and catabolism
Cell cycle - yeast	KEGG PATHWAY	ko04111	17	122	K02309:AOL_s00215g861|K06662:AOL_s00007g133|K02542:AOL_s00006g301|K06666:AOL_s00076g331|K06669:AOL_s00043g611|K18669:AOL_s00006g4|K02603:AOL_s00076g653|K02213:AOL_s00076g154|K02220:AOL_s00006g163|K02209:AOL_s00007g395|K11272:AOL_s00075g109|K02219:AOL_s00054g674|K03361:AOL_s00043g560,AOL_s00078g14|K06628:AOL_s00176g106|K02179:AOL_s00043g706|K09175:AOL_s00215g602|K02541:AOL_s00109g45	https://www.kegg.jp/kegg-bin/show_pathway?ko04111/K02309%09red/K06662%09red/K02542%09red/K06666%09red/K06669%09red/K18669%09red/K02603%09red/K02213%09red/K02220%09red/K02209%09red/K11272%09red/K02219%09red/K03361%09red/K06628%09red/K02179%09red/K09175%09red/K02541%09red/	3.79058	2.16899e-06	Cellular Processes	Cell growth and death
N-Glycan biosynthesis	KEGG PATHWAY	ko00510	10	43	K01001:AOL_s00215g663|K12666:AOL_s00112g92|K12667:AOL_s00004g75|K03844:AOL_s00110g122|K00737:AOL_s00083g496|K12668:AOL_s00078g106|K00721:AOL_s00004g269|K07151:AOL_s00007g122|K09658:AOL_s00083g226|K01230:AOL_s00054g947	https://www.kegg.jp/kegg-bin/show_pathway?ko00510/K01001%09red/K12666%09red/K12667%09red/K03844%09red/K00737%09red/K12668%09red/K00721%09red/K07151%09red/K09658%09red/K01230%09red/	6.32627	2.60549e-06	Metabolism	Glycan biosynthesis and metabolism
Basal transcription factors	KEGG PATHWAY	ko03022	9	35	K10842:AOL_s00004g187|K03143:AOL_s00097g75|K14650:AOL_s00078g316|K03125:AOL_s00083g16|K03137:AOL_s00054g423|K03132:AOL_s00078g315|K03131:AOL_s00054g145|K06634:AOL_s00079g397|K02202:AOL_s00215g450	https://www.kegg.jp/kegg-bin/show_pathway?ko03022/K10842%09red/K03143%09red/K14650%09red/K03125%09red/K03137%09red/K03132%09red/K03131%09red/K06634%09red/K02202%09red/	6.99505	3.38396e-06	Genetic Information Processing	Transcription
Nucleotide excision repair	KEGG PATHWAY	ko03420	10	47	K10842:AOL_s00004g187|K10756:AOL_s00081g215|K10747:AOL_s00043g416,AOL_s00097g519|K10755:AOL_s00215g564|K03143:AOL_s00097g75|K02202:AOL_s00215g450|K04802:AOL_s00043g703|K02327:AOL_s00083g388|K06634:AOL_s00079g397|K10739:AOL_s00006g345	https://www.kegg.jp/kegg-bin/show_pathway?ko03420/K10842%09red/K10756%09red/K10747%09red/K10755%09red/K03143%09red/K02202%09red/K04802%09red/K02327%09red/K06634%09red/K10739%09red/	5.78787	6.16874e-06	Genetic Information Processing	Replication and repair
RNA degradation	KEGG PATHWAY	ko03018	11	78	K03679:AOL_s00173g217|K07573:AOL_s00215g186|K12590:AOL_s00173g71|K12615:AOL_s00004g518|K12621:AOL_s00043g643|K12587:AOL_s00004g559|K12626:AOL_s00097g464|K12627:AOL_s00173g153|K11600:AOL_s00080g126|K12618:AOL_s00007g507|K12598:AOL_s00188g35	https://www.kegg.jp/kegg-bin/show_pathway?ko03018/K03679%09red/K07573%09red/K12590%09red/K12615%09red/K12621%09red/K12587%09red/K12626%09red/K12627%09red/K11600%09red/K12618%09red/K12598%09red/	3.83632	0.000122391	Genetic Information Processing	Folding, sorting and degradation
Mismatch repair	KEGG PATHWAY	ko03430	8	44	K10756:AOL_s00081g215|K10747:AOL_s00043g416,AOL_s00097g519|K10746:AOL_s00007g569|K04802:AOL_s00043g703|K08736:AOL_s00054g774|K02327:AOL_s00083g388|K10739:AOL_s00006g345|K10755:AOL_s00215g564	https://www.kegg.jp/kegg-bin/show_pathway?ko03430/K10756%09red/K10747%09red/K10746%09red/K04802%09red/K08736%09red/K02327%09red/K10739%09red/K10755%09red/	4.94599	0.00017233	Genetic Information Processing	Replication and repair
Glycosylphosphatidylinositol(GPI)-anchor biosynthesis	KEGG PATHWAY	ko00563	6	26	K03859:AOL_s00079g52|K05289:AOL_s00054g498|K09658:AOL_s00083g226|K05287:AOL_s00075g218|K05291:AOL_s00004g124|K05292:AOL_s00215g854	https://www.kegg.jp/kegg-bin/show_pathway?ko00563/K03859%09red/K05289%09red/K09658%09red/K05287%09red/K05291%09red/K05292%09red/	6.27761	0.00029271	Metabolism	Glycan biosynthesis and metabolism
Various types of N-glycan biosynthesis	KEGG PATHWAY	ko00513	8	49	K12666:AOL_s00112g92|K12667:AOL_s00004g75|K03844:AOL_s00110g122|K05529:AOL_s00173g97|K05528:AOL_s00112g44|K12668:AOL_s00078g106|K07151:AOL_s00007g122|K01230:AOL_s00054g947	https://www.kegg.jp/kegg-bin/show_pathway?ko00513/K12666%09red/K12667%09red/K03844%09red/K05529%09red/K05528%09red/K12668%09red/K07151%09red/K01230%09red/	4.4413	0.000373481	Metabolism	Glycan biosynthesis and metabolism
Regulation of mitophagy - yeast	KEGG PATHWAY	ko04139	6	34	K17765:AOL_s00193g178|K08294:AOL_s00076g699|K11644:AOL_s00054g675|K11233:AOL_s00112g14|K11231:AOL_s00078g537|K11088:AOL_s00215g169	https://www.kegg.jp/kegg-bin/show_pathway?ko04139/K17765%09red/K08294%09red/K11644%09red/K11233%09red/K11231%09red/K11088%09red/	4.80052	0.00133358	Cellular Processes	Transport and catabolism
MAPK signaling pathway - yeast	KEGG PATHWAY	ko04011	10	90	K03781:AOL_s00076g488,AOL_s00173g374,AOL_s00188g243|K06666:AOL_s00076g331|K15174:AOL_s00215g96|K04536:AOL_s00004g438|K19839:AOL_s00109g16|K08294:AOL_s00076g699|K02220:AOL_s00006g163|K11230:AOL_s00006g209|K11231:AOL_s00078g537|K11233:AOL_s00112g14	https://www.kegg.jp/kegg-bin/show_pathway?ko04011/K03781%09red/K06666%09red/K15174%09red/K04536%09red/K19839%09red/K08294%09red/K02220%09red/K11230%09red/K11231%09red/K11233%09red/	3.02255	0.00167149	Environmental Information Processing	Signal transduction
Base excision repair	KEGG PATHWAY	ko03410	6	40	K10747:AOL_s00043g416,AOL_s00097g519|K03660:AOL_s00043g692|K04802:AOL_s00043g703|K02327:AOL_s00083g388|K03649:AOL_s00004g464|K10801:AOL_s00054g231	https://www.kegg.jp/kegg-bin/show_pathway?ko03410/K10747%09red/K03660%09red/K04802%09red/K02327%09red/K03649%09red/K10801%09red/	4.08045	0.00316176	Genetic Information Processing	Replication and repair
Steroid biosynthesis	KEGG PATHWAY	ko00100	5	30	K00511:AOL_s00078g347|K01852:AOL_s00054g195|K00559:AOL_s00043g26|K00223:AOL_s00169g16|K05917:AOL_s00076g231	https://www.kegg.jp/kegg-bin/show_pathway?ko00100/K00511%09red/K01852%09red/K00559%09red/K00223%09red/K05917%09red/	4.53383	0.0043666	Metabolism	Lipid metabolism
Purine metabolism	KEGG PATHWAY	ko00230	19	269	K03000:AOL_s00006g329|K02685:AOL_s00083g203|K02321:AOL_s00215g188|K03019:AOL_s00169g59|K02327:AOL_s00083g388|K03012:AOL_s00078g196|K03006:AOL_s00080g3|K03014:AOL_s00083g213|K03017:AOL_s00043g472|K03011:AOL_s00081g153|K03025:AOL_s00080g138|K10808:AOL_s00054g431|K03027:AOL_s00078g93|K03002:AOL_s00083g9|K02999:AOL_s00117g6|K01487:AOL_s00043g146|K10807:AOL_s00110g137|K03018:AOL_s00075g95|K03010:AOL_s…	https://www.kegg.jp/kegg-bin/show_pathway?ko00230/K03000%09red/K02685%09red/K02321%09red/K03019%09red/K02327%09red/K03012%09red/K03006%09red/K03014%09red/K03017%09red/K03011%09red/K03025%09red/K10808%09red/K03027%09red/K03002%09red/K02999%09red/K01487%09red/K10807%09red/K03018%09red/K03010%09red/	1.9214	0.00493749	Metabolism	Nucleotide metabolism
Meiosis - yeast	KEGG PATHWAY	ko04113	9	99	K06662:AOL_s00007g133|K02542:AOL_s00006g301|K06669:AOL_s00043g611|K02213:AOL_s00076g154|K02541:AOL_s00109g45|K02209:AOL_s00007g395|K02603:AOL_s00076g653|K02309:AOL_s00215g861|K06628:AOL_s00176g106	https://www.kegg.jp/kegg-bin/show_pathway?ko04113/K06662%09red/K02542%09red/K06669%09red/K02213%09red/K02541%09red/K02209%09red/K02603%09red/K02309%09red/K06628%09red/	2.473	0.0105022	Cellular Processes	Cell growth and death
Phagosome	KEGG PATHWAY	ko04145	8	95	K08054:AOL_s00078g160|K09481:AOL_s00193g177|K10956:AOL_s00215g696|K07374:AOL_s00215g247|K07375:AOL_s00076g640|K07342:AOL_s00079g97|K04392:AOL_s00079g171|K08008:AOL_s00193g69	https://www.kegg.jp/kegg-bin/show_pathway?ko04145/K08054%09red/K09481%09red/K10956%09red/K07374%09red/K07375%09red/K07342%09red/K04392%09red/K08008%09red/	2.29078	0.0234261	Cellular Processes	Transport and catabolism
Cytosolic DNA-sensing pathway	KEGG PATHWAY	ko04623	5	51	K03014:AOL_s00083g213|K03025:AOL_s00080g138|K03018:AOL_s00075g95|K03019:AOL_s00169g59|K03027:AOL_s00078g93	https://www.kegg.jp/kegg-bin/show_pathway?ko04623/K03014%09red/K03025%09red/K03018%09red/K03019%09red/K03027%09red/	2.66696	0.0385552	Organismal Systems	Immune system
