# Supplementary material for: Transcriptomic Analysis Reveals That Rho GTPases Regulate Trap Development and Lifestyle Transition of the Nematode-Trapping Fungus Arthrobotrys oligospora
Source: Microbiol Spectr. 2022 Jan 12;10(1):e01759-21. doi: 10.1128/spectrum.01759-21 (PMC8754127; doi:10.1128/spectrum.01759-21)
Supplement: SUPPLEMENTAL FILE 7 — Supplemental material. Download SPECTRUM01759-21_Supp_7_seq10.xlsx, XLSX file, 3.2 MB [file spectrum01759-21_supp_7_seq10.xlsx]

## Sheet: AS event
			Table S6 AS event records
sample name	SE	RI	A5SS	A3SS	MXE	Total	SE (%)	RI (%)	A5SS (%)	A3SS (%)	MXE (%)	Total (%)
WT0_1	1851	1209	467	765	161	4453	41.5675	27.1502	10.4873	17.1794	3.61554	100
WT0_2	1847	1194	453	761	154	4409	41.8916	27.081	10.2744	17.2601	3.49286	100
WT0_3	1868	1210	472	777	161	4488	41.6221	26.9608	10.5169	17.3128	3.58734	100
WT12_1	1076	926	370	635	70	3077	34.9691	30.0942	12.0247	20.637	2.27494	100
WT12_2	1069	919	370	630	70	3058	34.9575	30.0523	12.0994	20.6017	2.28908	100
WT12_3	1078	934	372	636	70	3090	34.8867	30.2265	12.0388	20.5825	2.26537	100
WT24_1	1137	940	369	629	73	3148	36.1182	29.8602	11.7217	19.9809	2.31893	100
WT24_2	1139	951	371	627	75	3163	36.0101	30.0664	11.7294	19.823	2.37117	100
WT24_3	1130	916	352	622	75	3095	36.5105	29.5961	11.3732	20.0969	2.42326	100
WT36_1	1210	1025	367	623	100	3325	36.391	30.8271	11.0376	18.7368	3.00752	100
WT36_2	1196	1006	360	599	100	3261	36.6759	30.8494	11.0396	18.3686	3.06654	100
WT36_3	1217	1025	361	625	101	3329	36.5575	30.79	10.8441	18.7744	3.03394	100
WT48_1	1209	1022	368	629	75	3303	36.6031	30.9416	11.1414	19.0433	2.27066	100
WT48_2	1202	997	361	602	74	3236	37.1446	30.8096	11.1557	18.6032	2.28677	100
WT48_3	1224	1031	368	621	77	3321	36.8564	31.0449	11.081	18.6992	2.31858	100
Mean	1296.87	1020.33	385.4	652.067	95.7333	3450.4	37.2508	29.7567	11.2377	19.0467	2.70817	100

## Sheet: 12h-0h
					Table S6. List of alternative splicing (AS) events in A. oligospora.
AS ID	Gene ID	Gene name	Gene description	Novel AS	Chr	Strand	Diff significant	IncLevelDiff(WT12/WT0,ΔPSI)	P Value JunctionCountOnly	FDR JunctionCountOnly	1stExonTranscripts	2ndExonTranscripts	1stExonStart(0base)	1stExonEnd	2ndExonStart(0base)	2ndExonEnd	IJC WT12	SJC WT12	IJC WT0	SJC WT0	IncFormLen	SkipFormLen	IncLevel1(PSI 1)	IncLevel2(PSI 2)	Average IncLevel1(average PSI 1)	Average IncLevel2(average PSI 2)	Increase Inclusion WT12(ΔPSI＞0)	Increase Exclusion WT12(ΔPSI＜0)	Increase Inclusion WT0(ΔPSI＜0)	Increase Exclusion WT0(ΔPSI＞0)
A3SS_1	gene9473	AOL_s00173g381	hypothetical protein	no	NW_011645730.1	-	no	-0.055	1	1	MSTRG.6685.1	-	1317695	1318632	1317695	1318627	1318708	1320319	9,15,9	0,1,1	10,16,7	0,0,0	153	149	1.0,0.936,0.898	1.0,1.0,1.0	0.944667	1	no	yes	yes	no
A3SS_10	gene3173	AOL_s00054g507	hypothetical protein	no	NW_011645611.1	+	no	0.194	0.00640725	0.0612328	MSTRG.2258.1	MSTRG.2258.2	1648237	1648611	1648247	1648611	1647354	1648088	43,44,27	35,50,15	25,20,17	28,55,33	158	149	0.537,0.454,0.629	0.457,0.255,0.327	0.54	0.346333	yes	no	no	yes
A3SS_100	gene995	AOL_s00006g336	hypothetical protein	no	NW_011645563.1	+	no	0.311	0.0662801	0.305483	MSTRG.733.1	MSTRG.733.3	1091536	1091634	1091539	1091634	1091276	1091422	3,1,6	6,0,4	0,1,2	3,1,2	151	149	0.33,1.0,0.597	0.0,0.497,0.497	0.642333	0.331333	yes	no	no	yes
A3SS_101	gene5728	AOL_s00080g3	hypothetical protein	no	NW_011645637.1	-	no	0.015	0.696542	1	rna5728	MSTRG.4057.1	8589	9700	8589	9655	9777	9848	5,1,4	29,63,22	4,9,1	32,61,42	193	149	0.117,0.012,0.123	0.088,0.102,0.018	0.084	0.0693333	yes	no	no	yes
A3SS_103	gene7382	AOL_s00097g199	hypothetical protein	no	NW_011645654.1	+	no	0.013	0.895591	1	MSTRG.5242.1	MSTRG.5242.2	686233	686317	686239	686317	686000	686142	12,18,11	3,8,2	15,16,12	1,5,8	154	149	0.795,0.685,0.842	0.936,0.756,0.592	0.774	0.761333	yes	no	no	yes
A3SS_104	gene6552	AOL_s00083g22	hypothetical protein	no	NW_011645640.1	-	no	0.158	0.367608	0.875199	MSTRG.4675.2	MSTRG.4675.1	90116	90242	90116	90194	90326	91267	12,14,1	6,11,15	2,5,15	13,15,20	196	149	0.603,0.492,0.048	0.105,0.202,0.363	0.381	0.223333	yes	no	no	yes
A3SS_105	gene3453	AOL_s00054g787	hypothetical protein	no	NW_011645611.1	-	no	-0.018	0.773433	1	MSTRG.2458.1	MSTRG.2458.2	2615282	2615331	2615282	2615328	2615427	2616197	34,30,31	18,44,35	15,28,21	12,22,24	151	149	0.651,0.402,0.466	0.552,0.557,0.463	0.506333	0.524	no	yes	yes	no
A3SS_106	gene8004	AOL_s00109g173	hypothetical protein	no	NW_011645666.1	-	no	-0.017	0.697867	1	MSTRG.5683.2,MSTRG.5683.7	MSTRG.5683.5	579307	579681	579307	579670	579853	580889	12,16,14	1,8,8	29,16,25	4,9,8	159	149	0.918,0.652,0.621	0.872,0.625,0.745	0.730333	0.747333	no	yes	yes	no
A3SS_107	gene5787	AOL_s00080g62	hypothetical protein	no	NW_011645637.1	-	no	0.001	0.775031	1	MSTRG.4100.1	rna5787	207074	207754	207074	207748	207881	208035	164,112,292	2,0,8	321,246,212	6,0,5	154	149	0.988,1.0,0.972	0.981,1.0,0.976	0.986667	0.985667	yes	no	no	yes
A3SS_108	gene9705	AOL_s00188g106	hypothetical protein	no	NW_011645745.1	+	no	0.25	1	1	MSTRG.6825.3	-	313358	315018	313617	315018	312921	313223	0,3,3	0,0,0	1,0,2	0,0,1	298	149	NA,1.0,1.0	1.0,NA,0.5	1	0.75	yes	no	no	yes
A3SS_113	gene3522	AOL_s00054g856	hypothetical protein	no	NW_011645611.1	+	no	-0.041	1	1	MSTRG.2504.1	MSTRG.2504.2	2848342	2848658	2848345	2848658	2847954	2848061	4,9,7	4,2,5	6,0,3	2,0,2	151	149	0.497,0.816,0.58	0.747,NA,0.597	0.631	0.672	no	yes	yes	no
A3SS_114	gene3522	AOL_s00054g856	hypothetical protein	no	NW_011645611.1	+	no	-0.003	1	1	MSTRG.2504.8	MSTRG.2504.6	2848603	2848658	2848640	2848658	2848198	2848536	36,42,27	2,0,0	17,21,15	0,1,0	185	149	0.935,1.0,1.0	1.0,0.944,1.0	0.978333	0.981333	no	yes	yes	no
A3SS_115	gene3522	AOL_s00054g856	hypothetical protein	no	NW_011645611.1	+	no	-0.006	1	1	MSTRG.2504.5,MSTRG.2504.7	MSTRG.2504.8,MSTRG.2504.6	2848603	2848876	2848719	2848876	2848198	2848536	221,207,183	0,2,0	139,109,121	0,0,0	264	149	1.0,0.983,1.0	1.0,1.0,1.0	0.994333	1	no	yes	yes	no
A3SS_116	gene1857	AOL_s00043g20	hypothetical protein	no	NW_011645600.1	-	no		1	1	MSTRG.1298.1	MSTRG.1298.3,rna1857	72494	72631	72494	72620	72721	72818	2,3,2	10,14,9	0,0,1	2,0,1	159	149	0.158,0.167,0.172	0.0,NA,0.484	0.165667	0.242	no	yes	yes	no
A3SS_117	gene983	AOL_s00006g324	hypothetical protein	no	NW_011645563.1	+	no	0.053	1	1	MSTRG.723.1	MSTRG.723.2	1041801	1043016	1041823	1043016	1039407	1041738	11,1,4	0,0,0	2,2,6	0,0,1	170	149	1.0,1.0,1.0	1.0,1.0,0.84	1	0.946667	yes	no	no	yes
A3SS_118	gene7038	AOL_s00083g509	hypothetical protein	no	NW_011645640.1	-	no	0	0.358014	0.866707	rna7038	MSTRG.5028.2,MSTRG.5028.3,MSTRG.5028.1	1752565	1752937	1752565	1752746	1752992	1753105	14,38,32	1,0,0	33,36,79	0,1,3	298	149	0.875,1.0,1.0	1.0,0.947,0.929	0.958333	0.958667	no_difference	no_difference	no_difference	no_difference
A3SS_119	gene153	AOL_s00004g153	hypothetical protein	no	NW_011645561.1	+	no	-0.261	0.0870685	0.361863	MSTRG.108.2	MSTRG.108.1	507791	508496	507807	508496	505870	507297	7,5,13	14,8,6	2,2,1	1,2,0	164	149	0.312,0.362,0.663	0.645,0.476,1.0	0.445667	0.707	no	yes	yes	no
A3SS_12	gene8715	AOL_s00169g8	hypothetical protein	no	NW_011645726.1	-	no	0.06	0.0236214	0.146412	MSTRG.6154.1	MSTRG.6154.7,MSTRG.6154.2	15444	15868	15444	15715	16067	17794	330,812,489	71,164,104	273,533,438	67,129,154	298	149	0.699,0.712,0.702	0.671,0.674,0.587	0.704333	0.644	yes	no	no	yes
A3SS_120	gene9629	AOL_s00188g30	hypothetical protein	no	NW_011645745.1	-	no	0.086	1	1	rna9629,MSTRG.6799.1,MSTRG.6799.2	MSTRG.6799.3	66617	66711	66617	66704	66781	66951	5,7,11	0,0,0	25,15,3	0,0,1	155	149	1.0,1.0,1.0	1.0,1.0,0.743	1	0.914333	yes	no	no	yes
A3SS_121	gene322	AOL_s00004g322	hypothetical protein	no	NW_011645561.1	-	no	0.005	0.599487	1	MSTRG.232.3,MSTRG.232.2	MSTRG.232.1	1094795	1094952	1094795	1094822	1095237	1095295	4,9,9	67,87,122	5,7,4	89,74,70	278	149	0.031,0.053,0.038	0.029,0.048,0.03	0.0406667	0.0356667	yes	no	no	yes
A3SS_122	gene4672	AOL_s00078g59	hypothetical protein	no	NW_011645635.1	+	no	-0.004	1	1	MSTRG.3325.1	MSTRG.3325.2	186800	188774	186815	188774	186408	186742	2,4,0	3,0,0	2,5,5	2,0,3	163	149	0.379,1.0,NA	0.478,1.0,0.604	0.6895	0.694	no	yes	yes	no
A3SS_124	gene4830	AOL_s00078g217	hypothetical protein	no	NW_011645635.1	-	no	0.102	0.0117459	0.0888981	rna4830	MSTRG.3429.4	699889	700095	699889	700086	700157	700778	75,232,110	35,114,60	91,87,125	62,91,79	157	149	0.67,0.659,0.635	0.582,0.476,0.6	0.654667	0.552667	yes	no	no	yes
A3SS_125	gene6384	AOL_s00081g217	hypothetical protein	no	NW_011645638.1	-	no	-0.011	0.0759043	0.336962	MSTRG.4554.1	rna6384	749915	750424	749915	750246	750479	750664	6,5,12	150,291,248	7,6,11	132,131,136	298	149	0.02,0.009,0.024	0.026,0.022,0.039	0.0176667	0.029	no	yes	yes	no
A3SS_128	gene1939	AOL_s00043g102	hypothetical protein	no	NW_011645600.1	-	no	0.004	0.33171	0.820063	MSTRG.1379.1	rna1939	318821	318920	318821	318906	318999	319044	4,1,3	27,22,44	2,0,2	16,21,16	162	149	0.12,0.04,0.059	0.103,0.0,0.103	0.073	0.0686667	yes	no	no	yes
A3SS_129	gene9688	AOL_s00188g89	hypothetical protein	no	NW_011645745.1	-	no	0.078	0.238345	0.689673	MSTRG.6810.1	rna9688	259985	260452	259985	260396	260624	260639	16,27,20	19,34,20	24,36,15	36,40,41	204	149	0.381,0.367,0.422	0.327,0.397,0.211	0.39	0.311667	yes	no	no	yes
A3SS_130	gene1652	AOL_s00007g401	hypothetical protein	no	NW_011645564.1	-	no	-0.057	1	1	MSTRG.1169.2	MSTRG.1169.3,rna1652,MSTRG.1169.1	1455802	1456406	1455802	1456395	1456463	1456766	0,0,0	5,12,5	0,2,0	7,9,2	159	149	0.0,0.0,0.0	0.0,0.172,0.0	0	0.0573333	no	yes	yes	no
A3SS_131	gene1679	AOL_s00007g428	hypothetical protein	no	NW_011645564.1	+	no	-0.08	0.177756	0.580938	MSTRG.1194.2	MSTRG.1194.1	1542383	1543005	1542626	1543005	1541579	1542330	12,14,18	13,22,28	17,19,9	15,13,13	298	149	0.316,0.241,0.243	0.362,0.422,0.257	0.266667	0.347	no	yes	yes	no
A3SS_133	gene8660	AOL_s00140g69	hypothetical protein	no	NW_011645697.1	-	no	0.022	0.779065	1	MSTRG.6117.2	MSTRG.6117.1	205559	205797	205559	205794	205911	206494	22,18,21	70,48,52	37,66,31	120,159,120	151	149	0.237,0.27,0.285	0.233,0.291,0.203	0.264	0.242333	yes	no	no	yes
A3SS_136	gene8513	AOL_s00112g133	hypothetical protein	no	NW_011645669.1	-	no	0.053	0.160449	0.55731	MSTRG.6015.1	MSTRG.6015.2	428001	428283	428001	428278	428357	428616	88,91,75	37,44,51	155,147,144	90,107,94	153	149	0.698,0.668,0.589	0.626,0.572,0.599	0.651667	0.599	yes	no	no	yes
A3SS_137	gene3410	AOL_s00054g744	hypothetical protein	no	NW_011645611.1	+	no	-0.181	1	1	MSTRG.2442.2	MSTRG.2442.1	2469238	2469370	2469265	2469370	2468416	2469126	1,0,0	2,4,3	3,0,0	2,1,0	175	149	0.299,0.0,0.0	0.561,0.0,NA	0.0996667	0.2805	no	yes	yes	no
A3SS_139	gene4140	AOL_s00076g237	hypothetical protein	no	NW_011645633.1	+	no	0.014	1	1	MSTRG.2966.1	MSTRG.2966.3	848192	848843	848502	848843	847734	848104	20,32,37	0,0,0	46,29,21	1,0,0	298	149	1.0,1.0,1.0	0.958,1.0,1.0	1	0.986	yes	no	no	yes
A3SS_14	gene526	AOL_s00004g527	hypothetical protein	no	NW_011645561.1	-	no	0.182	0.311302	0.812555	MSTRG.393.2	MSTRG.393.1	1773536	1773682	1773536	1773661	1773812	1773831	4,8,5	5,19,2	7,7,2	11,12,12	169	149	0.414,0.271,0.688	0.359,0.34,0.128	0.457667	0.275667	yes	no	no	yes
A3SS_140	gene10163	AOL_s00210g11	hypothetical protein	no	NW_011645767.1	+	no	0.017	0.748708	1	MSTRG.7141.1	MSTRG.7141.3	29869	30005	29872	30005	29640	29761	82,87,101	48,70,80	42,26,80	25,24,67	151	149	0.628,0.551,0.555	0.624,0.517,0.541	0.578	0.560667	yes	no	no	yes
A3SS_142	gene5783	AOL_s00080g58	hypothetical protein	no	NW_011645637.1	+	no	0.013	0.0492754	0.242664	MSTRG.4096.2	MSTRG.4096.1	194894	195345	194908	195345	194577	194826	4,6,10	265,331,241	3,4,2	238,358,225	162	149	0.014,0.016,0.037	0.011,0.01,0.008	0.0223333	0.00966667	yes	no	no	yes
A3SS_143	gene451	AOL_s00004g452	hypothetical protein	no	NW_011645561.1	-	no	-0.045	0.420148	0.935253	MSTRG.329.1	MSTRG.329.3	1531822	1534706	1531822	1532752	1534853	1535030	55,47,67	0,2,2	86,97,94	0,0,0	298	149	1.0,0.922,0.944	1.0,1.0,1.0	0.955333	1	no	yes	yes	no
A3SS_145	gene2729	AOL_s00054g63	hypothetical protein	no	NW_011645611.1	-	no	-0.002	0.812168	1	rna2729	MSTRG.1942.3,MSTRG.1942.2,MSTRG.1942.1	154866	155355	154866	155352	155539	155967	16,15,3	16,32,9	4,4,7	9,11,7	151	149	0.497,0.316,0.248	0.305,0.264,0.497	0.353667	0.355333	no	yes	yes	no
A3SS_146	gene2729	AOL_s00054g63	hypothetical protein	no	NW_011645611.1	-	no	0.275	0.221959	0.671896	MSTRG.1942.2	MSTRG.1942.1	157058	157247	157058	157217	157326	158594	3,7,2	8,2,0	5,1,3	3,6,3	178	149	0.239,0.746,1.0	0.582,0.122,0.456	0.661667	0.386667	yes	no	no	yes
A3SS_147	gene2729	AOL_s00054g63	hypothetical protein	no	NW_011645611.1	-	no	-0.023	0.342918	0.838633	-	MSTRG.1942.3	157058	157247	157058	157217	157330	157417	3,6,1	4,0,1	5,1,2	0,1,2	178	149	0.386,1.0,0.456	1.0,0.456,0.456	0.614	0.637333	no	yes	yes	no
A3SS_149	gene685	AOL_s00006g26	hypothetical protein	no	NW_011645563.1	+	no	0.005	0.872251	1	MSTRG.503.1	MSTRG.503.2	62071	62129	62081	62129	61778	62013	0,4,1	45,73,42	2,2,3	102,130,117	158	149	0.0,0.049,0.022	0.018,0.014,0.024	0.0236667	0.0186667	yes	no	no	yes
A3SS_15	gene526	AOL_s00004g527	hypothetical protein	no	NW_011645561.1	-	no	0.122	0.382835	0.888873	MSTRG.393.3	MSTRG.393.1	1786152	1786503	1786152	1786499	1786629	1790375	13,10,32	0,12,18	8,23,36	14,11,16	152	149	1.0,0.45,0.635	0.359,0.672,0.688	0.695	0.573	yes	no	no	yes
A3SS_150	gene859	AOL_s00006g200	hypothetical protein	no	NW_011645563.1	+	no	-0.06	0.345527	0.839304	-	MSTRG.629.3	599046	599157	599063	599157	597957	598952	36,37,40	17,21,9	8,26,18	5,12,0	165	149	0.657,0.614,0.801	0.591,0.662,1.0	0.690667	0.751	no	yes	yes	no
A3SS_152	gene859	AOL_s00006g200	hypothetical protein	no	NW_011645563.1	+	no	-0.005	0.918139	1	MSTRG.629.3,MSTRG.629.1	MSTRG.629.5	603039	603939	603044	603939	600819	602945	0,1,3	6,1,3	0,2,0	3,0,2	153	149	0.0,0.493,0.493	0.0,1.0,0.0	0.328667	0.333333	no	yes	yes	no
A3SS_153	gene11087	AOL_s00215g535	hypothetical protein	no	NW_011645772.1	+	no	-0.12	0.728131	1	MSTRG.7812.1	MSTRG.7812.2	1825750	1826042	1825798	1826042	1823671	1825562	6,7,12	1,0,2	13,16,18	0,0,0	196	149	0.82,1.0,0.82	1.0,1.0,1.0	0.88	1	no	yes	yes	no
A3SS_156	gene8015	AOL_s00109g184	hypothetical protein	no	NW_011645666.1	-	no	0.013	1	1	MSTRG.5695.3	MSTRG.5695.1	602121	604893	602121	604880	604957	605311	10,12,12	0,0,0	26,20,20	1,0,0	161	149	1.0,1.0,1.0	0.96,1.0,1.0	1	0.986667	yes	no	no	yes
A3SS_157	gene7366	AOL_s00097g183	hypothetical protein	no	NW_011645654.1	-	no	-0.067	0.523248	1	MSTRG.5230.1	rna7366	640606	640767	640606	640756	640898	640914	14,13,9	4,15,14	18,17,12	7,9,14	159	149	0.766,0.448,0.376	0.707,0.639,0.445	0.53	0.597	no	yes	yes	no
A3SS_159	gene5017	AOL_s00078g404	hypothetical protein	no	NW_011645635.1	-	no	-0.04	0.213001	0.660965	MSTRG.3574.14,MSTRG.3574.17,MSTRG.3574.9	MSTRG.3574.10,MSTRG.3574.11,MSTRG.3574.6,MSTRG.3574.7,MSTRG.3574.4	1356209	1356283	1356209	1356280	1356387	1356639	0,2,2	8,9,14	0,5,3	8,10,29	151	149	0.0,0.18,0.124	0.0,0.33,0.093	0.101333	0.141	no	yes	yes	no
A3SS_16	gene9984	AOL_s00193g23	hypothetical protein	no	NW_011645750.1	+	no	-0.123	0.116982	0.447392	MSTRG.7030.1,rna9984	MSTRG.7030.2	79426	80162	79431	80162	79128	79332	17,51,12	15,26,7	17,29,20	11,8,5	153	149	0.525,0.656,0.625	0.601,0.779,0.796	0.602	0.725333	no	yes	yes	no
A3SS_161	gene3487	AOL_s00054g821	hypothetical protein	no	NW_011645611.1	+	no	-0.004	0.294541	0.785537	MSTRG.2487.1	rna3487	2746380	2746638	2746392	2746638	2746220	2746331	0,2,3	109,144,62	1,1,6	85,80,121	160	149	0.0,0.013,0.043	0.011,0.012,0.044	0.0186667	0.0223333	no	yes	yes	no
A3SS_162	gene1905	AOL_s00043g68	hypothetical protein	no	NW_011645600.1	-	no	-0.17	0.0100691	0.0838803	MSTRG.1361.4	MSTRG.1361.1	211971	214106	211971	214083	214377	216848	18,13,28	2,11,4	24,30,25	1,2,3	171	149	0.887,0.507,0.859	0.954,0.929,0.879	0.751	0.920667	no	yes	yes	no
A3SS_164	gene9167	AOL_s00173g75	hypothetical protein	no	NW_011645730.1	-	no	0.089	1	1	MSTRG.6431.2,MSTRG.6431.4	MSTRG.6431.1,MSTRG.6431.3,MSTRG.6431.5,MSTRG.6431.6,rna9167	232939	233022	232939	232999	233087	233114	0,1,0	2,4,0	0,0,0	4,2,0	171	149	0.0,0.179,NA	0.0,0.0,NA	0.0895	0	yes	no	no	yes
A3SS_165	gene10684	AOL_s00215g132	hypothetical protein	no	NW_011645772.1	+	no	-0.076	0.245517	0.703294	MSTRG.7484.4	MSTRG.7484.5	454433	461384	455303	461384	454108	454374	2,10,4	4,0,0	3,5,5	2,0,0	298	149	0.2,1.0,1.0	0.429,1.0,1.0	0.733333	0.809667	no	yes	yes	no
A3SS_168	gene6143	AOL_s00080g418	hypothetical protein	no	NW_011645637.1	+	no	0.021	0.317563	0.812555	MSTRG.4359.5	MSTRG.4359.4,MSTRG.4359.3	1496603	1498372	1496608	1498372	1493374	1496481	38,50,39	253,599,265	36,47,33	323,445,394	153	149	0.128,0.075,0.125	0.098,0.093,0.075	0.109333	0.0886667	yes	no	no	yes
A3SS_169	gene9118	AOL_s00173g26	hypothetical protein	no	NW_011645730.1	-	no	0.068	0.0234861	0.146412	MSTRG.6393.1	MSTRG.6393.2	94396	97799	94396	97795	97869	98424	174,221,168	64,74,82	127,129,124	70,81,56	152	149	0.727,0.745,0.668	0.64,0.61,0.685	0.713333	0.645	yes	no	no	yes
A3SS_17	gene6426	AOL_s00081g259	hypothetical protein	no	NW_011645638.1	+	no	-0.01	1	1	MSTRG.4581.1	MSTRG.4581.2	888383	888883	888771	888883	887405	888263	180,181,193	0,0,3	248,314,168	0,0,0	298	149	1.0,1.0,0.97	1.0,1.0,1.0	0.99	1	no	yes	yes	no
A3SS_170	gene2505	AOL_s00043g669	hypothetical protein	no	NW_011645600.1	+	no	-0.66	1	1	MSTRG.1769.1	MSTRG.1769.3	2263457	2263834	2263653	2263834	2261522	2263355	1,9,3	2,7,2	0,0,6	0,0,0	298	149	0.2,0.391,0.429	NA,NA,1.0	0.34	1	no	yes	yes	no
A3SS_171	gene11228	AOL_s00215g676	hypothetical protein	no	NW_011645772.1	-	no	0.163	0.0116243	0.0888981	MSTRG.7899.2	MSTRG.7899.4,MSTRG.7899.6,MSTRG.7899.1	2293019	2293886	2293019	2293878	2294015	2295899	1,1,2	0,2,1	1,1,0	1,0,2	156	149	1.0,0.323,0.656	0.489,1.0,0.0	0.659667	0.496333	yes	no	no	yes
A3SS_174	gene9870	AOL_s00188g272	hypothetical protein	no	NW_011645745.1	-	no	0.077	0.0420233	0.222167	MSTRG.6948.2,MSTRG.6948.3	rna9870,MSTRG.6948.1	893924	894311	893924	894305	894363	894676	80,139,43	6,28,13	62,82,64	20,18,24	154	149	0.928,0.828,0.762	0.75,0.815,0.721	0.839333	0.762	yes	no	no	yes
A3SS_175	gene4612	AOL_s00076g710	hypothetical protein	no	NW_011645633.1	+	no	0.004	0.988351	1	MSTRG.3288.1	MSTRG.3288.2	2409920	2410034	2409923	2410034	2409177	2409849	92,158,89	20,47,29	51,75,71	15,27,15	151	149	0.819,0.768,0.752	0.77,0.733,0.824	0.779667	0.775667	yes	no	no	yes
A3SS_176	gene4612	AOL_s00076g710	hypothetical protein	no	NW_011645633.1	+	no	0.02	0.526369	1	MSTRG.3288.3	MSTRG.3288.1	2410881	2414853	2410884	2414853	2410384	2410812	92,179,69	30,29,13	75,107,72	24,23,16	151	149	0.752,0.859,0.84	0.755,0.821,0.816	0.817	0.797333	yes	no	no	yes
A3SS_177	gene6639	AOL_s00083g110	hypothetical protein	no	NW_011645640.1	+	no	0.045	1	1	MSTRG.4736.1	rna6639	393354	393415	393365	393415	393235	393255	0,0,2	26,32,12	0,0,0	20,24,31	159	149	0.0,0.0,0.135	0.0,0.0,0.0	0.045	0	yes	no	no	yes
A3SS_178	gene3850	AOL_s00075g189	hypothetical protein	no	NW_011645632.1	-	no	0.025	0.805761	1	MSTRG.2720.3	rna3850,MSTRG.2720.1	697232	697699	697232	697687	697805	697980	3,10,13	18,11,23	15,19,20	29,59,42	160	149	0.134,0.458,0.345	0.325,0.231,0.307	0.312333	0.287667	yes	no	no	yes
A3SS_179	gene11132	AOL_s00215g580	hypothetical protein	no	NW_011645772.1	+	no	0.05	0.47728	1	MSTRG.7838.3	MSTRG.7838.1,MSTRG.7838.4	1988260	1988542	1988272	1988542	1987256	1988182	2,3,0	3,14,10	9,5,4	37,32,39	160	149	0.383,0.166,0.0	0.185,0.127,0.087	0.183	0.133	yes	no	no	yes
A3SS_18	gene6426	AOL_s00081g259	hypothetical protein	no	NW_011645638.1	+	no	0.001	1	1	MSTRG.4581.5	rna6426	888573	888794	888771	888794	888383	888406	206,199,202	0,1,0	251,331,172	0,2,0	298	149	1.0,0.99,1.0	1.0,0.988,1.0	0.996667	0.996	yes	no	no	yes
A3SS_180	gene1344	AOL_s00007g93	hypothetical protein	no	NW_011645564.1	+	no	-0.039	0.855074	1	MSTRG.954.4,MSTRG.954.5	MSTRG.954.1,MSTRG.954.3	296776	296881	296784	296881	290069	296381	31,24,27	0,3,0	13,25,23	0,0,0	156	149	1.0,0.884,1.0	1.0,1.0,1.0	0.961333	1	no	yes	yes	no
A3SS_183	gene3926	AOL_s00076g22	hypothetical protein	no	NW_011645633.1	+	no	0.194	0.0426412	0.222167	MSTRG.2768.2	MSTRG.2768.1	88658	88709	88661	88709	87286	88398	25,19,24	13,46,26	11,7,6	13,25,29	151	149	0.655,0.29,0.477	0.455,0.216,0.17	0.474	0.280333	yes	no	no	yes
A3SS_184	gene681	AOL_s00006g22	hypothetical protein	no	NW_011645563.1	+	no	-0.009	1	1	rna681	MSTRG.499.5	51705	51853	51830	51853	51568	51609	85,62,101	2,0,1	128,108,106	0,0,2	273	149	0.959,1.0,0.982	1.0,1.0,0.967	0.980333	0.989	no	yes	yes	no
A3SS_186	gene5701	AOL_s00079g476	hypothetical protein	no	NW_011645636.1	+	no	0.109	1	1	MSTRG.4036.1,MSTRG.4036.2,MSTRG.4036.5,MSTRG.4036.6	MSTRG.4036.3	1573414	1573727	1573504	1573727	1573276	1573341	14,5,3	0,0,0	17,5,8	1,1,0	238	149	1.0,1.0,1.0	0.914,0.758,1.0	1	0.890667	yes	no	no	yes
A3SS_187	gene5701	AOL_s00079g476	hypothetical protein	no	NW_011645636.1	+	no	-0.036	1	1	MSTRG.4036.5	MSTRG.4036.6	1573789	1574259	1573793	1574259	1573414	1573727	0,0,0	6,2,7	1,0,0	8,16,10	152	149	0.0,0.0,0.0	0.109,0.0,0.0	0	0.0363333	no	yes	yes	no
A3SS_188	gene5701	AOL_s00079g476	hypothetical protein	no	NW_011645636.1	+	no	0.011	0.91475	1	MSTRG.4036.2	MSTRG.4036.1,MSTRG.4036.4	1573793	1574007	1573796	1574007	1573414	1573727	7,2,7	8,11,8	8,16,11	35,16,19	151	149	0.463,0.152,0.463	0.184,0.497,0.364	0.359333	0.348333	yes	no	no	yes
A3SS_189	gene7468	AOL_s00097g285	hypothetical protein	no	NW_011645654.1	-	no	0.174	1	1	MSTRG.5311.7	MSTRG.5311.6	990847	990982	990847	990967	991044	991113	2,0,2	0,0,0	1,2,5	0,2,0	163	149	1.0,NA,1.0	1.0,0.478,1.0	1	0.826	yes	no	no	yes
A3SS_19	gene6263	AOL_s00081g95	hypothetical protein	no	NW_011645638.1	+	no	0.019	1	1	rna6263	MSTRG.4454.2	336680	337359	336693	337359	336505	336613	0,2,0	32,30,28	0,0,0	23,39,23	161	149	0.0,0.058,0.0	0.0,0.0,0.0	0.0193333	0	yes	no	no	yes
A3SS_190	gene433	AOL_s00004g434	hypothetical protein	no	NW_011645561.1	+	no	0.112	0.439373	0.963138	MSTRG.313.4	MSTRG.313.3	1475117	1475331	1475124	1475331	1473746	1475030	7,13,6	2,2,1	4,1,5	2,1,0	155	149	0.771,0.862,0.852	0.658,0.49,1.0	0.828333	0.716	yes	no	no	yes
A3SS_191	gene10364	AOL_s00210g212	hypothetical protein	no	NW_011645767.1	-	no	0.18	1	1	rna10364	MSTRG.7275.1	756506	756731	756506	756725	756790	756930	5,1,1	6,5,20	0,0,1	1,0,12	154	149	0.446,0.162,0.046	0.0,NA,0.075	0.218	0.0375	yes	no	no	yes
A3SS_192	gene7401	AOL_s00097g218	hypothetical protein	no	NW_011645654.1	-	no	0.057	0.0423265	0.222167	MSTRG.5272.1	rna7401	757632	757889	757632	757877	757951	758083	44,55,69	104,135,145	64,59,61	174,186,213	160	149	0.283,0.275,0.307	0.255,0.228,0.211	0.288333	0.231333	yes	no	no	yes
A3SS_193	gene390	AOL_s00004g391	hypothetical protein	no	NW_011645561.1	+	no	0.002	0.371354	0.8783	MSTRG.293.1,MSTRG.293.2	-	1326993	1327109	1327009	1327109	1326792	1326869	4,9,10	2,0,0	1,8,7	0,1,2	164	149	0.645,1.0,1.0	1.0,0.879,0.761	0.881667	0.88	yes	no	no	yes
A3SS_195	gene9730	AOL_s00188g132	hypothetical protein	no	NW_011645745.1	+	no	-0.005	0.897699	1	MSTRG.6847.2	MSTRG.6847.1	409729	410398	409762	410398	409599	409667	38,89,53	2,8,7	57,92,66	2,6,11	181	149	0.94,0.902,0.862	0.959,0.927,0.832	0.901333	0.906	no	yes	yes	no
A3SS_197	gene8735	AOL_s00169g28	hypothetical protein	no	NW_011645726.1	-	no	-0.02	0.00641691	0.0612328	MSTRG.6162.2	MSTRG.6162.1	106644	107482	106644	107349	107558	108266	4,5,3	0,1,1	15,3,37	2,0,13	281	149	1.0,0.726,0.614	0.799,1.0,0.601	0.78	0.8	no	yes	yes	no
A3SS_199	gene610	AOL_s00004g611	hypothetical protein	no	NW_011645561.1	-	no	0.103	0.0554606	0.264081	MSTRG.450.2	MSTRG.450.1	2089873	2092418	2089873	2092402	2092503	2092726	5,2,3	0,1,2	3,5,7	2,1,6	164	149	1.0,0.645,0.577	0.577,0.82,0.515	0.740667	0.637333	yes	no	no	yes
A3SS_2	gene2243	AOL_s00043g407	hypothetical protein	no	NW_011645600.1	-	no	0.023	0.451095	0.977682	MSTRG.1570.1,MSTRG.1570.3	MSTRG.1570.2,MSTRG.1570.6	1323838	1324831	1323838	1324828	1324901	1326947	125,137,141	80,63,68	159,143,187	87,80,118	151	149	0.607,0.682,0.672	0.643,0.638,0.61	0.653667	0.630333	yes	no	no	yes
A3SS_20	gene6263	AOL_s00081g95	hypothetical protein	no	NW_011645638.1	+	no	-0.019	0.485434	1	rna6263	MSTRG.4454.1	336680	337359	336698	337359	336505	336613	0,4,0	64,117,60	2,1,1	31,66,50	166	149	0.0,0.03,0.0	0.055,0.013,0.018	0.01	0.0286667	no	yes	yes	no
A3SS_200	gene6500	AOL_s00081g333	hypothetical protein	no	NW_011645638.1	-	no	-0.028	0.0434945	0.22339	MSTRG.4655.1	MSTRG.4655.2	1151152	1151300	1151152	1151242	1151379	1151529	21,30,16	1,0,5	8,13,9	1,0,1	206	149	0.938,1.0,0.698	0.853,1.0,0.867	0.878667	0.906667	no	yes	yes	no
A3SS_201	gene467	AOL_s00004g468	hypothetical protein	no	NW_011645561.1	+	no	0.07	0.210366	0.657621	rna467,MSTRG.345.4	MSTRG.345.2	1598255	1600357	1598267	1600357	1597988	1598133	8,25,8	4,4,2	9,20,18	4,8,7	160	149	0.651,0.853,0.788	0.677,0.7,0.705	0.764	0.694	yes	no	no	yes
A3SS_202	gene7805	AOL_s00097g622	hypothetical protein	no	NW_011645654.1	-	no	-0.065	0.364986	0.873084	MSTRG.5544.5,rna7805	MSTRG.5544.4	2109867	2109972	2109867	2109953	2110028	2110456	9,13,25	1,6,3	28,22,31	2,6,2	167	149	0.889,0.659,0.881	0.926,0.766,0.933	0.809667	0.875	no	yes	yes	no
A3SS_203	gene1898	AOL_s00043g61	hypothetical protein	no	NW_011645600.1	+	no	0.024	0.222481	0.671896	rna1898	MSTRG.1356.1	187513	187649	187522	187649	187068	187419	5,2,3	43,23,73	0,1,3	22,21,26	157	149	0.099,0.076,0.038	0.0,0.043,0.099	0.071	0.0473333	yes	no	no	yes
A3SS_204	gene7671	AOL_s00097g488	hypothetical protein	no	NW_011645654.1	-	no	0	0.863022	1	MSTRG.5442.1,rna7671,MSTRG.5442.4,MSTRG.5442.5	MSTRG.5442.8	1654658	1655024	1654658	1654993	1655135	1655210	226,133,125	6,2,5	94,242,128	0,7,7	179	149	0.969,0.982,0.954	1.0,0.966,0.938	0.968333	0.968	no_difference	no_difference	no_difference	no_difference
A3SS_205	gene10483	AOL_s00210g332	hypothetical protein	no	NW_011645767.1	-	no	0.008	0.90626	1	MSTRG.7349.2	MSTRG.7349.1	1164229	1164450	1164229	1164440	1164516	1164768	1,4,8	16,7,24	7,4,1	33,7,8	158	149	0.056,0.35,0.239	0.167,0.35,0.105	0.215	0.207333	yes	no	no	yes
A3SS_207	gene6126	AOL_s00080g401	hypothetical protein	no	NW_011645637.1	+	no	-0.164	0.0361523	0.2015	MSTRG.4349.2	MSTRG.4349.1	1437550	1437615	1437575	1437615	1435236	1437434	6,3,10	5,0,0	5,5,11	0,0,0	173	149	0.508,1.0,1.0	1.0,1.0,1.0	0.836	1	no	yes	yes	no
A3SS_209	gene1025	AOL_s00006g366	hypothetical protein	no	NW_011645563.1	+	no	-0.21	1	1	MSTRG.754.3	rna1025,MSTRG.754.2,MSTRG.754.1	1194489	1194518	1194495	1194518	1194352	1194423	0,0,0	0,2,0	0,1,2	1,6,2	154	149	NA,0.0,NA	0.0,0.139,0.492	0	0.210333	no	yes	yes	no
A3SS_21	gene6263	AOL_s00081g95	hypothetical protein	no	NW_011645638.1	+	no	-0.094	0.0482315	0.239162	MSTRG.4454.2	MSTRG.4454.1	336693	337359	336698	337359	336505	336613	32,32,28	64,117,60	25,40,24	31,66,50	153	149	0.327,0.21,0.312	0.44,0.371,0.319	0.283	0.376667	no	yes	yes	no
A3SS_210	gene6948	AOL_s00083g419	hypothetical protein	no	NW_011645640.1	+	no	0.68	1	1	MSTRG.4970.1	MSTRG.4970.2	1474592	1474883	1474612	1474883	1472244	1474466	2,0,3	0,0,0	0,0,2	1,0,1	168	149	1.0,NA,1.0	0.0,NA,0.639	1	0.3195	yes	no	no	yes
A3SS_211	gene7809	AOL_s00097g626	hypothetical protein	no	NW_011645654.1	+	no	0.5	1	1	-	-	2117021	2117064	2117022	2117064	2116646	2116888	0,1,0	0,1,0	0,0,0	1,1,0	149	149	NA,0.5,NA	0.0,0.0,NA	0.5	0	yes	no	no	yes
A3SS_212	gene7809	AOL_s00097g626	hypothetical protein	no	NW_011645654.1	+	no	0.5	1	1	-	MSTRG.5546.5	2117021	2117064	2117024	2117064	2116646	2116888	0,1,0	0,0,1	0,0,0	2,1,2	151	149	NA,1.0,0.0	0.0,0.0,0.0	0.5	0	yes	no	no	yes
A3SS_213	gene7809	AOL_s00097g626	hypothetical protein	no	NW_011645654.1	+	no	0.223	1	1	-	MSTRG.5546.5	2117022	2117064	2117024	2117064	2116646	2116888	0,1,0	0,0,1	1,1,0	2,1,2	150	149	NA,1.0,0.0	0.332,0.498,0.0	0.5	0.276667	yes	no	no	yes
A3SS_214	gene7809	AOL_s00097g626	hypothetical protein	no	NW_011645654.1	+	no	0.472	1	1	-	MSTRG.5546.6	2117023	2117200	2117024	2117200	2116646	2116888	1,0,1	0,0,1	2,0,1	2,1,2	149	149	1.0,NA,0.5	0.5,0.0,0.333	0.75	0.277667	yes	no	no	yes
A3SS_215	gene7809	AOL_s00097g626	hypothetical protein	no	NW_011645654.1	+	no	0.116	0.383241	0.888873	MSTRG.5546.11	MSTRG.5546.6	2119373	2120005	2119376	2120005	2117457	2119255	5,2,3	5,3,2	2,2,4	6,3,4	151	149	0.497,0.397,0.597	0.248,0.397,0.497	0.497	0.380667	yes	no	no	yes
A3SS_216	gene7809	AOL_s00097g626	hypothetical protein	no	NW_011645654.1	+	no	0.121	0.00902452	0.0772456	MSTRG.5546.11	MSTRG.5546.12,MSTRG.5546.10,MSTRG.5546.4	2119373	2120005	2119727	2120005	2117457	2119255	20,44,17	0,0,4	41,42,38	2,7,10	298	149	1.0,1.0,0.68	0.911,0.75,0.655	0.893333	0.772	yes	no	no	yes
A3SS_217	gene7809	AOL_s00097g626	hypothetical protein	no	NW_011645654.1	+	no	0.122	0.00895763	0.0772456	MSTRG.5546.6	MSTRG.5546.12,MSTRG.5546.10,MSTRG.5546.4	2119376	2120005	2119727	2120005	2117457	2119255	20,45,18	0,0,4	45,43,38	2,7,10	298	149	1.0,1.0,0.692	0.918,0.754,0.655	0.897333	0.775667	yes	no	no	yes
A3SS_219	gene1783	AOL_s00007g532	hypothetical protein	no	NW_011645564.1	+	no	0.021	0.221547	0.671896	MSTRG.1278.1	MSTRG.1278.2	1861327	1861698	1861331	1861698	1860324	1861124	128,53,134	21,16,21	108,148,82	28,39,15	152	149	0.857,0.765,0.862	0.791,0.788,0.843	0.828	0.807333	yes	no	no	yes
A3SS_22	gene10478	AOL_s00210g327	hypothetical protein	no	NW_011645767.1	+	no	0.126	0.165136	0.560059	MSTRG.7347.1	rna10478	1145474	1145595	1145477	1145595	1144910	1145417	5,6,7	0,0,8	15,13,22	7,5,10	151	149	1.0,1.0,0.463	0.679,0.72,0.685	0.821	0.694667	yes	no	no	yes
A3SS_220	gene6450	AOL_s00081g283	hypothetical protein	no	NW_011645638.1	+	no	-0.486	1	1	MSTRG.4597.1	rna6450	967596	970097	967597	970097	967316	967539	0,0,0	2,1,6	1,1,1	7,0,2	149	149	0.0,0.0,0.0	0.125,1.0,0.333	0	0.486	no	yes	yes	no
A3SS_221	gene9793	AOL_s00188g195	hypothetical protein	no	NW_011645745.1	-	no	0.008	1	1	rna9793,MSTRG.6895.1	MSTRG.6895.2	619473	620000	619473	619993	620081	620123	51,65,55	1,0,0	40,55,57	1,0,1	155	149	0.98,1.0,1.0	0.975,1.0,0.982	0.993333	0.985667	yes	no	no	yes
A3SS_222	gene951	AOL_s00006g292	hypothetical protein	no	NW_011645563.1	+	no	0.059	0.920997	1	MSTRG.688.1,MSTRG.688.3	MSTRG.688.2	942815	943584	942842	943584	938663	941989	80,154,35	15,30,10	5,11,13	4,1,3	175	149	0.82,0.814,0.749	0.516,0.904,0.787	0.794333	0.735667	yes	no	no	yes
A3SS_223	gene11071	AOL_s00215g519	hypothetical protein	no	NW_011645772.1	+	no	0.008	1	1	rna11071	MSTRG.7781.2	1777651	1778090	1777656	1778090	1777414	1777590	30,104,56	0,0,1	59,64,93	0,2,1	153	149	1.0,1.0,0.982	1.0,0.969,0.989	0.994	0.986	yes	no	no	yes
A3SS_225	gene10387	AOL_s00210g235	hypothetical protein	no	NW_011645767.1	-	no	0.025	1	1	MSTRG.7285.4	-	843108	843776	843108	843201	843841	843968	14,9,14	0,0,0	35,17,25	0,0,1	298	149	1.0,1.0,1.0	1.0,1.0,0.926	1	0.975333	yes	no	no	yes
A3SS_226	gene10387	AOL_s00210g235	hypothetical protein	no	NW_011645767.1	-	no	0.025	1	1	-	-	843108	843780	843108	843201	843841	843968	10,7,14	0,0,0	32,19,25	0,0,1	298	149	1.0,1.0,1.0	1.0,1.0,0.926	1	0.975333	yes	no	no	yes
A3SS_227	gene10387	AOL_s00210g235	hypothetical protein	no	NW_011645767.1	-	no	-0.5	1	1	-	MSTRG.7285.4	843108	843780	843108	843776	843841	843968	0,0,0	4,2,0	0,2,0	3,0,0	152	149	0.0,0.0,NA	0.0,1.0,NA	0	0.5	no	yes	yes	no
A3SS_228	gene10387	AOL_s00210g235	hypothetical protein	no	NW_011645767.1	-	no	-0.045	0.197058	0.621426	-	rna10387	843108	843776	843108	843201	843908	843968	10,7,14	25,14,29	36,17,25	46,35,44	298	149	0.167,0.2,0.194	0.281,0.195,0.221	0.187	0.232333	no	yes	yes	no
A3SS_229	gene10387	AOL_s00210g235	hypothetical protein	no	NW_011645767.1	-	no	-0.041	0.325912	0.820063	MSTRG.7285.1	rna10387	843108	843780	843108	843201	843908	843968	13,7,19	25,14,29	35,20,34	46,35,44	298	149	0.206,0.2,0.247	0.276,0.222,0.279	0.217667	0.259	no	yes	yes	no
A3SS_23	gene4175	AOL_s00076g272	hypothetical protein	no	NW_011645633.1	+	no	-0.038	1	1	MSTRG.2979.8	MSTRG.2979.2,MSTRG.2979.4	974742	974952	974884	974952	973656	974520	8,7,15	0,0,1	10,20,15	0,0,0	290	149	1.0,1.0,0.885	1.0,1.0,1.0	0.961667	1	no	yes	yes	no
A3SS_230	gene10387	AOL_s00210g235	hypothetical protein	no	NW_011645767.1	-	no	-0.126	0.00488383	0.0501639	MSTRG.7285.3	rna10387	843108	843833	843108	843201	843908	843968	11,7,14	25,14,29	40,33,43	46,35,44	298	149	0.18,0.2,0.194	0.303,0.32,0.328	0.191333	0.317	no	yes	yes	no
A3SS_231	gene10387	AOL_s00210g235	hypothetical protein	no	NW_011645767.1	-	no	0.192	1	1	MSTRG.7285.1	-	843108	843780	843108	843776	843908	843968	3,0,5	0,0,0	3,3,9	4,0,0	152	149	1.0,NA,1.0	0.424,1.0,1.0	1	0.808	yes	no	no	yes
A3SS_233	gene10387	AOL_s00210g235	hypothetical protein	no	NW_011645767.1	-	no	-0.338	1	1	MSTRG.7285.3	MSTRG.7285.1	843108	843833	843108	843780	843908	843968	4,0,3	3,0,5	10,22,24	3,3,9	201	149	0.497,NA,0.308	0.712,0.845,0.664	0.4025	0.740333	no	yes	yes	no
A3SS_234	gene10090	AOL_s00193g129	hypothetical protein	no	NW_011645750.1	+	no	0.015	0.67966	1	MSTRG.7098.10,MSTRG.7098.4	MSTRG.7098.5,MSTRG.7098.9	464752	466868	464759	466868	460960	464666	28,57,41	41,51,52	8,5,12	6,19,10	155	149	0.396,0.518,0.431	0.562,0.202,0.536	0.448333	0.433333	yes	no	no	yes
A3SS_235	gene10412	AOL_s00210g260	hypothetical protein	no	NW_011645767.1	+	no	0.203	1	1	MSTRG.7303.4,MSTRG.7303.2	MSTRG.7303.3	934346	934668	934357	934668	933287	934228	0,2,3	0,0,0	4,3,2	0,1,1	159	149	NA,1.0,1.0	1.0,0.738,0.652	1	0.796667	yes	no	no	yes
A3SS_236	gene10412	AOL_s00210g260	hypothetical protein	no	NW_011645767.1	+	no	-0.333	0.167646	0.562819	MSTRG.7303.2	MSTRG.7303.4	934769	935231	934815	935231	934346	934668	5,0,2	4,1,1	9,10,4	2,1,4	194	149	0.49,0.0,0.606	0.776,0.885,0.434	0.365333	0.698333	no	yes	yes	no
A3SS_237	gene1335	AOL_s00007g84	hypothetical protein	no	NW_011645564.1	-	no	-0.35	0.226801	0.673491	MSTRG.937.3	MSTRG.937.1,MSTRG.937.2	262736	263846	262736	263840	263899	264915	0,2,0	5,8,7	1,2,0	3,0,6	154	149	0.0,0.195,0.0	0.244,1.0,0.0	0.065	0.414667	no	yes	yes	no
A3SS_238	gene3691	AOL_s00075g30	hypothetical protein	no	NW_011645632.1	-	no	0.042	0.50579	1	MSTRG.2618.1,MSTRG.2618.2,MSTRG.2618.3,MSTRG.2618.4,MSTRG.2618.6	MSTRG.2618.5	116693	116785	116693	116722	116844	117078	42,24,95	0,1,0	29,27,12	1,3,0	211	149	1.0,0.944,1.0	0.953,0.864,1.0	0.981333	0.939	yes	no	no	yes
A3SS_239	gene10963	AOL_s00215g411	hypothetical protein	no	NW_011645772.1	-	no	0.095	1	1	MSTRG.7693.7	MSTRG.7693.4,MSTRG.7693.5	1361442	1362267	1361442	1361999	1362497	1362585	15,7,8	0,0,0	11,15,10	0,0,2	298	149	1.0,1.0,1.0	1.0,1.0,0.714	1	0.904667	yes	no	no	yes
A3SS_24	gene7036	AOL_s00083g507	hypothetical protein	no	NW_011645640.1	-	no	0.14	0.0224181	0.141392	MSTRG.5025.7,MSTRG.5025.6,MSTRG.5025.5	MSTRG.5025.9,MSTRG.5025.8	1736064	1736658	1736064	1736649	1736761	1739692	7,27,27	5,1,2	13,18,22	10,6,7	157	149	0.571,0.962,0.928	0.552,0.74,0.749	0.820333	0.680333	yes	no	no	yes
A3SS_240	gene10963	AOL_s00215g411	hypothetical protein	no	NW_011645772.1	-	no	0.39	1	1	MSTRG.7693.9,MSTRG.7693.1	MSTRG.7693.4	1365295	1365801	1365295	1365796	1365874	1367681	5,8,15	8,7,14	0,0,1	0,1,5	153	149	0.378,0.527,0.511	NA,0.0,0.163	0.472	0.0815	yes	no	no	yes
A3SS_241	gene965	AOL_s00006g306	hypothetical protein	no	NW_011645563.1	-	no	-0.11	1	1	MSTRG.708.1	MSTRG.708.3	978606	978773	978606	978765	978862	980060	0,8,1	0,3,2	7,6,3	6,0,5	156	149	NA,0.718,0.323	0.527,1.0,0.364	0.5205	0.630333	no	yes	yes	no
A3SS_245	gene5282	AOL_s00079g57	hypothetical protein	no	NW_011645636.1	+	no	-0.052	0.418125	0.933639	rna5282	MSTRG.3733.1	146437	148665	146467	148665	143450	146386	39,56,25	8,27,16	72,65,72	18,26,24	178	149	0.803,0.635,0.567	0.77,0.677,0.715	0.668333	0.720667	no	yes	yes	no
A3SS_247	gene11110	AOL_s00215g558	hypothetical protein	no	NW_011645772.1	-	no	0	1	1	MSTRG.7799.2	rna11110	1890329	1890711	1890329	1890689	1890779	1890935	0,2,0	59,121,42	2,0,0	126,142,129	170	149	0.0,0.014,0.0	0.014,0.0,0.0	0.00466667	0.00466667	no_difference	no_difference	no_difference	no_difference
A3SS_248	gene497	AOL_s00004g498	hypothetical protein	no	NW_011645561.1	+	no	0.181	0.0776231	0.340311	MSTRG.357.1	rna497	1678210	1679268	1678230	1679268	1678071	1678088	6,17,4	5,14,2	4,12,9	5,21,13	168	149	0.516,0.519,0.639	0.415,0.336,0.38	0.558	0.377	yes	no	no	yes
A3SS_249	gene1322	AOL_s00007g71	hypothetical protein	no	NW_011645564.1	-	no	0.168	1	1	MSTRG.929.1	MSTRG.929.2	209942	212895	209942	212891	213034	213743	0,1,0	0,0,0	1,4,1	0,0,1	152	149	NA,1.0,NA	1.0,1.0,0.495	1	0.831667	yes	no	no	yes
A3SS_25	gene7036	AOL_s00083g507	hypothetical protein	no	NW_011645640.1	-	no	0.064	0.331195	0.820063	MSTRG.5025.1	MSTRG.5025.7,MSTRG.5025.6,MSTRG.5025.5,MSTRG.5025.9,MSTRG.5025.8	1736761	1739908	1736761	1739692	1740159	1740660	248,67,351	89,78,113	277,311,234	156,225,163	298	149	0.582,0.3,0.608	0.47,0.409,0.418	0.496667	0.432333	yes	no	no	yes
A3SS_250	gene7231	AOL_s00097g48	hypothetical protein	no	NW_011645654.1	-	no	-0.097	1	1	-	MSTRG.5136.1	223514	224143	223514	224138	224615	229434	1,2,3	3,4,1	2,0,6	4,0,2	153	149	0.245,0.327,0.745	0.327,NA,0.745	0.439	0.536	no	yes	yes	no
A3SS_251	gene7231	AOL_s00097g48	hypothetical protein	no	NW_011645654.1	-	no	-0.58	0.00618046	0.0608733	-	MSTRG.5136.1	223514	224146	223514	224138	224615	229434	0,4,0	3,4,1	4,3,6	4,0,2	156	149	0.0,0.489,0.0	0.489,1.0,0.741	0.163	0.743333	no	yes	yes	no
A3SS_252	gene7231	AOL_s00097g48	hypothetical protein	no	NW_011645654.1	-	no	-0.624	1	1	-	-	223514	224146	223514	224143	224615	229434	0,3,0	1,1,3	3,3,0	1,0,0	151	149	0.0,0.747,0.0	0.747,1.0,NA	0.249	0.8735	no	yes	yes	no
A3SS_253	gene7231	AOL_s00097g48	hypothetical protein	no	NW_011645654.1	-	no	0.128	1	1	MSTRG.5136.5	MSTRG.5136.3	223514	224143	223514	224138	225728	229080	5,2,1	1,0,0	1,0,7	0,0,4	153	149	0.83,1.0,1.0	1.0,NA,0.63	0.943333	0.815	yes	no	no	yes
A3SS_254	gene7231	AOL_s00097g48	hypothetical protein	no	NW_011645654.1	-	no	-0.363	1	1	MSTRG.5136.6	MSTRG.5136.3	223514	224146	223514	224138	225728	229080	0,2,0	1,0,0	4,2,6	0,0,4	156	149	0.0,1.0,NA	1.0,1.0,0.589	0.5	0.863	no	yes	yes	no
A3SS_256	gene3766	AOL_s00075g105	hypothetical protein	no	NW_011645632.1	-	no	0.006	0.659196	1	rna3766	MSTRG.2670.1	414816	416136	414816	416133	416198	416390	54,119,72	2,2,0	73,121,110	4,0,2	151	149	0.964,0.983,1.0	0.947,1.0,0.982	0.982333	0.976333	yes	no	no	yes
A3SS_257	gene5001	AOL_s00078g388	hypothetical protein	no	NW_011645635.1	-	no	0.189	1	1	MSTRG.3559.2	rna5001	1285297	1285524	1285297	1285476	1285574	1285778	4,4,15	0,0,0	7,7,1	0,0,1	196	149	1.0,1.0,1.0	1.0,1.0,0.432	1	0.810667	yes	no	no	yes
A3SS_259	gene2527	AOL_s00043g691	hypothetical protein	no	NW_011645600.1	+	no	0.159	0.00913993	0.0773131	MSTRG.1787.2	rna2527,MSTRG.1787.1	2359081	2359169	2359091	2359169	2358918	2359020	4,3,3	7,40,11	0,0,3	13,11,17	158	149	0.35,0.066,0.205	0.0,0.0,0.143	0.207	0.0476667	yes	no	no	yes
A3SS_26	gene2415	AOL_s00043g579	hypothetical protein	no	NW_011645600.1	-	no	0.087	0.125669	0.461203	MSTRG.1701.1	MSTRG.1701.2	1919921	1923688	1919921	1923676	1923817	1924730	69,103,32	0,22,3	43,31,32	4,8,9	160	149	1.0,0.813,0.909	0.909,0.783,0.768	0.907333	0.82	yes	no	no	yes
A3SS_260	gene10756	AOL_s00215g204	hypothetical protein	no	NW_011645772.1	+	no	-0.01	0.890273	1	MSTRG.7545.3,MSTRG.7545.1	MSTRG.7545.2	672765	673092	672769	673092	672514	672681	21,34,38	24,31,38	16,16,24	15,18,21	152	149	0.462,0.518,0.495	0.511,0.466,0.528	0.491667	0.501667	no	yes	yes	no
A3SS_261	gene10756	AOL_s00215g204	hypothetical protein	no	NW_011645772.1	+	no	0.207	0.272792	0.749377	MSTRG.7545.2,MSTRG.7545.1,rna10756	MSTRG.7545.3	677216	677672	677223	677672	676900	677146	10,7,12	0,0,8	2,5,7	5,0,3	155	149	1.0,1.0,0.59	0.278,1.0,0.692	0.863333	0.656667	yes	no	no	yes
A3SS_262	gene10751	AOL_s00215g199	hypothetical protein	no	NW_011645772.1	-	no	-0.027	1	1	MSTRG.7542.4	MSTRG.7542.1,MSTRG.7542.2,rna10751	664494	664653	664494	664646	664706	664864	0,0,0	6,12,11	0,1,0	6,11,5	155	149	0.0,0.0,0.0	0.0,0.08,0.0	0	0.0266667	no	yes	yes	no
A3SS_263	gene6291	AOL_s00081g123	hypothetical protein	no	NW_011645638.1	-	no	0.377	1	1	MSTRG.4477.1	rna6291	415389	415515	415389	415502	415587	416338	3,2,0	3,1,2	0,0,0	0,1,0	161	149	0.481,0.649,0.0	NA,0.0,NA	0.376667	0	yes	no	no	yes
A3SS_264	gene4061	AOL_s00076g158	hypothetical protein	no	NW_011645633.1	+	no	-0.038	1	1	MSTRG.2890.4	MSTRG.2890.2	596101	596365	596110	596365	595432	595858	5,0,0	1,0,7	8,0,11	6,0,20	157	149	0.826,NA,0.0	0.559,NA,0.343	0.413	0.451	no	yes	yes	no
A3SS_266	gene4061	AOL_s00076g158	hypothetical protein	no	NW_011645633.1	+	no	-0.022	0.521284	1	MSTRG.2890.6	MSTRG.2890.2	596466	596913	596633	596913	596110	596365	55,17,33	2,8,3	140,50,301	21,4,56	298	149	0.932,0.515,0.846	0.769,0.862,0.729	0.764333	0.786667	no	yes	yes	no
A3SS_268	gene4903	AOL_s00078g290	hypothetical protein	no	NW_011645635.1	+	no	-0.051	0.0205698	0.135491	rna4903	MSTRG.3475.1	922410	922637	922452	922637	922306	922357	2,0,0	27,37,17	3,3,1	23,25,25	190	149	0.055,0.0,0.0	0.093,0.086,0.03	0.0183333	0.0696667	no	yes	yes	no
A3SS_269	gene5862	AOL_s00080g137	hypothetical protein	no	NW_011645637.1	-	no	-0.14	0.337587	0.83125	-	MSTRG.4161.5	511657	511981	511657	511963	512033	512410	0,2,1	1,2,2	3,0,1	1,1,1	166	149	0.0,0.473,0.31	0.729,0.0,0.473	0.261	0.400667	no	yes	yes	no
A3SS_270	gene5862	AOL_s00080g137	hypothetical protein	no	NW_011645637.1	-	no	0.004	0.55506	1	MSTRG.4161.4	MSTRG.4161.1,MSTRG.4161.2,rna5862	511657	511981	511657	511963	512065	512410	0,4,0	29,27,62	3,0,1	28,39,55	166	149	0.0,0.117,0.0	0.088,0.0,0.016	0.039	0.0346667	yes	no	no	yes
A3SS_272	gene4908	AOL_s00078g295	hypothetical protein	no	NW_011645635.1	+	no	0.037	1	1	MSTRG.3478.2	rna4908,MSTRG.3478.1	945588	946005	945610	946005	945420	945538	2,0,0	14,7,7	0,0,0	2,0,4	170	149	0.111,0.0,0.0	0.0,NA,0.0	0.037	0	yes	no	no	yes
A3SS_275	gene4190	AOL_s00076g287	hypothetical protein	no	NW_011645633.1	-	no	0.381	1	1	MSTRG.2997.2	MSTRG.2997.3	1063401	1066659	1063401	1066647	1066725	1066800	6,1,10	0,0,0	1,0,1	0,0,3	160	149	1.0,1.0,1.0	1.0,NA,0.237	1	0.6185	yes	no	no	yes
A3SS_276	gene1795	AOL_s00007g545	hypothetical protein	no	NW_011645564.1	-	no	-0.137	0.292495	0.785537	MSTRG.1313.2	MSTRG.1313.1	1922742	1923104	1922742	1923091	1923171	1923689	7,3,5	6,2,4	13,15,10	6,11,2	161	149	0.519,0.581,0.536	0.667,0.558,0.822	0.545333	0.682333	no	yes	yes	no
A3SS_277	gene2133	AOL_s00043g297	hypothetical protein	no	NW_011645600.1	-	no	-0.022	1	1	MSTRG.1497.1	rna2133	969373	969549	969373	969540	969627	969800	0,0,2	0,3,1	1,1,1	3,1,2	157	149	NA,0.0,0.655	0.24,0.487,0.322	0.3275	0.349667	no	yes	yes	no
A3SS_279	gene8463	AOL_s00112g83	hypothetical protein	no	NW_011645669.1	-	no	0.061	1	1	MSTRG.5979.8	MSTRG.5979.7	283784	285437	283784	285430	285584	285669	0,0,3	0,0,1	2,0,5	1,0,2	155	149	NA,NA,0.743	0.658,NA,0.706	0.743	0.682	yes	no	no	yes
A3SS_28	gene1352	AOL_s00007g101	hypothetical protein	no	NW_011645564.1	-	no	0.084	0.436124	0.958938	MSTRG.946.5	MSTRG.946.3	339140	340184	339140	340161	340248	340313	9,4,7	5,2,0	11,6,10	6,3,3	171	149	0.611,0.635,1.0	0.615,0.635,0.744	0.748667	0.664667	yes	no	no	yes
A3SS_280	gene5327	AOL_s00079g102	hypothetical protein	no	NW_011645636.1	-	no	0.5	1	1	MSTRG.3776.2	rna5327	294882	296782	294882	296658	296844	296903	1,1,4	0,0,0	0,0,1	0,1,0	272	149	1.0,1.0,1.0	NA,0.0,1.0	1	0.5	yes	no	no	yes
A3SS_281	gene5633	AOL_s00079g408	hypothetical protein	no	NW_011645636.1	-	no	0.023	1	1	MSTRG.4002.1	MSTRG.4002.2	1348524	1349045	1348524	1349041	1349121	1349324	1,9,2	0,2,0	3,7,1	1,0,0	152	149	1.0,0.815,1.0	0.746,1.0,1.0	0.938333	0.915333	yes	no	no	yes
A3SS_282	gene7462	AOL_s00097g279	hypothetical protein	no	NW_011645654.1	+	no	-0.075	0.651738	1	MSTRG.5309.7,MSTRG.5309.4	MSTRG.5309.3	979765	980990	979779	980990	979452	979707	13,34,16	21,35,29	14,2,5	1,6,15	162	149	0.363,0.472,0.337	0.928,0.235,0.235	0.390667	0.466	no	yes	yes	no
A3SS_283	gene2202	AOL_s00043g366	hypothetical protein	no	NW_011645600.1	+	no	-0.345	1	1	MSTRG.1536.1	MSTRG.1536.2	1183867	1184090	1183876	1184090	1183435	1183798	2,0,2	1,0,1	1,0,4	0,0,0	157	149	0.655,NA,0.655	1.0,NA,1.0	0.655	1	no	yes	yes	no
A3SS_284	gene2676	AOL_s00054g10	hypothetical protein	no	NW_011645611.1	+	no	-0.207	1	1	MSTRG.1956.1	MSTRG.1956.5	16479	16526	16482	16526	16028	16400	0,0,3	3,0,1	0,1,5	0,2,1	151	149	0.0,NA,0.747	NA,0.33,0.831	0.3735	0.5805	no	yes	yes	no
A3SS_288	gene5838	AOL_s00080g113	hypothetical protein	no	NW_011645637.1	-	no	-0.17	0.0936465	0.380406	MSTRG.4139.2	MSTRG.4139.3	396704	398601	396704	398595	398661	398963	2,3,4	6,6,10	9,7,7	13,6,9	154	149	0.244,0.326,0.279	0.401,0.53,0.429	0.283	0.453333	no	yes	yes	no
A3SS_289	gene2647	AOL_s00043g811	hypothetical protein	no	NW_011645600.1	-	no	0.019	1	1	MSTRG.1883.2	-	2760149	2760693	2760149	2760684	2760761	2760843	0,0,8	0,0,0	17,4,3	1,0,0	157	149	NA,NA,1.0	0.942,1.0,1.0	1	0.980667	yes	no	no	yes
A3SS_29	gene1352	AOL_s00007g101	hypothetical protein	no	NW_011645564.1	-	no	0.025	0.682264	1	MSTRG.946.4,MSTRG.946.1	MSTRG.946.3	339140	340191	339140	340161	340248	340313	23,27,17	5,2,0	38,25,43	6,3,3	178	149	0.794,0.919,1.0	0.841,0.875,0.923	0.904333	0.879667	yes	no	no	yes
A3SS_290	gene5519	AOL_s00079g294	hypothetical protein	no	NW_011645636.1	+	no	-0.188	1	1	MSTRG.3915.1	MSTRG.3915.3	913151	913678	913196	913678	912190	913082	1,3,5	1,0,0	0,2,4	0,0,0	193	149	0.436,1.0,1.0	NA,1.0,1.0	0.812	1	no	yes	yes	no
A3SS_291	gene5519	AOL_s00079g294	hypothetical protein	no	NW_011645636.1	+	no	-0.031	1	1	MSTRG.3915.1	MSTRG.3915.2	913151	913678	913452	913678	912190	913082	34,36,48	0,1,1	42,70,59	0,0,0	298	149	1.0,0.947,0.96	1.0,1.0,1.0	0.969	1	no	yes	yes	no
A3SS_292	gene5519	AOL_s00079g294	hypothetical protein	no	NW_011645636.1	+	no	-0.032	1	1	MSTRG.3915.3	MSTRG.3915.2	913196	913678	913452	913678	912190	913082	35,35,44	0,1,1	42,69,58	0,0,0	298	149	1.0,0.946,0.957	1.0,1.0,1.0	0.967667	1	no	yes	yes	no
A3SS_293	gene4699	AOL_s00078g86	hypothetical protein	no	NW_011645635.1	+	no	-0.005	0.841817	1	MSTRG.3337.4	MSTRG.3337.5	286376	287575	286379	287575	284286	286266	17,6,20	5,4,8	14,14,18	10,5,5	151	149	0.77,0.597,0.712	0.58,0.734,0.78	0.693	0.698	no	yes	yes	no
A3SS_295	gene6820	AOL_s00083g291	hypothetical protein	no	NW_011645640.1	-	no	-0.014	0.966019	1	MSTRG.4865.10	MSTRG.4865.6,MSTRG.4865.1	1007142	1008199	1007142	1008169	1008351	1008484	15,25,8	40,58,29	23,30,21	48,84,63	178	149	0.239,0.265,0.188	0.286,0.23,0.218	0.230667	0.244667	no	yes	yes	no
A3SS_296	gene6820	AOL_s00083g291	hypothetical protein	no	NW_011645640.1	-	no	0.082	0.0285615	0.16561	MSTRG.4865.11	MSTRG.4865.6,MSTRG.4865.1	1007142	1008205	1007142	1008169	1008351	1008484	14,12,10	40,58,29	13,11,5	48,84,63	184	149	0.221,0.143,0.218	0.18,0.096,0.06	0.194	0.112	yes	no	no	yes
A3SS_297	gene6820	AOL_s00083g291	hypothetical protein	no	NW_011645640.1	-	no	0.066	0.0931552	0.380406	MSTRG.4865.5,rna6820	MSTRG.4865.6,MSTRG.4865.1	1007142	1008211	1007142	1008169	1008351	1008484	88,112,67	40,58,29	81,116,116	48,84,63	190	149	0.633,0.602,0.644	0.57,0.52,0.591	0.626333	0.560333	yes	no	no	yes
A3SS_299	gene6820	AOL_s00083g291	hypothetical protein	no	NW_011645640.1	-	no	0.073	0.0260756	0.154396	MSTRG.4865.5,rna6820	MSTRG.4865.10	1007142	1008211	1007142	1008199	1008351	1008484	79,103,59	6,16,0	68,106,111	10,20,16	160	149	0.925,0.857,1.0	0.864,0.832,0.866	0.927333	0.854	yes	no	no	yes
A3SS_3	gene3961	AOL_s00076g58	hypothetical protein	no	NW_011645633.1	-	no	0	0.589028	1	MSTRG.2812.1	MSTRG.2812.2	254132	254888	254132	254880	254966	255439	7,0,10	0,5,0	0,9,7	2,0,0	156	149	1.0,0.0,1.0	0.0,1.0,1.0	0.666667	0.666667	no_difference	no_difference	no_difference	no_difference
A3SS_30	gene1352	AOL_s00007g101	hypothetical protein	no	NW_011645564.1	-	no	-0.036	1	1	MSTRG.946.4,MSTRG.946.1	MSTRG.946.5	339140	340191	339140	340184	340248	340313	15,24,10	1,1,0	27,19,33	0,0,0	155	149	0.935,0.958,1.0	1.0,1.0,1.0	0.964333	1	no	yes	yes	no
A3SS_300	gene6820	AOL_s00083g291	hypothetical protein	no	NW_011645640.1	-	no	-0.038	0.0152821	0.107462	MSTRG.4865.5,rna6820	MSTRG.4865.11	1007142	1008211	1007142	1008205	1008351	1008484	79,103,59	5,3,2	68,106,111	0,1,0	154	149	0.939,0.971,0.966	1.0,0.99,1.0	0.958667	0.996667	no	yes	yes	no
A3SS_303	gene9162	AOL_s00173g70	hypothetical protein	no	NW_011645730.1	+	no	0.012	1	1	MSTRG.6434.3	MSTRG.6434.4	221349	221518	221424	221518	221180	221283	26,44,13	0,0,0	88,47,78	0,0,2	223	149	1.0,1.0,1.0	1.0,1.0,0.963	1	0.987667	yes	no	no	yes
A3SS_304	gene9162	AOL_s00173g70	hypothetical protein	no	NW_011645730.1	+	no	0.334	1	1	MSTRG.6434.6	MSTRG.6434.4	221422	221518	221424	221518	221180	221283	1,0,0	0,0,0	1,0,1	0,0,2	150	149	1.0,NA,NA	1.0,NA,0.332	1	0.666	yes	no	no	yes
A3SS_305	gene4632	AOL_s00078g19	hypothetical protein	no	NW_011645635.1	-	no	0.068	0.624035	1	MSTRG.3305.1	MSTRG.3305.2	63911	65633	63911	65629	65718	66423	10,3,8	0,6,3	3,9,2	5,2,1	152	149	1.0,0.329,0.723	0.37,0.815,0.662	0.684	0.615667	yes	no	no	yes
A3SS_31	gene4185	AOL_s00076g282	hypothetical protein	no	NW_011645633.1	-	no	0.076	0.328356	0.820063	MSTRG.2992.1	MSTRG.2992.2	1021739	1022245	1021739	1022237	1022310	1023173	14,10,18	10,11,10	15,27,17	25,22,14	156	149	0.572,0.465,0.632	0.364,0.54,0.537	0.556333	0.480333	yes	no	no	yes
A3SS_311	gene3431	AOL_s00054g765	hypothetical protein	no	NW_011645611.1	+	no	0.583	1	1	MSTRG.2434.1	MSTRG.2434.2	2523905	2524172	2523914	2524172	2523674	2523773	0,6,9	0,3,2	2,4,0	8,11,2	157	149	NA,0.655,0.81	0.192,0.257,0.0	0.7325	0.149667	yes	no	no	yes
A3SS_313	gene3686	AOL_s00075g25	hypothetical protein	no	NW_011645632.1	+	no	-0.006	1	1	MSTRG.2616.4	MSTRG.2616.2,rna3686	103783	103927	103797	103927	103566	103579	0,2,0	68,98,69	0,1,2	57,89,71	162	149	0.0,0.018,0.0	0.0,0.01,0.025	0.006	0.0116667	no	yes	yes	no
A3SS_314	gene6555	AOL_s00083g25	hypothetical protein	no	NW_011645640.1	+	no	0.343	0.0675195	0.309213	MSTRG.4681.2,MSTRG.4681.4,MSTRG.4681.6,MSTRG.4681.7	MSTRG.4681.1,MSTRG.4681.3,MSTRG.4681.5	120142	120917	120146	120917	119437	119967	7,4,1	2,4,0	4,9,5	9,7,8	152	149	0.774,0.495,1.0	0.303,0.558,0.38	0.756333	0.413667	yes	no	no	yes
A3SS_316	gene5680	AOL_s00079g455	hypothetical protein	no	NW_011645636.1	-	no	-0.005	0.828895	1	MSTRG.4024.1	rna5680	1503996	1506531	1503996	1506495	1506693	1507007	8,9,6	13,18,24	13,13,15	43,24,28	184	149	0.333,0.288,0.168	0.197,0.305,0.303	0.263	0.268333	no	yes	yes	no
A3SS_320	gene8522	AOL_s00117g9	hypothetical protein	no	NW_011645674.1	-	no	0.29	0.0729609	0.329856	MSTRG.6021.2	rna8522,MSTRG.6021.1	30828	31060	30828	31056	31145	31229	6,5,4	5,6,2	0,5,6	6,7,10	152	149	0.541,0.45,0.662	0.0,0.412,0.37	0.551	0.260667	yes	no	no	yes
A3SS_322	gene5055	AOL_s00078g442	hypothetical protein	no	NW_011645635.1	+	no	-0.01	1	1	MSTRG.3588.1	-	1507954	1509183	1508790	1509183	1505076	1507581	65,14,121	1,0,0	203,226,214	0,0,0	298	149	0.97,1.0,1.0	1.0,1.0,1.0	0.99	1	no	yes	yes	no
A3SS_323	gene6692	AOL_s00083g163	hypothetical protein	no	NW_011645640.1	+	no	-0.013	0.874376	1	MSTRG.4784.2	MSTRG.4784.1	552991	553405	552995	553405	551873	552721	16,15,12	21,14,16	5,9,8	5,10,10	152	149	0.428,0.512,0.424	0.495,0.469,0.44	0.454667	0.468	no	yes	yes	no
A3SS_325	gene2873	AOL_s00054g207	hypothetical protein	no	NW_011645611.1	-	no	0.01	1	1	MSTRG.2048.1	MSTRG.2048.4,MSTRG.2048.6	605931	606944	605931	606756	607033	609825	235,269,183	0,0,0	311,401,330	0,6,0	298	149	1.0,1.0,1.0	1.0,0.971,1.0	1	0.990333	yes	no	no	yes
A3SS_326	gene2097	AOL_s00043g260	hypothetical protein	no	NW_011645600.1	-	no	-0.039	1	1	MSTRG.1473.4	MSTRG.1473.2	848182	848494	848182	848470	848826	848971	2,2,3	0,0,1	6,3,3	1,0,0	172	149	1.0,1.0,0.722	0.839,1.0,1.0	0.907333	0.946333	no	yes	yes	no
A3SS_327	gene10303	AOL_s00210g151	hypothetical protein	no	NW_011645767.1	+	no	-0.021	0.952448	1	MSTRG.7243.7,MSTRG.7243.2	MSTRG.7243.5,MSTRG.7243.1	566794	567522	566830	567522	566437	566705	14,17,45	5,4,7	21,13,26	2,4,7	184	149	0.694,0.775,0.839	0.895,0.725,0.75	0.769333	0.79	no	yes	yes	no
A3SS_328	gene10303	AOL_s00210g151	hypothetical protein	no	NW_011645767.1	+	no	-0.016	0.867931	1	MSTRG.7243.7,MSTRG.7243.2	MSTRG.7243.6	566794	567522	566847	567522	566437	566705	16,21,58	7,8,12	26,15,28	12,11,0	201	149	0.629,0.661,0.782	0.616,0.503,1.0	0.690667	0.706333	no	yes	yes	no
A3SS_33	gene1826	AOL_s00007g576	hypothetical protein	no	NW_011645564.1	+	no	-0.088	0.00656189	0.0612727	MSTRG.1336.2	MSTRG.1336.1	1999077	1999206	1999090	1999206	1998523	1999023	0,3,1	20,25,10	1,8,9	15,45,25	161	149	0.0,0.1,0.085	0.058,0.141,0.25	0.0616667	0.149667	no	yes	yes	no
A3SS_331	gene9973	AOL_s00193g12	hypothetical protein	no	NW_011645750.1	-	no	1	1	1	MSTRG.7025.1	rna9973,MSTRG.7025.2	36616	36685	36616	36656	36750	36788	2,0,4	0,0,0	0,0,0	5,4,2	177	149	1.0,NA,1.0	0.0,0.0,0.0	1	0	yes	no	no	yes
A3SS_332	gene1444	AOL_s00007g193	hypothetical protein	no	NW_011645564.1	-	no	-0.125	0.38983	0.901246	MSTRG.1025.2,MSTRG.1025.4	MSTRG.1025.3,MSTRG.1025.5	724505	724643	724505	724633	724849	726200	5,13,13	9,23,5	7,20,13	3,20,8	158	149	0.344,0.348,0.71	0.688,0.485,0.605	0.467333	0.592667	no	yes	yes	no
A3SS_333	gene4205	AOL_s00076g302	hypothetical protein	no	NW_011645633.1	-	no	0.08	0.026198	0.154396	MSTRG.3007.1	MSTRG.3007.2	1112206	1113094	1112206	1113082	1113156	1113316	13,32,15	2,3,0	34,33,54	5,7,9	160	149	0.858,0.909,1.0	0.864,0.814,0.848	0.922333	0.842	yes	no	no	yes
A3SS_334	gene754	AOL_s00006g95	hypothetical protein	no	NW_011645563.1	+	no	-0.5	1	1	MSTRG.591.1	MSTRG.591.3	276449	276980	276530	276980	275504	276385	0,0,1	0,3,0	5,4,4	0,0,0	229	149	NA,0.0,1.0	1.0,1.0,1.0	0.5	1	no	yes	yes	no
A3SS_335	gene7020	AOL_s00083g491	hypothetical protein	no	NW_011645640.1	+	no	-0.159	0.0887698	0.366813	MSTRG.5038.4	MSTRG.5038.11	1706538	1706853	1706742	1706853	1704366	1706403	8,7,16	0,5,0	38,66,48	0,0,3	298	149	1.0,0.412,1.0	1.0,1.0,0.889	0.804	0.963	no	yes	yes	no
A3SS_336	gene7020	AOL_s00083g491	hypothetical protein	no	NW_011645640.1	+	no	0.04	0.525309	1	MSTRG.5038.4	MSTRG.5038.3	1706538	1706853	1706749	1706853	1704366	1706403	12,7,17	0,0,0	41,61,50	2,1,0	298	149	1.0,1.0,1.0	0.911,0.968,1.0	1	0.959667	yes	no	no	yes
A3SS_337	gene7020	AOL_s00083g491	hypothetical protein	no	NW_011645640.1	+	no	0.307	0.512145	1	MSTRG.5038.11	MSTRG.5038.3	1706742	1706853	1706749	1706853	1704366	1706403	4,5,2	0,0,0	3,1,7	2,1,0	155	149	1.0,1.0,1.0	0.59,0.49,1.0	1	0.693333	yes	no	no	yes
A3SS_338	gene3112	AOL_s00054g446	hypothetical protein	no	NW_011645611.1	-	no	-0.032	0.503974	1	MSTRG.2226.3,MSTRG.2226.2	MSTRG.2226.1	1444538	1444619	1444538	1444592	1444957	1447254	40,85,55	28,56,42	71,66,64	42,47,36	175	149	0.549,0.564,0.527	0.59,0.545,0.602	0.546667	0.579	no	yes	yes	no
A3SS_339	gene2624	AOL_s00043g788	hypothetical protein	no	NW_011645600.1	-	no	0.018	0.515153	1	rna2624	MSTRG.1859.1	2664928	2665028	2664928	2665024	2665099	2665132	23,90,32	0,1,0	53,58,60	0,4,0	152	149	1.0,0.989,1.0	1.0,0.934,1.0	0.996333	0.978	yes	no	no	yes
A3SS_34	gene633	AOL_s00004g634	hypothetical protein	no	NW_011645561.1	-	no	0.131	0.0420266	0.222167	MSTRG.482.1	MSTRG.482.2	2187646	2187808	2187646	2187800	2187861	2187981	30,52,20	8,5,9	17,14,24	6,10,11	156	149	0.782,0.909,0.68	0.73,0.572,0.676	0.790333	0.659333	yes	no	no	yes
A3SS_340	gene943	AOL_s00006g284	hypothetical protein	no	NW_011645563.1	-	no	0.197	0.0626082	0.292307	MSTRG.696.1	MSTRG.696.3,MSTRG.696.2	889279	889494	889279	889492	889548	890375	7,6,5	6,11,13	0,1,3	4,4,5	150	149	0.537,0.351,0.276	0.0,0.199,0.373	0.388	0.190667	yes	no	no	yes
A3SS_341	gene943	AOL_s00006g284	hypothetical protein	no	NW_011645563.1	-	no	-0.133	0.234542	0.68538	MSTRG.696.3	MSTRG.696.1	890430	890653	890430	890640	890780	891170	13,17,7	2,9,15	3,6,11	5,0,2	161	149	0.857,0.636,0.302	0.357,1.0,0.836	0.598333	0.731	no	yes	yes	no
A3SS_342	gene943	AOL_s00006g284	hypothetical protein	no	NW_011645563.1	-	no	0.275	0.116403	0.447392	MSTRG.696.1,MSTRG.696.3	MSTRG.696.2	890780	891170	890780	891165	891244	892681	1,1,11	4,9,0	1,0,5	5,10,11	153	149	0.196,0.098,1.0	0.163,0.0,0.307	0.431333	0.156667	yes	no	no	yes
A3SS_343	gene1358	AOL_s00007g107	hypothetical protein	no	NW_011645564.1	+	no	0.083	0.910436	1	-	MSTRG.960.1,MSTRG.960.3	387108	387592	387565	387592	386599	386799	10,8,15	4,2,9	1,3,4	1,2,1	298	149	0.556,0.667,0.455	0.333,0.429,0.667	0.559333	0.476333	yes	no	no	yes
A3SS_344	gene1358	AOL_s00007g107	hypothetical protein	no	NW_011645564.1	+	no	0.187	0.413547	0.929017	MSTRG.960.4,MSTRG.960.2	MSTRG.960.6	387108	387592	387565	387592	386859	386985	14,17,28	0,3,9	3,10,10	5,4,0	298	149	1.0,0.739,0.609	0.231,0.556,1.0	0.782667	0.595667	yes	no	no	yes
A3SS_345	gene4620	AOL_s00078g7	hypothetical protein	no	NW_011645635.1	-	no	-0.002	0.744581	1	MSTRG.3301.3	MSTRG.3301.1	30546	31164	30546	31149	31375	31544	4,13,6	40,65,46	7,5,8	33,57,56	163	149	0.084,0.155,0.107	0.162,0.074,0.116	0.115333	0.117333	no	yes	yes	no
A3SS_346	gene4294	AOL_s00076g392	hypothetical protein	no	NW_011645633.1	-	no	0.03	1	1	MSTRG.3077.8,MSTRG.3077.4,MSTRG.3077.12,MSTRG.3077.13,MSTRG.3077.10,MSTRG.3077.11,MSTRG.3077.16,MSTRG.3077.17,MSTRG.3077.18,MSTRG.3077.19	MSTRG.3077.6,MSTRG.3077.14	1396707	1397030	1396707	1397023	1397138	1398395	1,5,10	2,0,0	0,2,2	0,2,0	155	149	0.325,1.0,1.0	NA,0.49,1.0	0.775	0.745	yes	no	no	yes
A3SS_347	gene4294	AOL_s00076g392	hypothetical protein	no	NW_011645633.1	-	no	-0.19	0.567069	1	MSTRG.3077.8,MSTRG.3077.5,MSTRG.3077.7,MSTRG.3077.11,MSTRG.3077.19	MSTRG.3077.6,MSTRG.3077.12	1398947	1399636	1398947	1399633	1399697	1399783	10,11,8	18,20,28	0,2,3	3,2,0	151	149	0.354,0.352,0.22	0.0,0.497,1.0	0.308667	0.499	no	yes	yes	no
A3SS_35	gene3943	AOL_s00076g40	hypothetical protein	no	NW_011645633.1	-	no	0.076	0.5471	1	MSTRG.2798.1	MSTRG.2798.2	191089	191315	191089	191311	191384	191707	14,19,21	0,5,7	12,8,16	1,4,6	152	149	1.0,0.788,0.746	0.922,0.662,0.723	0.844667	0.769	yes	no	no	yes
A3SS_350	gene4294	AOL_s00076g392	hypothetical protein	no	NW_011645633.1	-	no	-0.01	1	1	MSTRG.3077.2,MSTRG.3077.10,MSTRG.3077.15	MSTRG.3077.7	1400505	1400938	1400505	1400650	1401040	1401468	33,68,93	0,1,0	6,4,3	0,0,0	298	149	1.0,0.971,1.0	1.0,1.0,1.0	0.990333	1	no	yes	yes	no
A3SS_351	gene6169	AOL_s00080g444	hypothetical protein	no	NW_011645637.1	+	no	-0.254	1	1	MSTRG.4380.1	MSTRG.4380.4	1591193	1591972	1591198	1591972	1591022	1591051	0,1,2	0,0,2	0,1,1	0,0,0	153	149	NA,1.0,0.493	NA,1.0,1.0	0.7465	1	no	yes	yes	no
A3SS_352	gene2389	AOL_s00043g553	hypothetical protein	no	NW_011645600.1	+	no	-0.008	0.378392	0.883325	MSTRG.1677.7,MSTRG.1677.8	MSTRG.1677.1,MSTRG.1677.4,MSTRG.1677.5,MSTRG.1677.6,rna2389	1840849	1840994	1840935	1840994	1840699	1840770	238,538,279	4,8,8	177,177,226	0,4,5	234	149	0.974,0.977,0.957	1.0,0.966,0.966	0.969333	0.977333	no	yes	yes	no
A3SS_353	gene4432	AOL_s00076g530	hypothetical protein	no	NW_011645633.1	-	no	-0.012	0.079186	0.34298	rna4432	MSTRG.3168.5,MSTRG.3168.4,MSTRG.3168.6	1818387	1819260	1818387	1819256	1819327	1820211	66,87,49	3,5,4	22,31,58	3,0,1	152	149	0.956,0.945,0.923	0.878,1.0,0.983	0.941333	0.953667	no	yes	yes	no
A3SS_354	gene2424	AOL_s00043g588	hypothetical protein	no	NW_011645600.1	-	no	0.018	0.740209	1	MSTRG.1709.2,MSTRG.1709.3	MSTRG.1709.1	1963050	1963230	1963050	1963152	1963291	1963370	9,10,10	18,19,23	3,6,9	13,10,17	226	149	0.248,0.258,0.223	0.132,0.283,0.259	0.243	0.224667	yes	no	no	yes
A3SS_355	gene10214	AOL_s00210g62	hypothetical protein	no	NW_011645767.1	-	no	0.522	1	1	MSTRG.7187.3	MSTRG.7187.1	244562	244680	244562	244676	244760	245882	0,4,1	8,3,0	0,0,0	0,0,3	152	149	0.0,0.567,1.0	NA,NA,0.0	0.522333	0	yes	no	no	yes
A3SS_356	gene11038	AOL_s00215g486	hypothetical protein	no	NW_011645772.1	+	no	-0.011	1	1	MSTRG.7755.1	MSTRG.7755.2	1668885	1669097	1668889	1669097	1668517	1668816	1,4,4	0,1,0	5,6,7	1,0,0	152	149	1.0,0.797,1.0	0.831,1.0,1.0	0.932333	0.943667	no	yes	yes	no
A3SS_357	gene10682	AOL_s00215g130	hypothetical protein	no	NW_011645772.1	-	no	-0.026	0.241716	0.695176	rna10682	MSTRG.7483.1	449852	449940	449852	449937	450115	450162	59,90,34	7,5,2	54,60,45	3,4,1	151	149	0.893,0.947,0.944	0.947,0.937,0.978	0.928	0.954	no	yes	yes	no
A3SS_358	gene4744	AOL_s00078g131	hypothetical protein	no	NW_011645635.1	+	no	-0.022	0.688384	1	MSTRG.3372.1	-	425326	425584	425421	425584	424423	424882	58,32,57	0,1,2	38,44,38	0,1,0	243	149	1.0,0.952,0.946	1.0,0.964,1.0	0.966	0.988	no	yes	yes	no
A3SS_359	gene4744	AOL_s00078g131	hypothetical protein	no	NW_011645635.1	+	no	0.067	0.168298	0.562819	MSTRG.3372.2,MSTRG.3372.1	MSTRG.3372.3	429833	429905	429838	429905	429706	429773	22,10,32	1,1,6	23,31,23	3,9,4	153	149	0.955,0.907,0.839	0.882,0.77,0.848	0.900333	0.833333	yes	no	no	yes
A3SS_36	gene7766	AOL_s00097g583	hypothetical protein	no	NW_011645654.1	+	no	0.189	0.171203	0.567256	MSTRG.5518.7,MSTRG.5518.5	MSTRG.5518.6	1985050	1985089	1985066	1985089	1984909	1984985	15,13,5	2,15,16	13,15,12	24,31,22	164	149	0.872,0.441,0.221	0.33,0.305,0.331	0.511333	0.322	yes	no	no	yes
A3SS_360	gene854	AOL_s00006g195	hypothetical protein	no	NW_011645563.1	-	no	0.043	1	1	MSTRG.626.1	-	592209	592660	592209	592653	593230	596146	5,4,3	0,0,0	7,9,8	1,0,0	155	149	1.0,1.0,1.0	0.871,1.0,1.0	1	0.957	yes	no	no	yes
A3SS_362	gene6989	AOL_s00083g460	hypothetical protein	no	NW_011645640.1	-	no	-0.005	0.814641	1	MSTRG.4998.1	MSTRG.4998.2	1612554	1613039	1612554	1612964	1613162	1614333	986,1875,710	87,138,65	1182,1188,886	102,82,77	223	149	0.883,0.901,0.879	0.886,0.906,0.885	0.887667	0.892333	no	yes	yes	no
A3SS_363	gene8043	AOL_s00110g3	hypothetical protein	no	NW_011645667.1	+	no	0.259	0.00695673	0.063315	MSTRG.5688.2	-	7457	7555	7508	7555	3296	7351	5,7,19	0,0,0	4,8,7	3,0,2	199	149	1.0,1.0,1.0	0.5,1.0,0.724	1	0.741333	yes	no	no	yes
A3SS_364	gene9006	AOL_s00170g27	hypothetical protein	no	NW_011645727.1	+	no	0.085	0.821498	1	MSTRG.6320.2	MSTRG.6320.1	76346	76985	76508	76985	76128	76179	2,1,2	8,2,9	5,4,0	29,24,24	298	149	0.111,0.2,0.1	0.079,0.077,0.0	0.137	0.052	yes	no	no	yes
A3SS_365	gene11035	AOL_s00215g483	hypothetical protein	no	NW_011645772.1	+	no	0.087	0.511423	1	rna11035	MSTRG.7753.2	1666450	1667379	1666463	1667379	1666341	1666390	14,19,11	1,3,0	5,15,12	2,3,0	161	149	0.928,0.854,1.0	0.698,0.822,1.0	0.927333	0.84	yes	no	no	yes
A3SS_366	gene4598	AOL_s00076g696	hypothetical protein	no	NW_011645633.1	-	no	-0.107	1	1	MSTRG.3281.7	MSTRG.3281.5,MSTRG.3281.4,MSTRG.3281.6,MSTRG.3281.2	2365128	2365536	2365128	2365527	2365724	2365925	0,1,0	2,5,0	1,1,2	5,5,6	157	149	0.0,0.16,NA	0.16,0.16,0.24	0.08	0.186667	no	yes	yes	no
A3SS_367	gene4598	AOL_s00076g696	hypothetical protein	no	NW_011645633.1	-	no	-0.006	0.673732	1	rna4598,MSTRG.3281.4,MSTRG.3281.7,MSTRG.3281.1,MSTRG.3281.2	MSTRG.3281.5,MSTRG.3281.6	2366487	2367055	2366487	2366895	2367131	2367188	51,124,57	4,11,0	153,139,133	7,4,10	298	149	0.864,0.849,1.0	0.916,0.946,0.869	0.904333	0.910333	no	yes	yes	no
A3SS_368	gene4598	AOL_s00076g696	hypothetical protein	no	NW_011645633.1	-	no	0.081	0.225799	0.673491	MSTRG.3281.2	MSTRG.3281.5,MSTRG.3281.4,MSTRG.3281.7,MSTRG.3281.6,MSTRG.3281.1	2367476	2367609	2367476	2367602	2367737	2367761	2,7,2	9,12,13	1,3,6	23,25,15	155	149	0.176,0.359,0.129	0.04,0.103,0.278	0.221333	0.140333	yes	no	no	yes
A3SS_37	gene2821	AOL_s00054g155	hypothetical protein	no	NW_011645611.1	+	no	-0.742	1	1	MSTRG.2007.1	MSTRG.2007.2	432104	432506	432115	432506	431618	432032	0,0,0	2,1,1	0,1,2	0,1,0	159	149	0.0,0.0,0.0	NA,0.484,1.0	0	0.742	no	yes	yes	no
A3SS_374	gene7524	AOL_s00097g341	hypothetical protein	no	NW_011645654.1	+	no	0.104	0.146026	0.517204	-	MSTRG.5347.1	1154914	1155120	1154991	1155120	1154476	1154826	0,1,4	5,2,4	2,1,0	4,7,6	225	149	0.0,0.249,0.398	0.249,0.086,0.0	0.215667	0.111667	yes	no	no	yes
A3SS_375	gene9216	AOL_s00173g124	hypothetical protein	no	NW_011645730.1	-	no	-0.105	0.227409	0.673491	MSTRG.6472.2	MSTRG.6472.1	444080	446236	444080	445386	446290	447564	39,89,40	42,67,34	156,78,91	35,88,67	298	149	0.317,0.399,0.37	0.69,0.307,0.404	0.362	0.467	no	yes	yes	no
A3SS_376	gene5092	AOL_s00078g479	hypothetical protein	no	NW_011645635.1	+	no	0.022	0.472667	1	rna5092	MSTRG.3621.1	1635319	1635586	1635352	1635586	1634905	1635188	20,34,12	44,120,55	12,9,16	40,68,39	181	149	0.272,0.189,0.152	0.198,0.098,0.252	0.204333	0.182667	yes	no	no	yes
A3SS_377	gene5780	AOL_s00080g55	hypothetical protein	no	NW_011645637.1	-	no	0.027	1	1	rna5780	MSTRG.4094.2	185547	186019	185547	186016	186460	186586	20,18,14	0,1,1	17,17,25	2,1,1	151	149	1.0,0.947,0.932	0.893,0.944,0.961	0.959667	0.932667	yes	no	no	yes
A3SS_378	gene3830	AOL_s00075g169	hypothetical protein	no	NW_011645632.1	-	no	0.029	0.220631	0.671896	MSTRG.2724.1	MSTRG.2724.2	633091	634679	633091	634676	634747	636978	2,1,0	0,5,2	6,2,0	2,4,1	151	149	1.0,0.165,0.0	0.747,0.33,0.0	0.388333	0.359	yes	no	no	yes
A3SS_38	gene11089	AOL_s00215g537	hypothetical protein	no	NW_011645772.1	+	no	0.033	1	1	MSTRG.7814.4	rna11089,MSTRG.7814.1,MSTRG.7814.3,MSTRG.7814.2	1836189	1836345	1836193	1836345	1835931	1836101	0,0,1	2,5,9	0,0,0	8,8,6	152	149	0.0,0.0,0.098	0.0,0.0,0.0	0.0326667	0	yes	no	no	yes
A3SS_380	gene8350	AOL_s00110g310	hypothetical protein	no	NW_011645667.1	-	no	-0.008	1	1	MSTRG.5906.4	MSTRG.5906.3	1086165	1086338	1086165	1086332	1086397	1086436	2,0,0	1,0,0	3,1,0	0,0,1	154	149	0.659,NA,NA	1.0,1.0,0.0	0.659	0.666667	no	yes	yes	no
A3SS_381	gene7538	AOL_s00097g355	hypothetical protein	no	NW_011645654.1	-	no	0.151	1	1	MSTRG.5353.7,MSTRG.5353.6	MSTRG.5353.2	1200360	1200516	1200360	1200492	1200575	1200811	0,0,2	0,0,0	4,2,7	0,0,5	172	149	NA,NA,1.0	1.0,1.0,0.548	1	0.849333	yes	no	no	yes
A3SS_382	gene7912	AOL_s00109g81	hypothetical protein	no	NW_011645666.1	+	no	-0.237	1	1	MSTRG.5615.2	MSTRG.5615.5,MSTRG.5615.7	290039	290286	290042	290286	289748	289866	0,2,2	1,1,2	1,0,3	3,0,0	151	149	0.0,0.664,0.497	0.248,NA,1.0	0.387	0.624	no	yes	yes	no
A3SS_384	gene9954	AOL_s00188g356	hypothetical protein	no	NW_011645745.1	-	no	0.182	0.222606	0.671896	MSTRG.7010.1	rna9954	1212288	1212415	1212288	1212412	1212475	1212600	0,4,3	1,8,1	0,2,2	1,6,5	151	149	0.0,0.33,0.747	0.0,0.248,0.283	0.359	0.177	yes	no	no	yes
A3SS_385	gene4542	AOL_s00076g640	hypothetical protein	no	NW_011645633.1	+	no	-0.017	1	1	rna4542	MSTRG.3252.1	2170355	2171349	2170367	2171349	2170286	2170301	0,0,0	78,128,47	0,0,2	30,35,35	160	149	0.0,0.0,0.0	0.0,0.0,0.051	0	0.017	no	yes	yes	no
A3SS_388	gene824	AOL_s00006g165	hypothetical protein	no	NW_011645563.1	-	no	0.038	0.315663	0.812555	MSTRG.605.1	MSTRG.605.2	483592	484336	483592	484159	484530	486597	123,224,142	75,154,76	116,128,115	70,82,107	298	149	0.451,0.421,0.483	0.453,0.438,0.35	0.451667	0.413667	yes	no	no	yes
A3SS_390	gene827	AOL_s00006g168	hypothetical protein	no	NW_011645563.1	-	no	-0.156	0.0244323	0.148872	rna827	MSTRG.607.1	500012	500168	500012	500154	500226	500275	2,0,7	1,1,0	8,10,8	4,2,4	162	149	0.648,0.0,1.0	0.648,0.821,0.648	0.549333	0.705667	no	yes	yes	no
A3SS_392	gene7958	AOL_s00109g127	hypothetical protein	no	NW_011645666.1	+	no	0.046	0.115148	0.447392	MSTRG.5639.1	MSTRG.5639.2	439190	439479	439261	439479	438505	439065	97,75,99	4,0,3	61,49,56	5,5,0	219	149	0.943,1.0,0.957	0.892,0.87,1.0	0.966667	0.920667	yes	no	no	yes
A3SS_396	gene3336	AOL_s00054g670	hypothetical protein	no	NW_011645611.1	-	no	0.129	0.331891	0.820063	MSTRG.2373.1	MSTRG.2373.3	2184816	2185972	2184816	2185954	2186493	2187149	6,13,10	6,17,4	4,3,9	11,4,7	166	149	0.473,0.407,0.692	0.246,0.402,0.536	0.524	0.394667	yes	no	no	yes
A3SS_397	gene392	AOL_s00004g393	hypothetical protein	no	NW_011645561.1	-	no	0.012	0.213274	0.660965	MSTRG.294.2	MSTRG.294.1	1333888	1333963	1333888	1333961	1334014	1334609	1,5,0	39,83,21	1,1,0	33,58,53	150	149	0.025,0.056,0.0	0.029,0.017,0.0	0.027	0.0153333	yes	no	no	yes
A3SS_399	gene4857	AOL_s00078g244	hypothetical protein	no	NW_011645635.1	-	no	-0.01	0.365505	0.873084	MSTRG.3444.1	rna4857	776686	776782	776686	776774	776931	776951	4,1,4	98,85,168	3,3,6	104,90,129	156	149	0.038,0.011,0.022	0.027,0.031,0.043	0.0236667	0.0336667	no	yes	yes	no
A3SS_4	gene321	AOL_s00004g321	hypothetical protein	no	NW_011645561.1	+	no	-0.078	0.0398261	0.216932	MSTRG.231.5	MSTRG.231.3	1089767	1090745	1089937	1090745	1088818	1089644	13,3,33	0,0,5	4,4,1	0,0,0	298	149	1.0,1.0,0.767	1.0,1.0,1.0	0.922333	1	no	yes	yes	no
A3SS_40	gene7448	AOL_s00097g265	hypothetical protein	no	NW_011645654.1	+	no	-0.138	0.0265408	0.155145	MSTRG.5297.4,rna7448	MSTRG.5297.3,MSTRG.5297.1	922648	922916	922654	922916	922149	922541	0,3,1	5,6,9	1,8,11	6,17,17	154	149	0.0,0.326,0.097	0.139,0.313,0.385	0.141	0.279	no	yes	yes	no
A3SS_400	gene9607	AOL_s00188g8	hypothetical protein	no	NW_011645745.1	-	no	-0.003	0.705661	1	rna9607,MSTRG.6784.4,MSTRG.6784.2,MSTRG.6784.1	MSTRG.6784.3	16828	16985	16828	16968	17051	17152	35,40,22	2,3,0	29,33,36	1,1,2	165	149	0.94,0.923,1.0	0.963,0.968,0.942	0.954333	0.957667	no	yes	yes	no
A3SS_401	gene9607	AOL_s00188g8	hypothetical protein	no	NW_011645745.1	-	no	0.011	0.78762	1	MSTRG.6784.2	MSTRG.6784.1	18099	18500	18099	18492	18576	18612	15,27,5	10,5,2	8,10,10	0,12,5	156	149	0.589,0.838,0.705	1.0,0.443,0.656	0.710667	0.699667	yes	no	no	yes
A3SS_402	gene11043	AOL_s00215g491	hypothetical protein	no	NW_011645772.1	-	no	0.003	1	1	MSTRG.7761.1	rna11043	1684477	1684576	1684477	1684529	1684632	1684757	4,2,3	173,458,215	0,1,2	96,89,111	195	149	0.017,0.003,0.011	0.0,0.009,0.014	0.0103333	0.00766667	yes	no	no	yes
A3SS_403	gene8462	AOL_s00112g82	hypothetical protein	no	NW_011645669.1	+	no	-0.015	0.185576	0.595667	MSTRG.5978.2	MSTRG.5978.3	283412	283500	283413	283500	282905	283303	15,14,37	417,355,570	25,6,16	251,181,270	149	149	0.035,0.038,0.061	0.091,0.032,0.056	0.0446667	0.0596667	no	yes	yes	no
A3SS_404	gene4261	AOL_s00076g358	hypothetical protein	no	NW_011645633.1	+	no	0.085	0.0393448	0.215946	MSTRG.3051.1	MSTRG.3051.2	1305818	1306024	1305826	1306024	1304817	1305747	11,14,18	0,0,0	22,22,15	2,1,2	156	149	1.0,1.0,1.0	0.913,0.955,0.878	1	0.915333	yes	no	no	yes
A3SS_406	gene6805	AOL_s00083g276	hypothetical protein	no	NW_011645640.1	+	no	0.558	0.655844	1	MSTRG.4857.2	MSTRG.4857.1	958693	959498	958748	959498	958355	958639	1,1,0	0,0,4	4,1,1	24,6,6	203	149	1.0,1.0,0.0	0.109,0.109,0.109	0.666667	0.109	yes	no	no	yes
A3SS_408	gene874	AOL_s00006g215	hypothetical protein	no	NW_011645563.1	+	no	-0.049	0.249604	0.710593	MSTRG.636.3	MSTRG.636.1	652919	653163	653049	653163	651677	652826	84,154,69	22,67,16	88,83,69	18,15,25	278	149	0.672,0.552,0.698	0.724,0.748,0.597	0.640667	0.689667	no	yes	yes	no
A3SS_409	gene8523	AOL_s00117g10	hypothetical protein	no	NW_011645674.1	+	no	-0.274	0.010336	0.0838803	MSTRG.6023.1	MSTRG.6023.2	33284	33507	33418	33507	32748	33008	3,11,6	5,9,4	38,34,48	7,16,15	282	149	0.241,0.392,0.442	0.741,0.529,0.628	0.358333	0.632667	no	yes	yes	no
A3SS_410	gene4975	AOL_s00078g362	hypothetical protein	no	NW_011645635.1	-	no	-0.029	0.775433	1	MSTRG.3530.2	MSTRG.3530.6,MSTRG.3530.7,MSTRG.3530.4,MSTRG.3530.5,MSTRG.3530.3,MSTRG.3530.1,rna4975,MSTRG.3530.9	1192323	1192411	1192323	1192405	1192476	1192573	0,1,0	14,22,13	1,2,0	26,19,19	154	149	0.0,0.042,0.0	0.036,0.092,0.0	0.014	0.0426667	no	yes	yes	no
A3SS_411	gene3197	AOL_s00054g531	hypothetical protein	no	NW_011645611.1	-	no	0.001	0.646954	1	MSTRG.2302.3,rna3197	MSTRG.2302.1	1713622	1713764	1713622	1713758	1713828	1713979	102,167,190	2,5,7	125,140,141	0,11,2	154	149	0.98,0.97,0.963	1.0,0.925,0.986	0.971	0.970333	yes	no	no	yes
A3SS_413	gene10097	AOL_s00193g136	hypothetical protein	no	NW_011645750.1	+	no	0.012	0.579527	1	MSTRG.7102.8,MSTRG.7102.1	MSTRG.7102.7	487215	488417	487218	488417	485299	487154	15,26,17	1,0,0	33,45,67	3,0,1	151	149	0.937,1.0,1.0	0.916,1.0,0.985	0.979	0.967	yes	no	no	yes
A3SS_422	gene8364	AOL_s00110g324	hypothetical protein	no	NW_011645667.1	+	no	-0.425	1	1	MSTRG.5910.4	MSTRG.5910.2	1142914	1144413	1142923	1144413	1142653	1142828	3,0,0	2,1,0	3,8,6	1,1,5	157	149	0.587,0.0,NA	0.74,0.884,0.532	0.2935	0.718667	no	yes	yes	no
A3SS_423	gene8364	AOL_s00110g324	hypothetical protein	no	NW_011645667.1	+	no	0.065	0.159766	0.55731	MSTRG.5910.3	MSTRG.5910.2	1142920	1144413	1142923	1144413	1142653	1142828	3,5,3	2,1,0	4,15,5	1,1,5	151	149	0.597,0.831,1.0	0.798,0.937,0.497	0.809333	0.744	yes	no	no	yes
A3SS_424	gene857	AOL_s00006g198	hypothetical protein	no	NW_011645563.1	+	no	-0.011	0.721017	1	-	MSTRG.629.4	599063	599157	599079	599157	597957	598952	41,50,35	4,4,15	25,39,19	0,5,9	164	149	0.903,0.919,0.679	1.0,0.876,0.657	0.833667	0.844333	no	yes	yes	no
A3SS_425	gene3838	AOL_s00075g177	hypothetical protein	no	NW_011645632.1	+	no	0.001	1	1	rna3838	MSTRG.2727.2	664263	664385	664271	664385	663979	664184	430,439,504	0,0,0	1216,1253,618	0,5,0	156	149	1.0,1.0,1.0	1.0,0.996,1.0	1	0.998667	yes	no	no	yes
A3SS_426	gene594	AOL_s00004g595	hypothetical protein	no	NW_011645561.1	+	no	-0.024	0.533014	1	MSTRG.438.2	rna594,MSTRG.438.1	2035489	2036117	2035495	2036117	2035400	2035429	5,1,0	4,6,3	11,17,4	33,28,23	154	149	0.547,0.139,0.0	0.244,0.37,0.144	0.228667	0.252667	no	yes	yes	no
A3SS_427	gene5925	AOL_s00080g200	hypothetical protein	no	NW_011645637.1	-	no	0.071	0.75255	1	MSTRG.4206.2	MSTRG.4206.3,MSTRG.4206.1	727377	730391	727377	730361	730479	730956	1,3,2	3,4,5	9,3,13	17,34,30	178	149	0.218,0.386,0.251	0.307,0.069,0.266	0.285	0.214	yes	no	no	yes
A3SS_429	gene5211	AOL_s00078g598	hypothetical protein	no	NW_011645635.1	+	no	0.61	1	1	-	MSTRG.3698.3,MSTRG.3698.2	2050442	2050550	2050446	2050550	2050175	2050317	1,0,2	0,0,7	0,0,0	0,1,0	152	149	1.0,NA,0.219	NA,0.0,NA	0.6095	0	yes	no	no	yes
A3SS_43	gene255	AOL_s00004g255	hypothetical protein	no	NW_011645561.1	+	no	0.016	0.991161	1	MSTRG.191.2	MSTRG.191.1,MSTRG.191.3	878632	878767	878683	878767	878462	878515	20,20,20	8,16,25	21,13,35	26,12,15	199	149	0.652,0.483,0.375	0.377,0.448,0.636	0.503333	0.487	yes	no	no	yes
A3SS_430	gene692	AOL_s00006g33	hypothetical protein	no	NW_011645563.1	+	no	0.068	0.0463938	0.233267	MSTRG.516.5,MSTRG.516.1	MSTRG.516.3	78870	79508	78874	79508	78696	78800	25,62,49	4,1,8	55,34,28	10,8,5	152	149	0.86,0.984,0.857	0.844,0.806,0.846	0.900333	0.832	yes	no	no	yes
A3SS_432	gene7752	AOL_s00097g569	hypothetical protein	no	NW_011645654.1	+	no	-0.124	0.315251	0.812555	MSTRG.5510.1	MSTRG.5510.2	1940725	1941413	1940740	1941413	1939687	1940407	9,6,4	5,5,2	4,8,8	1,2,5	163	149	0.622,0.523,0.646	0.785,0.785,0.594	0.597	0.721333	no	yes	yes	no
A3SS_433	gene11130	AOL_s00215g578	hypothetical protein	no	NW_011645772.1	-	no	-0.004	0.983313	1	MSTRG.7834.1	rna11130	1977453	1977629	1977453	1977502	1977711	1977898	1,18,0	421,490,498	16,10,9	539,672,634	275	149	0.001,0.02,0.0	0.016,0.008,0.008	0.007	0.0106667	no	yes	yes	no
A3SS_434	gene9745	AOL_s00188g147	hypothetical protein	no	NW_011645745.1	+	no	0.146	0.0207288	0.135491	MSTRG.6858.2	MSTRG.6858.3,rna9745	478236	478756	478727	478756	478113	478176	48,113,67	13,7,4	27,32,46	8,6,13	298	149	0.649,0.89,0.893	0.628,0.727,0.639	0.810667	0.664667	yes	no	no	yes
A3SS_435	gene1450	AOL_s00007g199	hypothetical protein	no	NW_011645564.1	-	no	0.087	0.397285	0.909708	MSTRG.1032.1	MSTRG.1032.3,MSTRG.1032.2	734671	734891	734671	734826	734961	735136	6,3,6	0,1,3	3,7,0	0,0,2	213	149	1.0,0.677,0.583	1.0,1.0,0.0	0.753333	0.666667	yes	no	no	yes
A3SS_436	gene648	AOL_s00004g649	hypothetical protein	no	NW_011645561.1	-	no	0.111	1	1	MSTRG.461.2	rna648,MSTRG.461.3	2223700	2224162	2223700	2223895	2224258	2224925	0,1,0	0,0,0	4,8,9	1,0,0	298	149	NA,1.0,NA	0.667,1.0,1.0	1	0.889	yes	no	no	yes
A3SS_437	gene9111	AOL_s00173g19	hypothetical protein	no	NW_011645730.1	+	no	0.002	1	1	rna9111	MSTRG.6389.2,MSTRG.6389.1	77018	77402	77027	77402	76878	76973	1,0,0	138,128,155	0,0,0	115,116,113	157	149	0.007,0.0,0.0	0.0,0.0,0.0	0.00233333	0	yes	no	no	yes
A3SS_439	gene7418	AOL_s00097g235	hypothetical protein	no	NW_011645654.1	-	no	-0.014	0.796031	1	MSTRG.5254.4,rna7418,MSTRG.5254.1,MSTRG.5254.2	MSTRG.5254.3	830314	830792	830314	830775	830847	830905	36,54,54	4,2,2	55,43,61	0,2,6	165	149	0.89,0.961,0.961	1.0,0.951,0.902	0.937333	0.951	no	yes	yes	no
A3SS_44	gene8030	AOL_s00109g199	hypothetical protein	no	NW_011645666.1	+	no	-0.01	0.887393	1	MSTRG.5703.2	MSTRG.5703.3	640179	640730	640285	640730	639954	640052	636,1143,1467	6,0,11	149,85,236	0,0,0	254	149	0.984,1.0,0.987	1.0,1.0,1.0	0.990333	1	no	yes	yes	no
A3SS_440	gene1120	AOL_s00006g461	hypothetical protein	no	NW_011645563.1	+	no	0.046	0.608603	1	MSTRG.825.2	MSTRG.825.1	1506580	1507112	1506590	1507112	1503555	1506495	28,51,23	1,13,0	48,46,75	6,8,9	158	149	0.964,0.787,1.0	0.883,0.844,0.887	0.917	0.871333	yes	no	no	yes
A3SS_441	gene11013	AOL_s00215g461	hypothetical protein	no	NW_011645772.1	-	no	-0.094	0.189363	0.602442	rna11013	MSTRG.7742.2,MSTRG.7742.1	1602312	1604502	1602312	1604498	1604581	1604977	25,78,23	12,41,11	16,20,23	2,7,12	152	149	0.671,0.651,0.672	0.887,0.737,0.653	0.664667	0.759	no	yes	yes	no
A3SS_444	gene141	AOL_s00004g141	hypothetical protein	no	NW_011645561.1	-	no	-0.243	1	1	MSTRG.99.2	MSTRG.99.1	468645	469482	468645	469435	469539	469866	2,3,6	4,7,14	0,0,4	0,1,0	195	149	0.276,0.247,0.247	NA,0.0,1.0	0.256667	0.5	no	yes	yes	no
A3SS_448	gene5300	AOL_s00079g75	hypothetical protein	no	NW_011645636.1	-	no	0.241	0.0153944	0.107462	MSTRG.3757.3	MSTRG.3757.4	204557	205446	204557	205440	205525	206799	12,21,14	13,17,5	8,10,6	23,10,15	154	149	0.472,0.544,0.73	0.252,0.492,0.279	0.582	0.341	yes	no	no	yes
A3SS_449	gene1382	AOL_s00007g131	hypothetical protein	no	NW_011645564.1	+	no	0.056	0.506014	1	MSTRG.972.1	MSTRG.972.2	486573	493402	486577	493402	484821	486420	11,5,25	7,9,15	19,9,6	14,7,15	152	149	0.606,0.353,0.62	0.571,0.558,0.282	0.526333	0.470333	yes	no	no	yes
A3SS_451	gene6501	AOL_s00081g334	hypothetical protein	no	NW_011645638.1	+	no	0.059	0.717417	1	MSTRG.4654.1	MSTRG.4654.2	1148014	1152192	1148182	1152192	1147685	1147946	20,20,12	5,4,4	5,8,7	3,3,1	298	149	0.667,0.714,0.6	0.455,0.571,0.778	0.660333	0.601333	yes	no	no	yes
A3SS_453	gene3699	AOL_s00075g38	hypothetical protein	no	NW_011645632.1	-	no	-0.026	0.162092	0.557628	MSTRG.2626.1	MSTRG.2626.3,MSTRG.2626.2	151539	152448	151539	152331	152532	152645	124,111,107	7,5,5	65,63,87	0,5,2	265	149	0.909,0.926,0.923	1.0,0.876,0.961	0.919333	0.945667	no	yes	yes	no
A3SS_454	gene5514	AOL_s00079g289	hypothetical protein	no	NW_011645636.1	-	no	-0.14	0.316526	0.812555	MSTRG.3906.1	MSTRG.3906.2	890027	891880	890027	891875	891980	892429	1,19,12	2,22,7	15,34,17	8,16,16	153	149	0.327,0.457,0.625	0.646,0.674,0.509	0.469667	0.609667	no	yes	yes	no
A3SS_455	gene9623	AOL_s00188g24	hypothetical protein	no	NW_011645745.1	+	no	-0.01	0.777582	1	MSTRG.6795.1	MSTRG.6795.2	55955	56041	56019	56041	55679	55835	20,22,8	24,59,27	36,23,21	46,52,64	212	149	0.369,0.208,0.172	0.355,0.237,0.187	0.249667	0.259667	no	yes	yes	no
A3SS_457	gene6894	AOL_s00083g365	hypothetical protein	no	NW_011645640.1	+	no	-0.287	0.0527442	0.254518	MSTRG.4922.1	MSTRG.4922.2	1272455	1272843	1272464	1272843	1270949	1272248	5,1,9	2,3,7	8,7,7	3,2,1	157	149	0.703,0.24,0.55	0.717,0.769,0.869	0.497667	0.785	no	yes	yes	no
A3SS_458	gene6894	AOL_s00083g365	hypothetical protein	no	NW_011645640.1	+	no	0.018	1	1	MSTRG.4922.1	MSTRG.4922.4	1272455	1272843	1272646	1272843	1270949	1272248	20,18,34	0,0,0	35,23,42	1,0,0	298	149	1.0,1.0,1.0	0.946,1.0,1.0	1	0.982	yes	no	no	yes
A3SS_459	gene6894	AOL_s00083g365	hypothetical protein	no	NW_011645640.1	+	no	0.021	1	1	MSTRG.4922.2	MSTRG.4922.4	1272464	1272843	1272646	1272843	1270949	1272248	17,20,32	0,0,0	30,18,36	1,0,0	298	149	1.0,1.0,1.0	0.938,1.0,1.0	1	0.979333	yes	no	no	yes
A3SS_460	gene8170	AOL_s00110g130	hypothetical protein	no	NW_011645667.1	+	no	-0.021	0.656956	1	MSTRG.5813.6	MSTRG.5813.2	473673	475142	474487	475142	473451	473597	60,84,33	7,8,2	89,102,130	4,13,8	298	149	0.811,0.84,0.892	0.918,0.797,0.89	0.847667	0.868333	no	yes	yes	no
A3SS_461	gene8170	AOL_s00110g130	hypothetical protein	no	NW_011645667.1	+	no	0.038	0.396362	0.909708	MSTRG.5813.4,MSTRG.5813.5,MSTRG.5813.6,MSTRG.5813.3,rna8170	MSTRG.5813.1,MSTRG.5813.2	476653	477182	476659	477182	476555	476584	92,102,53	26,35,9	86,123,155	24,51,44	154	149	0.774,0.738,0.851	0.776,0.7,0.773	0.787667	0.749667	yes	no	no	yes
A3SS_462	gene1160	AOL_s00006g501	hypothetical protein	no	NW_011645563.1	+	no	0.173	0.0149261	0.106256	MSTRG.843.4	MSTRG.843.5	1638647	1638962	1638650	1638962	1638281	1638565	6,21,10	11,29,20	0,2,1	3,4,3	151	149	0.35,0.417,0.33	0.0,0.33,0.248	0.365667	0.192667	yes	no	no	yes
A3SS_463	gene2015	AOL_s00043g178	hypothetical protein	no	NW_011645600.1	+	no	-0.015	1	1	MSTRG.1439.2	rna2015,MSTRG.1439.4,MSTRG.1439.5	607980	608136	607989	608136	607783	607880	0,0,0	13,17,11	0,2,3	138,123,89	157	149	0.0,0.0,0.0	0.0,0.015,0.031	0	0.0153333	no	yes	yes	no
A3SS_464	gene5714	AOL_s00079g489	hypothetical protein	no	NW_011645636.1	+	no	-0.032	1	1	MSTRG.4049.2	rna5714	1613765	1614897	1613960	1614897	1613606	1613677	30,19,36	0,1,0	14,14,28	0,0,0	298	149	1.0,0.905,1.0	1.0,1.0,1.0	0.968333	1	no	yes	yes	no
A3SS_465	gene4640	AOL_s00078g27	hypothetical protein	no	NW_011645635.1	+	no	0.186	0.075922	0.336962	MSTRG.3308.5	MSTRG.3308.4,MSTRG.3308.7,MSTRG.3308.6,MSTRG.3308.3,MSTRG.3308.2	98628	98920	98651	98920	98393	98558	2,10,21	7,13,11	15,1,12	24,17,29	171	149	0.199,0.401,0.625	0.353,0.049,0.265	0.408333	0.222333	yes	no	no	yes
A3SS_466	gene4640	AOL_s00078g27	hypothetical protein	no	NW_011645635.1	+	no	0.035	0.664086	1	MSTRG.3308.5	MSTRG.3308.1	98628	98920	98658	98920	98393	98558	2,11,26	4,0,6	17,3,14	3,6,2	178	149	0.295,1.0,0.784	0.826,0.295,0.854	0.693	0.658333	yes	no	no	yes
A3SS_467	gene4640	AOL_s00078g27	hypothetical protein	no	NW_011645635.1	+	no	-0.079	0.404687	0.917886	MSTRG.3308.4,MSTRG.3308.7,MSTRG.3308.6,MSTRG.3308.3,MSTRG.3308.2	MSTRG.3308.1	98651	98920	98658	98920	98393	98558	7,14,16	4,0,6	26,19,31	3,6,2	155	149	0.627,1.0,0.719	0.893,0.753,0.937	0.782	0.861	no	yes	yes	no
A3SS_468	gene4640	AOL_s00078g27	hypothetical protein	no	NW_011645635.1	+	no	-0.015	0.522537	1	MSTRG.3308.4	rna4640,MSTRG.3308.6,MSTRG.3308.3	98978	99821	98981	99821	98651	98920	5,5,5	36,46,54	10,4,8	51,49,64	151	149	0.121,0.097,0.084	0.162,0.075,0.11	0.100667	0.115667	no	yes	yes	no
A3SS_469	gene698	AOL_s00006g39	hypothetical protein	no	NW_011645563.1	+	no	0.109	1	1	MSTRG.519.1	MSTRG.519.2	94620	95229	94628	95229	94461	94562	5,2,0	1,0,1	0,0,2	1,0,0	156	149	0.827,1.0,0.0	0.0,NA,1.0	0.609	0.5	yes	no	no	yes
A3SS_470	gene6435	AOL_s00081g268	hypothetical protein	no	NW_011645638.1	+	no	0.068	0.00679079	0.0625971	MSTRG.4588.1	MSTRG.4588.2	924024	924153	924069	924153	923733	923988	12,19,5	1,0,0	17,14,21	0,0,7	193	149	0.903,1.0,1.0	1.0,1.0,0.698	0.967667	0.899333	yes	no	no	yes
A3SS_474	gene1668	AOL_s00007g417	hypothetical protein	no	NW_011645564.1	+	no	0.09	0.492725	1	MSTRG.1185.5,MSTRG.1185.6	MSTRG.1185.1,MSTRG.1185.2,MSTRG.1185.3,MSTRG.1185.7,MSTRG.1185.9,MSTRG.1185.10	1503180	1503322	1503205	1503322	1503003	1503109	8,4,3	5,9,6	4,6,0	4,7,6	173	149	0.579,0.277,0.301	0.463,0.425,0.0	0.385667	0.296	yes	no	no	yes
A3SS_475	gene1668	AOL_s00007g417	hypothetical protein	no	NW_011645564.1	+	no	0.214	0.201844	0.633737	MSTRG.1185.5,MSTRG.1185.6	MSTRG.1185.4,MSTRG.1185.8	1503180	1503322	1503208	1503322	1503003	1503109	8,4,4	0,4,3	4,6,0	2,2,5	176	149	1.0,0.458,0.53	0.629,0.717,0.0	0.662667	0.448667	yes	no	no	yes
A3SS_476	gene1668	AOL_s00007g417	hypothetical protein	no	NW_011645564.1	+	no	0.135	0.373768	0.879821	MSTRG.1185.1,MSTRG.1185.2,MSTRG.1185.3,MSTRG.1185.7,MSTRG.1185.9,MSTRG.1185.10	MSTRG.1185.4,MSTRG.1185.8	1503205	1503322	1503208	1503322	1503003	1503109	5,9,7	0,4,3	4,7,6	2,2,5	151	149	1.0,0.689,0.697	0.664,0.775,0.542	0.795333	0.660333	yes	no	no	yes
A3SS_477	gene11153	AOL_s00215g601	hypothetical protein	no	NW_011645772.1	-	no	-0.043	0.287951	0.778335	MSTRG.7852.1	MSTRG.7852.2	2058282	2058567	2058282	2058350	2058883	2058955	94,104,87	90,95,60	121,123,112	62,93,102	298	149	0.343,0.354,0.42	0.494,0.398,0.354	0.372333	0.415333	no	yes	yes	no
A3SS_479	gene10809	AOL_s00215g257	hypothetical protein	no	NW_011645772.1	+	no	-0.093	0.1837	0.595667	MSTRG.7582.1	MSTRG.7582.5,MSTRG.7582.2	824235	824616	824311	824616	820081	824141	20,12,23	11,13,20	155,159,113	63,116,64	224	149	0.547,0.38,0.433	0.621,0.477,0.54	0.453333	0.546	no	yes	yes	no
A3SS_480	gene1852	AOL_s00043g15	hypothetical protein	no	NW_011645600.1	+	no	0.051	0.274089	0.749377	rna1852,MSTRG.1294.2	MSTRG.1294.3	57888	58007	57895	58007	57738	57823	45,87,58	11,22,8	73,57,81	19,25,15	155	149	0.797,0.792,0.875	0.787,0.687,0.838	0.821333	0.770667	yes	no	no	yes
A3SS_481	gene5843	AOL_s00080g118	hypothetical protein	no	NW_011645637.1	-	no	0.027	0.331683	0.820063	MSTRG.4144.1	MSTRG.4144.2	423727	424005	423727	424000	424093	425301	184,419,183	128,312,179	173,282,183	144,265,164	153	149	0.583,0.567,0.499	0.539,0.509,0.521	0.549667	0.523	yes	no	no	yes
A3SS_482	gene9397	AOL_s00173g305	hypothetical protein	no	NW_011645730.1	-	no	0.062	0.592779	1	-	MSTRG.6621.1,MSTRG.6621.4	1067010	1067322	1067010	1067260	1067390	1067474	2,6,7	8,6,12	8,4,13	23,20,17	210	149	0.151,0.415,0.293	0.198,0.124,0.352	0.286333	0.224667	yes	no	no	yes
A3SS_483	gene5323	AOL_s00079g98	hypothetical protein	no	NW_011645636.1	+	no	0.025	0.414417	0.929017	MSTRG.3763.1	MSTRG.3763.2	279873	280490	279876	280490	279029	279562	23,37,26	4,3,4	32,31,38	7,4,6	151	149	0.85,0.924,0.865	0.819,0.884,0.862	0.879667	0.855	yes	no	no	yes
A3SS_484	gene7299	AOL_s00097g116	hypothetical protein	no	NW_011645654.1	+	no	-0.029	0.460752	0.994838	MSTRG.5177.1	MSTRG.5177.3	432745	433755	432753	433755	432581	432665	0,1,7	1,0,5	1,2,3	3,0,4	156	149	0.0,1.0,0.572	0.241,1.0,0.417	0.524	0.552667	no	yes	yes	no
A3SS_485	gene5317	AOL_s00079g92	hypothetical protein	no	NW_011645636.1	-	no	0.012	1	1	MSTRG.3769.1	MSTRG.3769.2	253682	254047	253682	253919	254138	254405	105,116,112	0,0,0	81,98,110	0,1,1	276	149	1.0,1.0,1.0	1.0,0.981,0.983	1	0.988	yes	no	no	yes
A3SS_487	gene878	AOL_s00006g219	hypothetical protein	no	NW_011645563.1	+	no	0.194	0.483024	1	MSTRG.640.1	rna878	661494	661897	661502	661897	661155	661402	0,2,0	4,0,1	0,1,2	10,2,18	156	149	0.0,1.0,0.0	0.0,0.323,0.096	0.333333	0.139667	yes	no	no	yes
A3SS_489	gene9737	AOL_s00188g139	hypothetical protein	no	NW_011645745.1	+	no	0.5	1	1	MSTRG.6860.1	MSTRG.6860.2	444417	444713	444423	444713	443364	444351	0,1,0	0,0,0	0,0,1	1,0,0	154	149	NA,1.0,NA	0.0,NA,1.0	1	0.5	yes	no	no	yes
A3SS_49	gene2699	AOL_s00054g33	hypothetical protein	no	NW_011645611.1	+	no	0.017	0.837282	1	MSTRG.1928.8	MSTRG.1928.6	77758	77978	77908	77978	77606	77626	38,86,148	3,5,7	84,69,148	11,7,0	298	149	0.864,0.896,0.914	0.792,0.831,1.0	0.891333	0.874333	yes	no	no	yes
A3SS_490	gene5367	AOL_s00079g142	hypothetical protein	no	NW_011645636.1	-	no	-0.214	0.121283	0.455748	MSTRG.3802.1	MSTRG.3802.2	407335	408757	407335	408749	409041	409593	5,14,3	12,12,9	4,15,8	4,15,3	156	149	0.285,0.527,0.241	0.489,0.489,0.718	0.351	0.565333	no	yes	yes	no
A3SS_491	gene4878	AOL_s00078g265	hypothetical protein	no	NW_011645635.1	-	no	0.017	0.187955	0.60062	MSTRG.3456.1	-	852495	852628	852495	852597	852738	852801	15,21,18	0,3,0	30,34,34	1,4,1	179	149	1.0,0.854,1.0	0.961,0.876,0.966	0.951333	0.934333	yes	no	no	yes
A3SS_492	gene8548	AOL_s00117g35	hypothetical protein	no	NW_011645674.1	-	no	0.047	0.119468	0.454482	MSTRG.6042.1	MSTRG.6042.2	132756	136941	132756	136914	137099	138752	142,132,159	58,58,56	170,233,181	80,120,89	175	149	0.676,0.66,0.707	0.644,0.623,0.634	0.681	0.633667	yes	no	no	yes
A3SS_494	gene10158	AOL_s00210g6	hypothetical protein	no	NW_011645767.1	-	no	-0.068	0.61259	1	-	MSTRG.7138.1	12881	13031	12881	13027	13130	13531	22,18,16	26,22,16	8,17,13	11,28,3	152	149	0.453,0.445,0.495	0.416,0.373,0.809	0.464333	0.532667	no	yes	yes	no
A3SS_495	gene10158	AOL_s00210g6	hypothetical protein	no	NW_011645767.1	-	no	-0.014	0.912084	1	MSTRG.7138.3	MSTRG.7138.2	12881	13031	12881	13027	13134	13531	50,92,43	39,38,35	28,45,36	19,30,18	152	149	0.557,0.704,0.546	0.591,0.595,0.662	0.602333	0.616	no	yes	yes	no
A3SS_496	gene7237	AOL_s00097g54	hypothetical protein	no	NW_011645654.1	-	no	0.006	1	1	MSTRG.5127.2	MSTRG.5127.3	251502	252994	251502	252991	253089	253910	32,122,33	0,2,0	6,26,30	0,0,1	151	149	1.0,0.984,1.0	1.0,1.0,0.967	0.994667	0.989	yes	no	no	yes
A3SS_497	gene5196	AOL_s00078g583	hypothetical protein	no	NW_011645635.1	+	no	0.222	1	1	MSTRG.3693.2	MSTRG.3693.3	2000450	2001660	2000909	2001660	2000042	2000371	0,3,4	0,0,0	8,2,5	0,2,0	298	149	NA,1.0,1.0	1.0,0.333,1.0	1	0.777667	yes	no	no	yes
A3SS_498	gene4886	AOL_s00078g273	hypothetical protein	no	NW_011645635.1	-	no	0.222	0.0209981	0.136015	MSTRG.3465.1	MSTRG.3465.2	864621	864951	864621	864936	865035	865976	3,4,4	6,5,8	1,3,2	7,16,13	163	149	0.314,0.422,0.314	0.116,0.146,0.123	0.35	0.128333	yes	no	no	yes
A3SS_499	gene4249	AOL_s00076g346	hypothetical protein	no	NW_011645633.1	-	no	0.225	1	1	MSTRG.3045.5	MSTRG.3045.2	1269979	1270094	1269979	1270085	1270527	1270573	0,1,5	0,3,2	0,3,0	1,1,2	157	149	NA,0.24,0.703	0.0,0.74,0.0	0.4715	0.246667	yes	no	no	yes
A3SS_50	gene2699	AOL_s00054g33	hypothetical protein	no	NW_011645611.1	+	no	0.024	0.940732	1	MSTRG.1928.1,MSTRG.1928.6	MSTRG.1928.7	78543	78673	78551	78673	78234	78458	35,46,68	0,4,11	54,42,65	9,4,4	156	149	1.0,0.917,0.855	0.851,0.909,0.939	0.924	0.899667	yes	no	no	yes
A3SS_500	gene65	AOL_s00004g65	hypothetical protein	no	NW_011645561.1	+	no	0.127	1	1	MSTRG.47.3	MSTRG.47.4	218860	218957	218863	218957	218731	218792	2,8,18	9,5,5	2,0,0	3,0,0	151	149	0.18,0.612,0.78	0.397,NA,NA	0.524	0.397	yes	no	no	yes
A3SS_502	gene10111	AOL_s00193g150	hypothetical protein	no	NW_011645750.1	-	no	0.1	0.0734034	0.329856	MSTRG.7110.4	MSTRG.7110.3	542866	543035	542866	543028	543109	543562	113,104,86	52,83,42	88,86,49	57,65,63	155	149	0.676,0.546,0.663	0.597,0.56,0.428	0.628333	0.528333	yes	no	no	yes
A3SS_503	gene10111	AOL_s00193g150	hypothetical protein	no	NW_011645750.1	-	no	-0.076	0.755183	1	MSTRG.7110.5	MSTRG.7110.3,MSTRG.7110.4	543109	543565	543109	543562	543835	546638	4,9,0	3,2,1	13,11,0	1,5,7	151	149	0.568,0.816,0.0	0.928,0.685,0.0	0.461333	0.537667	no	yes	yes	no
A3SS_505	gene10111	AOL_s00193g150	hypothetical protein	no	NW_011645750.1	-	no	0.13	0.109839	0.429209	MSTRG.7110.1,MSTRG.7110.2,MSTRG.7110.6,MSTRG.7110.7	MSTRG.7110.5	543109	543568	543109	543565	543835	546638	28,39,22	4,8,0	25,18,27	12,10,0	151	149	0.874,0.828,1.0	0.673,0.64,1.0	0.900667	0.771	yes	no	no	yes
A3SS_507	gene6295	AOL_s00081g127	hypothetical protein	no	NW_011645638.1	+	no	-0.087	0.0772964	0.340311	MSTRG.4481.2	rna6295,MSTRG.4481.1	440605	444614	440617	444614	440005	440540	4,7,2	19,31,27	7,6,13	27,18,40	160	149	0.164,0.174,0.065	0.194,0.237,0.232	0.134333	0.221	no	yes	yes	no
A3SS_509	gene1728	AOL_s00007g477	hypothetical protein	no	NW_011645564.1	-	no	0.007	0.859572	1	MSTRG.1235.1	MSTRG.1235.2	1685849	1688331	1685849	1688328	1688429	1688970	34,31,34	3,4,0	27,29,29	0,3,4	151	149	0.918,0.884,1.0	1.0,0.905,0.877	0.934	0.927333	yes	no	no	yes
A3SS_51	gene4800	AOL_s00078g187	hypothetical protein	no	NW_011645635.1	+	no	0.025	0.535778	1	MSTRG.3405.2	MSTRG.3405.1	609840	611039	610146	611039	609461	609682	75,70,46	3,8,9	74,121,87	12,10,13	298	149	0.926,0.814,0.719	0.755,0.858,0.77	0.819667	0.794333	yes	no	no	yes
A3SS_510	gene7591	AOL_s00097g408	hypothetical protein	no	NW_011645654.1	-	no	-0.048	0.451447	0.977682	MSTRG.5385.2	rna7591,MSTRG.5385.1	1377049	1377224	1377049	1377163	1377320	1377376	6,0,3	7,26,25	3,2,3	10,6,7	209	149	0.379,0.0,0.079	0.176,0.192,0.234	0.152667	0.200667	no	yes	yes	no
A3SS_512	gene9563	AOL_s00176g78	hypothetical protein	no	NW_011645733.1	-	no	0.041	0.0223715	0.141392	MSTRG.6728.3	MSTRG.6728.1	253538	254191	253538	254187	254259	255505	86,119,90	8,2,6	73,65,113	4,8,16	152	149	0.913,0.983,0.936	0.947,0.888,0.874	0.944	0.903	yes	no	no	yes
A3SS_513	gene2738	AOL_s00054g72	hypothetical protein	no	NW_011645611.1	+	no	0.679	1	1	MSTRG.1919.3	MSTRG.1919.2,rna2738,MSTRG.1919.6	175099	175182	175104	175182	174925	175016	4,0,4	0,0,7	0,0,0	0,2,0	153	149	1.0,NA,0.358	NA,0.0,NA	0.679	0	yes	no	no	yes
A3SS_516	gene5412	AOL_s00079g187	hypothetical protein	no	NW_011645636.1	-	no	-0.208	0.250042	0.710593	MSTRG.3828.1	MSTRG.3828.2	542910	545584	542910	545568	545650	547488	4,3,2	0,0,3	5,8,4	0,0,0	164	149	1.0,1.0,0.377	1.0,1.0,1.0	0.792333	1	no	yes	yes	no
A3SS_517	gene7375	AOL_s00097g192	hypothetical protein	no	NW_011645654.1	+	no	0.013	0.746463	1	rna7375,MSTRG.5235.1	MSTRG.5235.2	667071	667358	667092	667358	666875	666997	115,105,194	69,57,104	84,108,111	61,49,68	169	149	0.595,0.619,0.622	0.548,0.66,0.59	0.612	0.599333	yes	no	no	yes
A3SS_518	gene7502	AOL_s00097g319	hypothetical protein	no	NW_011645654.1	-	no	0.012	0.748978	1	MSTRG.5326.2	MSTRG.5326.1	1099655	1100196	1099655	1099896	1100255	1101342	528,868,835	416,724,718	39,26,63	31,25,54	298	149	0.388,0.375,0.368	0.386,0.342,0.368	0.377	0.365333	yes	no	no	yes
A3SS_52	gene10912	AOL_s00215g360	hypothetical protein	no	NW_011645772.1	+	no	0.004	1	1	rna10912	MSTRG.7659.1	1171381	1171425	1171384	1171425	1171203	1171320	1,0,0	43,42,95	0,0,1	50,70,93	151	149	0.022,0.0,0.0	0.0,0.0,0.01	0.00733333	0.00333333	yes	no	no	yes
A3SS_522	gene3970	AOL_s00076g67	hypothetical protein	no	NW_011645633.1	-	no	0.04	0.362107	0.870753	MSTRG.2821.1	MSTRG.2821.3	282962	283251	282962	283228	283303	285003	13,40,18	4,3,5	13,10,14	2,1,10	171	149	0.739,0.921,0.758	0.85,0.897,0.55	0.806	0.765667	yes	no	no	yes
A3SS_523	gene3150	AOL_s00054g484	hypothetical protein	no	NW_011645611.1	-	no	0.177	0.256657	0.721713	MSTRG.2243.3	MSTRG.2243.4	1563304	1563711	1563304	1563696	1563781	1564272	4,5,8	2,6,2	9,2,7	4,5,10	163	149	0.646,0.432,0.785	0.673,0.268,0.39	0.621	0.443667	yes	no	no	yes
A3SS_524	gene1769	AOL_s00007g518	hypothetical protein	no	NW_011645564.1	-	no	0.008	0.653948	1	rna1769	MSTRG.1269.2	1822217	1822430	1822217	1822247	1822505	1822651	1,4,2	26,38,42	6,1,11	85,64,196	298	149	0.019,0.05,0.023	0.034,0.008,0.027	0.0306667	0.023	yes	no	no	yes
A3SS_525	gene7772	AOL_s00097g589	hypothetical protein	no	NW_011645654.1	-	no	-0.107	1	1	MSTRG.5524.2	MSTRG.5524.1	2003276	2003825	2003276	2003809	2003924	2005955	1,0,0	1,1,2	5,0,0	4,0,2	164	149	0.476,0.0,0.0	0.532,NA,0.0	0.158667	0.266	no	yes	yes	no
A3SS_526	gene2322	AOL_s00043g486	hypothetical protein	no	NW_011645600.1	+	no	-0.013	0.799996	1	MSTRG.1643.1	MSTRG.1643.2	1627025	1627563	1627028	1627563	1625179	1626904	28,24,34	26,29,39	34,31,28	32,34,30	151	149	0.515,0.45,0.462	0.512,0.474,0.479	0.475667	0.488333	no	yes	yes	no
A3SS_529	gene3254	AOL_s00054g588	hypothetical protein	no	NW_011645611.1	-	no	-0.109	0.672061	1	rna3254	MSTRG.2323.1	1899359	1899478	1899359	1899476	1899538	1899709	8,4,3	1,7,3	3,5,4	0,2,7	150	149	0.888,0.362,0.498	1.0,0.713,0.362	0.582667	0.691667	no	yes	yes	no
A3SS_53	gene10912	AOL_s00215g360	hypothetical protein	no	NW_011645772.1	+	no	0.017	0.493549	1	rna10912	MSTRG.7659.1	1172484	1173180	1172490	1173180	1172039	1172386	1,1,4	37,50,78	1,2,0	85,67,110	154	149	0.025,0.019,0.047	0.011,0.028,0.0	0.0303333	0.013	yes	no	no	yes
A3SS_530	gene510	AOL_s00004g511	hypothetical protein	no	NW_011645561.1	-	no	-0.015	1	1	MSTRG.382.3	MSTRG.382.6	1707569	1707936	1707569	1707685	1708228	1708683	64,77,191	0,1,2	43,35,71	0,0,0	298	149	1.0,0.975,0.979	1.0,1.0,1.0	0.984667	1	no	yes	yes	no
A3SS_531	gene510	AOL_s00004g511	hypothetical protein	no	NW_011645561.1	-	no	0.348	0.016228	0.112192	MSTRG.382.2	MSTRG.382.6	1708228	1708692	1708228	1708683	1708758	1709006	3,6,13	1,7,12	1,6,0	7,5,9	157	149	0.74,0.449,0.507	0.119,0.532,0.0	0.565333	0.217	yes	no	no	yes
A3SS_532	gene10931	AOL_s00215g379	hypothetical protein	no	NW_011645772.1	+	no	-0.612	1	1	MSTRG.7669.3,MSTRG.7669.2,rna10931	MSTRG.7669.1	1255823	1255888	1255831	1255888	1255698	1255764	0,0,2	0,4,2	2,11,14	1,1,0	156	149	NA,0.0,0.489	0.656,0.913,1.0	0.2445	0.856333	no	yes	yes	no
A3SS_533	gene10931	AOL_s00215g379	hypothetical protein	no	NW_011645772.1	+	no	-0.064	1	1	MSTRG.7669.2,rna10931	MSTRG.7669.3	1256017	1256169	1256022	1256169	1255823	1255888	0,7,1	0,1,0	1,11,10	0,0,0	153	149	NA,0.872,1.0	1.0,1.0,1.0	0.936	1	no	yes	yes	no
A3SS_534	gene4549	AOL_s00076g647	hypothetical protein	no	NW_011645633.1	-	no	0.022	0.695746	1	MSTRG.3255.3	MSTRG.3255.2	2194783	2194960	2194783	2194950	2195791	2196463	22,16,11	76,75,35	8,18,24	60,53,97	158	149	0.214,0.167,0.229	0.112,0.243,0.189	0.203333	0.181333	yes	no	no	yes
A3SS_535	gene3808	AOL_s00075g147	hypothetical protein	no	NW_011645632.1	-	no	-0.108	1	1	-	MSTRG.2712.12,MSTRG.2712.8	556983	557239	556983	557178	557584	557591	26,15,33	1,4,0	0,4,2	0,0,0	209	149	0.949,0.728,1.0	NA,1.0,1.0	0.892333	1	no	yes	yes	no
A3SS_537	gene3808	AOL_s00075g147	hypothetical protein	no	NW_011645632.1	-	no	0.055	0.908035	1	MSTRG.2712.18	MSTRG.2712.14,MSTRG.2712.28	558097	558355	558097	558289	558540	558623	74,70,102	6,37,9	5,12,5	5,0,1	214	149	0.896,0.568,0.888	0.41,1.0,0.777	0.784	0.729	yes	no	no	yes
A3SS_54	gene6381	AOL_s00081g214	hypothetical protein	no	NW_011645638.1	-	no	-0.179	0.260049	0.72471	MSTRG.4549.1	MSTRG.4549.2,rna6381	737259	737369	737259	737340	737524	737650	4,6,0	4,6,7	6,5,6	2,7,9	177	149	0.457,0.457,0.0	0.716,0.376,0.359	0.304667	0.483667	no	yes	yes	no
A3SS_541	gene3808	AOL_s00075g147	hypothetical protein	no	NW_011645632.1	-	no	-0.175	1	1	MSTRG.2712.15,MSTRG.2712.13,MSTRG.2712.2,MSTRG.2712.26	MSTRG.2712.18,MSTRG.2712.14,MSTRG.2712.28	558540	558738	558540	558623	558817	558948	14,8,21	3,0,4	2,0,1	0,0,0	263	149	0.726,1.0,0.748	1.0,NA,1.0	0.824667	1	no	yes	yes	no
A3SS_542	gene3808	AOL_s00075g147	hypothetical protein	no	NW_011645632.1	-	no	-0.802	1	1	MSTRG.2712.15,MSTRG.2712.13,MSTRG.2712.2,MSTRG.2712.26	MSTRG.2712.10,MSTRG.2712.9,MSTRG.2712.4,MSTRG.2712.24	558540	558738	558540	558626	558817	558948	14,8,21	27,40,34	2,0,1	0,0,0	260	149	0.229,0.103,0.261	1.0,NA,1.0	0.197667	1	no	yes	yes	no
A3SS_544	gene3808	AOL_s00075g147	hypothetical protein	no	NW_011645632.1	-	no	-0.125	1	1	MSTRG.2712.18,MSTRG.2712.17,MSTRG.2712.16,MSTRG.2712.14,MSTRG.2712.13,MSTRG.2712.10,MSTRG.2712.9,MSTRG.2712.8,MSTRG.2712.2,MSTRG.2712.1,MSTRG.2712.7,MSTRG.2712.6,MSTRG.2712.5,MSTRG.2712.4,MSTRG.2712.23,MSTRG.2712.20,MSTRG.2712.21,MSTRG.2712.26,MSTRG.2712.27,MSTRG.2712.24,MSTRG.2712.25	MSTRG.2712.12	558817	558948	558817	558878	559074	559160	39,32,45	2,3,7	0,5,4	0,0,0	218	149	0.93,0.879,0.815	NA,1.0,1.0	0.874667	1	no	yes	yes	no
A3SS_547	gene7990	AOL_s00109g159	hypothetical protein	no	NW_011645666.1	-	no	0.007	1	1	MSTRG.5670.1	-	531985	532081	531985	532071	532178	532243	48,69,22	0,0,0	23,51,27	0,1,0	158	149	1.0,1.0,1.0	1.0,0.98,1.0	1	0.993333	yes	no	no	yes
A3SS_548	gene7990	AOL_s00109g159	hypothetical protein	no	NW_011645666.1	-	no	0.113	0.116941	0.447392	MSTRG.5670.1	MSTRG.5670.2	532178	532243	532178	532193	532310	532370	31,35,16	15,22,9	14,27,16	15,21,13	198	149	0.609,0.545,0.572	0.413,0.492,0.481	0.575333	0.462	yes	no	no	yes
A3SS_549	gene7814	AOL_s00097g631	hypothetical protein	no	NW_011645654.1	-	no	0.018	0.623112	1	MSTRG.5548.1	MSTRG.5548.2	2133839	2135089	2133839	2134230	2135455	2142413	117,98,183	0,0,0	283,219,295	4,3,0	298	149	1.0,1.0,1.0	0.973,0.973,1.0	1	0.982	yes	no	no	yes
A3SS_55	gene7673	AOL_s00097g490	hypothetical protein	no	NW_011645654.1	-	no	-0.006	1	1	rna7673	MSTRG.5433.1	1662754	1663562	1662754	1663559	1663616	1663828	26,51,33	0,1,0	27,18,16	0,0,0	151	149	1.0,0.981,1.0	1.0,1.0,1.0	0.993667	1	no	yes	yes	no
A3SS_550	gene7923	AOL_s00109g92	hypothetical protein	no	NW_011645666.1	+	no	0.12	0.134124	0.485355	MSTRG.5628.2,rna7923	MSTRG.5628.1	328369	328504	328382	328504	328258	328305	7,18,12	4,6,4	11,15,12	11,8,7	161	149	0.618,0.735,0.735	0.481,0.634,0.613	0.696	0.576	yes	no	no	yes
A3SS_551	gene7993	AOL_s00109g162	hypothetical protein	no	NW_011645666.1	+	no	-0.217	0.23545	0.68538	MSTRG.5674.1	MSTRG.5674.2,rna7993	540724	541574	540727	541574	540585	540654	1,4,3	3,2,4	7,3,11	4,1,7	151	149	0.248,0.664,0.425	0.633,0.747,0.608	0.445667	0.662667	no	yes	yes	no
A3SS_552	gene8502	AOL_s00112g122	hypothetical protein	no	NW_011645669.1	+	no	-0.002	0.754116	1	MSTRG.5991.1	MSTRG.5991.3,MSTRG.5991.2	397711	398194	397721	398194	397600	397655	105,220,91	15,38,10	79,86,108	6,17,16	158	149	0.868,0.845,0.896	0.925,0.827,0.864	0.869667	0.872	no	yes	yes	no
A3SS_553	gene11162	AOL_s00215g610	hypothetical protein	no	NW_011645772.1	-	no	-0.019	1	1	MSTRG.7861.1	rna11162	2089077	2089507	2089077	2089501	2089573	2089663	3,6,4	11,25,9	5,6,4	9,16,24	154	149	0.209,0.188,0.301	0.35,0.266,0.139	0.232667	0.251667	no	yes	yes	no
A3SS_554	gene11162	AOL_s00215g610	hypothetical protein	no	NW_011645772.1	-	no	0.007	0.673979	1	MSTRG.7861.2	rna11162	2089077	2089513	2089077	2089501	2089573	2089663	10,11,1	11,25,9	5,8,5	9,16,24	160	149	0.458,0.291,0.094	0.341,0.318,0.162	0.281	0.273667	yes	no	no	yes
A3SS_555	gene11162	AOL_s00215g610	hypothetical protein	no	NW_011645772.1	-	no	0.005	0.665779	1	MSTRG.7861.2	MSTRG.7861.1	2089077	2089513	2089077	2089507	2089573	2089663	10,10,1	3,5,4	5,8,5	5,6,4	154	149	0.763,0.659,0.195	0.492,0.563,0.547	0.539	0.534	yes	no	no	yes
A3SS_560	gene7625	AOL_s00097g442	hypothetical protein	no	NW_011645654.1	+	no	0.119	0.00816796	0.0725033	MSTRG.5407.5	MSTRG.5407.4,MSTRG.5407.2,MSTRG.5407.1	1476164	1476905	1476177	1476905	1475040	1475953	6,4,3	17,19,36	7,0,4	74,59,79	161	149	0.246,0.163,0.072	0.08,0.0,0.045	0.160333	0.0416667	yes	no	no	yes
A3SS_563	gene7775	AOL_s00097g592	hypothetical protein	no	NW_011645654.1	+	no	-0.733	1	1	MSTRG.5525.2,MSTRG.5525.5	MSTRG.5525.6	2008322	2008545	2008327	2008545	2008020	2008232	1,0,0	4,0,1	3,5,1	0,5,0	153	149	0.196,NA,0.0	1.0,0.493,1.0	0.098	0.831	no	yes	yes	no
A3SS_564	gene2852	AOL_s00054g186	hypothetical protein	no	NW_011645611.1	+	no	-0.347	0.0818791	0.348349	MSTRG.2029.4	MSTRG.2029.2	530159	530636	530189	530636	529538	529926	11,5,5	9,5,18	2,1,2	0,0,7	178	149	0.506,0.456,0.189	1.0,1.0,0.193	0.383667	0.731	no	yes	yes	no
A3SS_565	gene2852	AOL_s00054g186	hypothetical protein	no	NW_011645611.1	+	no	-0.254	0.0140174	0.102052	MSTRG.2029.3	MSTRG.2029.1	530159	530636	530189	530636	529538	529972	5,6,15	6,5,20	9,7,14	7,2,3	178	149	0.411,0.501,0.386	0.518,0.746,0.796	0.432667	0.686667	no	yes	yes	no
A3SS_568	gene8011	AOL_s00109g180	hypothetical protein	no	NW_011645666.1	-	no	0.071	0.429997	0.951286	MSTRG.5687.2	MSTRG.5687.1	589508	589656	589508	589642	589719	590639	4,1,3	3,9,8	3,1,2	9,12,3	162	149	0.551,0.093,0.256	0.235,0.071,0.38	0.3	0.228667	yes	no	no	yes
A3SS_57	gene9972	AOL_s00193g11	hypothetical protein	no	NW_011645750.1	+	no	0.227	0.360466	0.869714	MSTRG.7024.3	MSTRG.7024.2	31617	32617	31629	32617	30145	31564	1,0,1	0,1,0	0,3,1	1,0,2	160	149	1.0,0.0,1.0	0.0,1.0,0.318	0.666667	0.439333	yes	no	no	yes
A3SS_570	gene8721	AOL_s00169g14	hypothetical protein	no	NW_011645726.1	+	no	0.131	0.0260043	0.154396	MSTRG.6164.2	MSTRG.6164.1	32795	33643	32798	33643	32113	32710	10,3,6	0,1,0	9,6,4	0,1,4	151	149	1.0,0.747,1.0	1.0,0.856,0.497	0.915667	0.784333	yes	no	no	yes
A3SS_571	gene4739	AOL_s00078g126	hypothetical protein	no	NW_011645635.1	-	no	-0.015	0.710003	1	MSTRG.3369.2	MSTRG.3369.1	400399	400893	400399	400850	400983	403335	19,36,23	38,73,56	39,30,30	59,68,70	191	149	0.281,0.278,0.243	0.34,0.256,0.251	0.267333	0.282333	no	yes	yes	no
A3SS_572	gene9977	AOL_s00193g16	hypothetical protein	no	NW_011645750.1	+	no	0.298	0.00734128	0.0659797	-	-	49816	50128	49826	50128	49356	49698	9,9,13	2,4,5	7,5,4	6,5,9	158	149	0.809,0.68,0.71	0.524,0.485,0.295	0.733	0.434667	yes	no	no	yes
A3SS_573	gene9977	AOL_s00193g16	hypothetical protein	no	NW_011645750.1	+	no	0.089	0.285107	0.773554	-	MSTRG.7026.2	49816	50128	49839	50128	49356	49698	11,9,16	11,18,35	11,8,11	21,23,30	171	149	0.466,0.303,0.285	0.313,0.233,0.242	0.351333	0.262667	yes	no	no	yes
A3SS_574	gene9977	AOL_s00193g16	hypothetical protein	no	NW_011645750.1	+	no	-0.094	0.0623363	0.292307	-	MSTRG.7026.2	49826	50128	49839	50128	49356	49698	4,4,8	11,18,35	10,8,16	21,23,30	161	149	0.252,0.171,0.175	0.306,0.244,0.33	0.199333	0.293333	no	yes	yes	no
A3SS_576	gene10830	AOL_s00215g278	hypothetical protein	no	NW_011645772.1	-	no	-0.093	1	1	MSTRG.7586.1	MSTRG.7586.2	881117	881602	881117	881578	881658	882263	0,0,1	0,7,0	46,43,27	27,26,16	172	149	NA,0.0,1.0	0.596,0.589,0.594	0.5	0.593	no	yes	yes	no
A3SS_577	gene8723	AOL_s00169g16	hypothetical protein	no	NW_011645726.1	-	no	0.08	0.196061	0.621005	MSTRG.6165.2	MSTRG.6165.7	41563	41849	41563	41694	41904	42503	50,81,27	1,5,0	25,43,60	2,5,2	298	149	0.962,0.89,1.0	0.862,0.811,0.938	0.950667	0.870333	yes	no	no	yes
A3SS_578	gene3965	AOL_s00076g62	hypothetical protein	no	NW_011645633.1	+	no	0.045	0.773346	1	MSTRG.2814.3	-	270916	272635	271118	272635	267471	270590	25,11,18	0,0,0	45,51,61	0,4,0	298	149	1.0,1.0,1.0	1.0,0.864,1.0	1	0.954667	yes	no	no	yes
A3SS_579	gene1851	AOL_s00043g14	hypothetical protein	no	NW_011645600.1	-	no	0.086	0.476095	1	MSTRG.1293.2	MSTRG.1293.1	56592	56823	56592	56693	56880	57156	5,3,7	4,7,10	7,10,15	26,23,20	278	149	0.401,0.187,0.273	0.126,0.189,0.287	0.287	0.200667	yes	no	no	yes
A3SS_580	gene10523	AOL_s00210g372	hypothetical protein	no	NW_011645767.1	+	no	-0.267	0.296495	0.785537	MSTRG.7381.6	MSTRG.7381.7	1290015	1290241	1290068	1290241	1289613	1289935	1,0,3	2,2,2	1,2,0	0,1,1	201	149	0.27,0.0,0.527	1.0,0.597,0.0	0.265667	0.532333	no	yes	yes	no
A3SS_581	gene10523	AOL_s00210g372	hypothetical protein	no	NW_011645767.1	+	no	0.165	1	1	MSTRG.7381.6	MSTRG.7381.8	1290356	1290467	1290360	1290467	1290015	1290241	1,0,0	1,1,1	0,0,0	1,0,0	152	149	0.495,0.0,0.0	0.0,NA,NA	0.165	0	yes	no	no	yes
A3SS_582	gene10523	AOL_s00210g372	hypothetical protein	no	NW_011645767.1	+	no	-0.185	0.0470657	0.235002	MSTRG.7381.5,MSTRG.7381.2,MSTRG.7381.3	MSTRG.7381.4,MSTRG.7381.6,MSTRG.7381.7	1290728	1291057	1290734	1291057	1290526	1290651	0,2,1	4,0,10	2,3,2	2,3,1	154	149	0.0,1.0,0.088	0.492,0.492,0.659	0.362667	0.547667	no	yes	yes	no
A3SS_583	gene10003	AOL_s00193g42	hypothetical protein	no	NW_011645750.1	-	no	-0.016	0.578387	1	MSTRG.7063.5	-	139489	141047	139489	141016	141129	143124	58,65,95	3,1,0	41,29,43	1,0,0	179	149	0.941,0.982,1.0	0.972,1.0,1.0	0.974333	0.990667	no	yes	yes	no
A3SS_584	gene11441	AOL_s00215g889	hypothetical protein	no	NW_011645772.1	-	no	0.011	0.402762	0.917403	MSTRG.8063.2	MSTRG.8063.1	3068995	3070051	3068995	3069913	3070221	3070820	29,30,57	2,0,4	17,26,14	0,5,0	286	149	0.883,1.0,0.881	1.0,0.73,1.0	0.921333	0.91	yes	no	no	yes
A3SS_585	gene11441	AOL_s00215g889	hypothetical protein	no	NW_011645772.1	-	no	-0.003	0.663284	1	MSTRG.8063.3	MSTRG.8063.1	3068995	3070148	3068995	3069913	3070221	3070820	37,33,60	2,0,4	30,38,20	0,5,0	298	149	0.902,1.0,0.882	1.0,0.792,1.0	0.928	0.930667	no	yes	yes	no
A3SS_586	gene11441	AOL_s00215g889	hypothetical protein	no	NW_011645772.1	-	no	-0.031	1	1	MSTRG.8063.3	MSTRG.8063.2	3068995	3070148	3068995	3070051	3070221	3070820	17,5,16	0,0,1	17,13,11	0,0,0	245	149	1.0,1.0,0.907	1.0,1.0,1.0	0.969	1	no	yes	yes	no
A3SS_588	gene2528	AOL_s00043g692	hypothetical protein	no	NW_011645600.1	-	no	0.108	0.161571	0.557628	MSTRG.1788.1	MSTRG.1788.2	2363181	2363308	2363181	2363278	2363493	2363674	19,19,34	3,0,13	42,19,35	14,5,11	178	149	0.841,1.0,0.686	0.715,0.761,0.727	0.842333	0.734333	yes	no	no	yes
A3SS_589	gene1341	AOL_s00007g90	hypothetical protein	no	NW_011645564.1	-	no	-0.028	0.563828	1	MSTRG.952.3	-	285492	287828	285492	286080	289758	289813	66,21,52	3,0,0	19,16,12	0,0,0	298	149	0.917,1.0,1.0	1.0,1.0,1.0	0.972333	1	no	yes	yes	no
A3SS_59	gene2265	AOL_s00043g429	hypothetical protein	no	NW_011645600.1	-	no	-0.009	0.55715	1	MSTRG.1584.1,MSTRG.1584.3,MSTRG.1584.6	-	1426656	1426829	1426656	1426825	1427760	1428912	30,25,22	0,4,1	16,17,19	0,2,1	152	149	1.0,0.86,0.956	1.0,0.893,0.949	0.938667	0.947333	no	yes	yes	no
A3SS_590	gene4225	AOL_s00076g322	hypothetical protein	no	NW_011645633.1	+	no	0.023	0.262743	0.726586	MSTRG.3023.2	rna4225	1173445	1173645	1173480	1173645	1173353	1173391	1,3,9	11,9,11	0,3,3	14,8,4	183	149	0.069,0.213,0.4	0.0,0.234,0.379	0.227333	0.204333	yes	no	no	yes
A3SS_593	gene713	AOL_s00006g54	hypothetical protein	no	NW_011645563.1	+	no	0.266	1	1	MSTRG.508.1,MSTRG.508.4	MSTRG.508.3	132570	132854	132575	132854	132440	132492	1,0,5	0,0,0	3,2,8	1,1,2	153	149	1.0,NA,1.0	0.745,0.661,0.796	1	0.734	yes	no	no	yes
A3SS_595	gene11373	AOL_s00215g821	hypothetical protein	no	NW_011645772.1	+	no	-0.174	0.158462	0.555775	MSTRG.8008.2	MSTRG.8008.1	2800496	2804252	2800502	2804252	2800183	2800446	0,3,8	4,10,15	8,11,10	15,17,17	154	149	0.0,0.225,0.34	0.34,0.385,0.363	0.188333	0.362667	no	yes	yes	no
A3SS_597	gene4930	AOL_s00078g317	hypothetical protein	no	NW_011645635.1	+	no	0.005	0.947147	1	MSTRG.3499.6	MSTRG.3499.5,MSTRG.3499.1,MSTRG.3499.2,MSTRG.3499.3,rna4930	1052570	1052818	1052578	1052818	1052060	1052480	14,24,15	87,104,101	72,56,49	390,321,316	156	149	0.133,0.181,0.124	0.15,0.143,0.129	0.146	0.140667	yes	no	no	yes
A3SS_598	gene3230	AOL_s00054g564	hypothetical protein	no	NW_011645611.1	-	no	-0.004	1	1	rna3230	MSTRG.2310.1,MSTRG.2310.2	1824886	1825018	1824886	1824929	1825088	1825122	90,141,64	0,1,0	155,144,217	0,0,0	237	149	1.0,0.989,1.0	1.0,1.0,1.0	0.996333	1	no	yes	yes	no
A3SS_599	gene2703	AOL_s00054g37	hypothetical protein	no	NW_011645611.1	-	no	0.009	0.56685	1	MSTRG.1929.1	MSTRG.1929.4	87962	88137	87962	88133	88216	89008	12,6,11	0,1,0	21,14,6	1,2,0	152	149	1.0,0.855,1.0	0.954,0.873,1.0	0.951667	0.942333	yes	no	no	yes
A3SS_60	gene618	AOL_s00004g619	hypothetical protein	no	NW_011645561.1	+	no	0.042	0.495942	1	MSTRG.453.4	MSTRG.453.2,MSTRG.453.3,MSTRG.453.6	2122076	2122224	2122095	2122224	2119464	2121990	5,3,2	31,14,33	2,3,7	48,53,42	167	149	0.126,0.161,0.051	0.036,0.048,0.129	0.112667	0.071	yes	no	no	yes
A3SS_600	gene10664	AOL_s00215g112	hypothetical protein	no	NW_011645772.1	+	no	-0.827	1	1	MSTRG.7495.6,MSTRG.7495.3	MSTRG.7495.1	404370	405400	404378	405400	402655	404285	0,0,0	1,0,0	0,5,0	0,1,0	156	149	0.0,NA,NA	NA,0.827,NA	0	0.827	no	yes	yes	no
A3SS_601	gene10664	AOL_s00215g112	hypothetical protein	no	NW_011645772.1	+	no	-0.267	0.0538322	0.258035	MSTRG.7495.7,MSTRG.7495.9	MSTRG.7495.6,MSTRG.7495.1,MSTRG.7495.2,MSTRG.7495.3	405958	406108	406035	406108	405648	405891	23,19,2	89,24,99	38,19,20	86,151,0	225	149	0.146,0.344,0.013	0.226,0.077,1.0	0.167667	0.434333	no	yes	yes	no
A3SS_603	gene2260	AOL_s00043g424	hypothetical protein	no	NW_011645600.1	+	no	0.059	0.650392	1	MSTRG.1580.4	MSTRG.1580.3	1408996	1409221	1409002	1409221	1407976	1408903	9,2,0	1,2,4	5,2,3	8,6,2	154	149	0.897,0.492,0.0	0.377,0.244,0.592	0.463	0.404333	yes	no	no	yes
A3SS_607	gene4708	AOL_s00078g95	hypothetical protein	no	NW_011645635.1	+	no	0.002	1	1	MSTRG.3344.1,MSTRG.3344.2	-	311777	311805	311790	311805	311663	311709	104,147,154	0,0,0	214,145,159	1,0,0	161	149	1.0,1.0,1.0	0.995,1.0,1.0	1	0.998333	yes	no	no	yes
A3SS_608	gene2010	AOL_s00043g173	hypothetical protein	no	NW_011645600.1	+	no	-0.078	0.106151	0.417062	MSTRG.1431.2	MSTRG.1431.1	570615	570957	570616	570957	568446	570522	14,8,18	38,26,58	11,28,50	23,53,114	149	149	0.269,0.235,0.237	0.324,0.346,0.305	0.247	0.325	no	yes	yes	no
A3SS_609	gene2951	AOL_s00054g285	hypothetical protein	no	NW_011645611.1	-	no	0.111	0.760834	1	MSTRG.2102.2	MSTRG.2102.1	874248	876162	874248	876152	876225	876512	6,14,3	2,9,2	8,2,2	3,3,2	158	149	0.739,0.595,0.586	0.715,0.386,0.485	0.64	0.528667	yes	no	no	yes
A3SS_61	gene618	AOL_s00004g619	hypothetical protein	no	NW_011645561.1	+	no	0.009	1	1	-	MSTRG.453.2,MSTRG.453.6	2126687	2126762	2126705	2126762	2126262	2126478	0,0,1	28,20,33	0,0,0	18,25,21	166	149	0.0,0.0,0.026	0.0,0.0,0.0	0.00866667	0	yes	no	no	yes
A3SS_610	gene1334	AOL_s00007g83	hypothetical protein	no	NW_011645564.1	+	no	-0.063	0.331629	0.820063	MSTRG.933.2	MSTRG.933.1	257499	258918	257514	258918	257091	257355	21,15,23	48,61,89	8,16,20	33,20,56	163	149	0.286,0.184,0.191	0.181,0.422,0.246	0.220333	0.283	no	yes	yes	no
A3SS_611	gene461	AOL_s00004g462	hypothetical protein	no	NW_011645561.1	+	no	-0.025	1	1	rna461	MSTRG.339.2	1562106	1562180	1562126	1562180	1562031	1562045	0,0,0	4,0,5	0,1,0	14,11,7	168	149	0.0,NA,0.0	0.0,0.075,0.0	0	0.025	no	yes	yes	no
A3SS_612	gene461	AOL_s00004g462	hypothetical protein	no	NW_011645561.1	+	no	-0.015	1	1	rna461	MSTRG.339.1	1562106	1562180	1562130	1562180	1562031	1562045	0,0,0	6,11,18	0,1,0	23,18,24	172	149	0.0,0.0,0.0	0.0,0.046,0.0	0	0.0153333	no	yes	yes	no
A3SS_613	gene461	AOL_s00004g462	hypothetical protein	no	NW_011645561.1	+	no	-0.121	0.103049	0.409349	MSTRG.339.2	MSTRG.339.1	1562126	1562180	1562130	1562180	1562031	1562045	4,0,5	6,11,18	14,11,7	23,18,24	152	149	0.395,0.0,0.214	0.374,0.375,0.222	0.203	0.323667	no	yes	yes	no
A3SS_617	gene1441	AOL_s00007g190	hypothetical protein	no	NW_011645564.1	+	no	-0.029	0.848701	1	MSTRG.1020.2	MSTRG.1020.1	707509	709388	707517	709388	706968	707420	34,52,30	4,4,6	42,49,41	1,10,3	156	149	0.89,0.925,0.827	0.976,0.824,0.929	0.880667	0.909667	no	yes	yes	no
A3SS_618	gene1441	AOL_s00007g190	hypothetical protein	no	NW_011645564.1	+	no	0.16	0.00870932	0.0763659	MSTRG.1020.3,MSTRG.1020.1	MSTRG.1020.2	712423	712533	712437	712533	709454	712349	0,2,3	2,2,6	1,0,0	2,2,4	162	149	0.0,0.479,0.315	0.315,0.0,0.0	0.264667	0.105	yes	no	no	yes
A3SS_619	gene2746	AOL_s00054g80	hypothetical protein	no	NW_011645611.1	-	no	-0.031	0.489474	1	MSTRG.1923.1,MSTRG.1923.2	MSTRG.1923.3	207675	208112	207675	208094	208436	208542	51,63,73	11,25,12	113,121,98	27,27,16	166	149	0.806,0.693,0.845	0.79,0.801,0.846	0.781333	0.812333	no	yes	yes	no
A3SS_620	gene2746	AOL_s00054g80	hypothetical protein	no	NW_011645611.1	-	no	-0.066	1	1	MSTRG.1923.1,MSTRG.1923.2	MSTRG.1923.3	207675	208112	207675	208094	208741	209903	3,1,9	0,0,2	7,15,7	0,0,0	166	149	1.0,1.0,0.802	1.0,1.0,1.0	0.934	1	no	yes	yes	no
A3SS_621	gene9917	AOL_s00188g319	hypothetical protein	no	NW_011645745.1	-	no	0.231	1	1	MSTRG.6997.1	MSTRG.6997.2	1074345	1075727	1074345	1075670	1075797	1075856	53,12,109	55,9,78	0,5,0	4,4,0	205	149	0.412,0.492,0.504	0.0,0.476,NA	0.469333	0.238	yes	no	no	yes
A3SS_622	gene9917	AOL_s00188g319	hypothetical protein	no	NW_011645745.1	-	no	-0.007	0.0816915	0.348349	MSTRG.6997.1	MSTRG.6997.2	1076906	1077579	1076906	1077540	1077664	1077765	44,19,70	10,0,10	3,9,8	0,2,1	187	149	0.778,1.0,0.848	1.0,0.782,0.864	0.875333	0.882	no	yes	yes	no
A3SS_623	gene10015	AOL_s00193g54	hypothetical protein	no	NW_011645750.1	+	no	0.002	0.433932	0.957046	MSTRG.7069.3	MSTRG.7069.1	181860	182196	182055	182196	177302	181213	81,71,74	0,0,4	116,140,127	3,4,0	298	149	1.0,1.0,0.902	0.951,0.946,1.0	0.967333	0.965667	yes	no	no	yes
A3SS_624	gene10015	AOL_s00193g54	hypothetical protein	no	NW_011645750.1	+	no	0.076	0.0247905	0.149785	MSTRG.7069.9,MSTRG.7069.8,MSTRG.7069.1,MSTRG.7069.6,MSTRG.7069.10,MSTRG.7069.12,MSTRG.7069.14	MSTRG.7069.2,MSTRG.7069.5,MSTRG.7069.7	182055	182196	182058	182196	181860	181965	196,231,158	195,214,236	143,172,155	222,245,243	151	149	0.498,0.516,0.398	0.389,0.409,0.386	0.470667	0.394667	yes	no	no	yes
A3SS_626	gene4920	AOL_s00078g307	hypothetical protein	no	NW_011645635.1	-	no	0.018	0.587523	1	MSTRG.3490.1,MSTRG.3490.2,MSTRG.3490.5	MSTRG.3490.3,MSTRG.3490.4	1007437	1007575	1007437	1007568	1009294	1009352	45,52,31	3,7,5	45,82,78	10,8,9	155	149	0.935,0.877,0.856	0.812,0.908,0.893	0.889333	0.871	yes	no	no	yes
A3SS_627	gene4592	AOL_s00076g690	hypothetical protein	no	NW_011645633.1	-	no	0.008	1	1	MSTRG.3279.2	MSTRG.3279.1	2352719	2354018	2352719	2353557	2354097	2354553	43,31,18	1,0,0	27,33,31	1,0,0	298	149	0.956,1.0,1.0	0.931,1.0,1.0	0.985333	0.977	yes	no	no	yes
A3SS_629	gene1948	AOL_s00043g111	hypothetical protein	no	NW_011645600.1	+	no	-0.015	0.89752	1	MSTRG.1386.3	MSTRG.1386.6	360213	361479	360253	361479	357949	360160	93,34,173	54,23,74	19,34,24	15,13,11	188	149	0.577,0.54,0.649	0.501,0.675,0.634	0.588667	0.603333	no	yes	yes	no
A3SS_63	gene635	AOL_s00004g636	hypothetical protein	no	NW_011645561.1	+	no	-0.03	0.581062	1	MSTRG.483.1,rna635	MSTRG.483.2	2191510	2192163	2191566	2192163	2191284	2191441	9,13,14	8,7,1	11,7,27	4,4,5	204	149	0.451,0.576,0.911	0.668,0.561,0.798	0.646	0.675667	no	yes	yes	no
A3SS_630	gene1876	AOL_s00043g39	hypothetical protein	no	NW_011645600.1	+	no	0.271	1	1	MSTRG.1305.5	MSTRG.1305.6	121231	121738	121260	121738	118990	121179	0,0,1	0,0,0	0,2,1	0,2,0	177	149	NA,NA,1.0	NA,0.457,1.0	1	0.7285	yes	no	no	yes
A3SS_633	gene6888	AOL_s00083g359	hypothetical protein	no	NW_011645640.1	+	no	0.096	0.638807	1	rna6888	MSTRG.4918.4	1231925	1233383	1231959	1233383	1231766	1231867	28,15,19	0,0,0	18,9,16	0,3,0	182	149	1.0,1.0,1.0	1.0,0.711,1.0	1	0.903667	yes	no	no	yes
A3SS_634	gene650	AOL_s00004g651	hypothetical protein	no	NW_011645561.1	-	no	0.136	0.274112	0.749377	MSTRG.463.1	MSTRG.463.2	2231488	2233392	2231488	2233388	2233521	2233765	2,2,6	10,5,4	2,2,6	5,14,20	152	149	0.164,0.282,0.595	0.282,0.123,0.227	0.347	0.210667	yes	no	no	yes
A3SS_637	gene9620	AOL_s00188g21	hypothetical protein	no	NW_011645745.1	+	no	-0.5	1	1	MSTRG.6793.3,MSTRG.6793.1,MSTRG.6793.6,MSTRG.6793.7	MSTRG.6793.2,MSTRG.6793.5	48278	48315	48289	48315	47797	48076	0,5,0	1,0,0	2,0,0	0,0,0	159	149	0.0,1.0,NA	1.0,NA,NA	0.5	1	no	yes	yes	no
A3SS_639	gene9620	AOL_s00188g21	hypothetical protein	no	NW_011645745.1	+	no	-0.112	0.238843	0.689673	MSTRG.6793.3,MSTRG.6793.1,MSTRG.6793.6,MSTRG.6793.7,rna9620	MSTRG.6793.2,MSTRG.6793.5	48278	48315	48289	48315	48165	48198	7,24,12	9,16,7	11,10,3	4,2,4	159	149	0.422,0.584,0.616	0.72,0.824,0.413	0.540667	0.652333	no	yes	yes	no
A3SS_64	gene3111	AOL_s00054g445	hypothetical protein	no	NW_011645611.1	+	no	0.072	0.327105	0.820063	MSTRG.2225.2	rna3111	1441752	1441982	1441766	1441982	1441664	1441703	3,2,3	10,8,8	2,0,3	5,8,13	162	149	0.216,0.187,0.256	0.269,0.0,0.175	0.219667	0.148	yes	no	no	yes
A3SS_641	gene7952	AOL_s00109g121	hypothetical protein	no	NW_011645666.1	+	no	-0.007	0.552565	1	MSTRG.5632.1	MSTRG.5632.3	406861	408058	406868	408058	405242	406379	15,14,25	5,4,5	8,6,5	0,3,2	155	149	0.743,0.771,0.828	1.0,0.658,0.706	0.780667	0.788	no	yes	yes	no
A3SS_642	gene7952	AOL_s00109g121	hypothetical protein	no	NW_011645666.1	+	no	0.261	1	1	MSTRG.5632.4	-	406861	408058	406868	408058	405242	406488	4,1,4	1,0,4	0,0,3	0,3,0	155	149	0.794,1.0,0.49	NA,0.0,1.0	0.761333	0.5	yes	no	no	yes
A3SS_643	gene5973	AOL_s00080g248	hypothetical protein	no	NW_011645637.1	+	no	-0.283	0.0171073	0.116375	MSTRG.4238.2,MSTRG.4238.7	MSTRG.4238.1,MSTRG.4238.6	888399	889813	888960	889813	887435	888325	3,4,7	4,1,5	1,1,1	0,2,0	298	149	0.273,0.667,0.412	1.0,0.2,1.0	0.450667	0.733333	no	yes	yes	no
A3SS_644	gene5973	AOL_s00080g248	hypothetical protein	no	NW_011645637.1	+	no	-0.133	1	1	MSTRG.4238.2,MSTRG.4238.7	MSTRG.4238.4	888399	889813	888973	889813	887435	888325	3,4,6	0,0,2	1,1,1	0,0,0	298	149	1.0,1.0,0.6	1.0,1.0,1.0	0.866667	1	no	yes	yes	no
A3SS_645	gene5973	AOL_s00080g248	hypothetical protein	no	NW_011645637.1	+	no	-0.101	1	1	MSTRG.4238.1,MSTRG.4238.6	MSTRG.4238.4	888960	889813	888973	889813	887435	888325	4,1,5	0,0,2	0,2,0	0,0,0	161	149	1.0,1.0,0.698	NA,1.0,NA	0.899333	1	no	yes	yes	no
A3SS_648	gene6929	AOL_s00083g400	hypothetical protein	no	NW_011645640.1	-	no	0.009	0.568459	1	rna6929	MSTRG.4950.1	1388900	1389847	1388900	1389841	1389902	1393074	14,33,23	2,2,0	21,39,25	4,2,0	154	149	0.871,0.941,1.0	0.836,0.95,1.0	0.937333	0.928667	yes	no	no	yes
A3SS_649	gene8386	AOL_s00112g6	hypothetical protein	no	NW_011645669.1	-	no	0.144	0.0200094	0.134456	MSTRG.5926.2	MSTRG.5926.1	21028	21613	21028	21607	21812	24461	7,26,11	14,61,31	1,2,5	14,14,14	154	149	0.326,0.292,0.256	0.065,0.121,0.257	0.291333	0.147667	yes	no	no	yes
A3SS_65	gene1746	AOL_s00007g495	hypothetical protein	no	NW_011645564.1	+	no	-0.022	0.644735	1	MSTRG.1256.2	MSTRG.1256.1	1756761	1758087	1756772	1758087	1756004	1756463	36,51,18	23,63,24	159,125,65	148,107,66	159	149	0.595,0.431,0.413	0.502,0.523,0.48	0.479667	0.501667	no	yes	yes	no
A3SS_650	gene8717	AOL_s00169g10	hypothetical protein	no	NW_011645726.1	+	no	0.196	0.0134528	0.0997173	-	-	19854	19927	19857	19927	18579	19655	7,6,50	0,0,0	10,5,10	0,7,0	151	149	1.0,1.0,1.0	1.0,0.413,1.0	1	0.804333	yes	no	no	yes
A3SS_653	gene8717	AOL_s00169g10	hypothetical protein	no	NW_011645726.1	+	no	-0.027	0.345347	0.839304	MSTRG.6156.5	MSTRG.6156.4	19854	19927	19858	19927	18579	19656	166,170,23	262,306,261	161,154,117	381,282,337	152	149	0.383,0.353,0.08	0.293,0.349,0.254	0.272	0.298667	no	yes	yes	no
A3SS_654	gene8717	AOL_s00169g10	hypothetical protein	no	NW_011645726.1	+	no	0.142	0.530194	1	MSTRG.6156.5	MSTRG.6156.3	19854	19927	19859	19927	18579	19656	169,170,25	43,49,336	168,158,117	323,190,154	153	149	0.793,0.772,0.068	0.336,0.447,0.425	0.544333	0.402667	yes	no	no	yes
A3SS_655	gene8717	AOL_s00169g10	hypothetical protein	no	NW_011645726.1	+	no	0.109	0.0839455	0.35402	MSTRG.6156.4	MSTRG.6156.3	19858	19927	19859	19927	18579	19656	265,306,263	43,49,336	388,286,337	323,190,154	149	149	0.86,0.862,0.439	0.546,0.601,0.686	0.720333	0.611	yes	no	no	yes
A3SS_656	gene8717	AOL_s00169g10	hypothetical protein	no	NW_011645726.1	+	no	0.203	0.313915	0.812555	MSTRG.6156.1	MSTRG.6156.9	19853	19927	19854	19927	18846	19656	91,2,99	159,164,11	1,83,46	151,149,106	149	149	0.364,0.012,0.9	0.007,0.358,0.303	0.425333	0.222667	yes	no	no	yes
A3SS_657	gene8717	AOL_s00169g10	hypothetical protein	no	NW_011645726.1	+	no	-0.143	0.790704	1	MSTRG.6156.1	MSTRG.6156.2	19853	19927	19857	19927	18846	19656	98,8,111	157,0,0	11,88,56	0,0,13	152	149	0.38,1.0,1.0	1.0,1.0,0.809	0.793333	0.936333	no	yes	yes	no
A3SS_658	gene8717	AOL_s00169g10	hypothetical protein	no	NW_011645726.1	+	no	0.061	0.227619	0.673491	MSTRG.6156.1	MSTRG.6156.7	19853	19927	19858	19927	18846	19656	98,8,111	262,306,261	11,88,57	381,282,337	153	149	0.267,0.025,0.293	0.027,0.233,0.141	0.195	0.133667	yes	no	no	yes
A3SS_659	gene8717	AOL_s00169g10	hypothetical protein	no	NW_011645726.1	+	no	-0.129	0.0848691	0.354772	MSTRG.6156.9	MSTRG.6156.2	19854	19927	19857	19927	18846	19656	166,170,23	157,0,0	161,154,116	0,0,13	151	149	0.511,1.0,1.0	1.0,1.0,0.898	0.837	0.966	no	yes	yes	no
A3SS_66	gene10846	AOL_s00215g294	hypothetical protein	no	NW_011645772.1	+	no	0.018	0.971644	1	MSTRG.7592.2	MSTRG.7592.1	939806	940853	939809	940853	937607	939712	0,1,5	2,1,4	4,0,1	2,1,2	151	149	0.0,0.497,0.552	0.664,0.0,0.33	0.349667	0.331333	yes	no	no	yes
A3SS_662	gene3984	AOL_s00076g81	hypothetical protein	no	NW_011645633.1	+	no	-0.042	0.0697316	0.317323	MSTRG.2839.11,MSTRG.2839.14	MSTRG.2839.9,MSTRG.2839.12	348055	348679	348058	348679	347751	347988	84,157,61	4,14,11	134,266,283	7,17,14	151	149	0.954,0.917,0.845	0.95,0.939,0.952	0.905333	0.947	no	yes	yes	no
A3SS_663	gene3984	AOL_s00076g81	hypothetical protein	no	NW_011645633.1	+	no	-0.034	1	1	MSTRG.2839.14	-	350187	353469	350517	353469	348799	349939	35,33,27	2,0,0	28,33,27	0,0,0	298	149	0.897,1.0,1.0	1.0,1.0,1.0	0.965667	1	no	yes	yes	no
A3SS_664	gene10532	AOL_s00210g381	hypothetical protein	no	NW_011645767.1	-	no	-0.075	1	1	MSTRG.7397.6	MSTRG.7397.11	1324488	1324702	1324488	1324695	1324755	1324970	5,0,4	1,0,1	12,2,3	6,0,0	155	149	0.828,NA,0.794	0.658,1.0,1.0	0.811	0.886	no	yes	yes	no
A3SS_666	gene5173	AOL_s00078g560	hypothetical protein	no	NW_011645635.1	+	no	-0.005	1	1	MSTRG.3688.4	MSTRG.3688.5	1928182	1928742	1928417	1928742	1927770	1928088	138,160,131	0,0,1	70,73,73	0,0,0	298	149	1.0,1.0,0.985	1.0,1.0,1.0	0.995	1	no	yes	yes	no
A3SS_667	gene5173	AOL_s00078g560	hypothetical protein	no	NW_011645635.1	+	no	0.019	0.584278	1	MSTRG.3688.8	MSTRG.3688.9	1928182	1928742	1928417	1928742	1927902	1928056	170,217,177	1,9,0	106,84,95	0,3,4	298	149	0.988,0.923,1.0	1.0,0.933,0.922	0.970333	0.951667	yes	no	no	yes
A3SS_67	gene5202	AOL_s00078g589	hypothetical protein	no	NW_011645635.1	-	no	0.102	1	1	MSTRG.3700.1	MSTRG.3700.2	2020718	2023350	2020718	2023273	2023425	2023537	9,1,12	0,0,0	19,5,9	1,1,0	225	149	1.0,1.0,1.0	0.926,0.768,1.0	1	0.898	yes	no	no	yes
A3SS_670	gene5173	AOL_s00078g560	hypothetical protein	no	NW_011645635.1	+	no	0.507	1	1	MSTRG.3688.2	MSTRG.3688.5	1933105	1934640	1933156	1934640	1931481	1933006	6,1,11	0,0,2	0,0,1	0,0,1	199	149	1.0,1.0,0.805	NA,NA,0.428	0.935	0.428	yes	no	no	yes
A3SS_671	gene5173	AOL_s00078g560	hypothetical protein	no	NW_011645635.1	+	no	0.486	1	1	MSTRG.3688.8,MSTRG.3688.9	MSTRG.3688.5	1933108	1934640	1933156	1934640	1931481	1933006	1,1,8	0,0,2	0,0,1	0,0,1	196	149	1.0,1.0,0.753	NA,NA,0.432	0.917667	0.432	yes	no	no	yes
A3SS_672	gene4204	AOL_s00076g301	hypothetical protein	no	NW_011645633.1	+	no	-0.007	0.0958031	0.38698	MSTRG.3006.1	MSTRG.3006.2	1102189	1102572	1102215	1102572	1101564	1102135	0,4,3	20,57,6	7,6,5	39,38,30	174	149	0.0,0.057,0.3	0.133,0.119,0.125	0.119	0.125667	no	yes	yes	no
A3SS_673	gene3071	AOL_s00054g405	hypothetical protein	no	NW_011645611.1	-	no	-0.072	0.653305	1	MSTRG.2189.1,MSTRG.2189.2	MSTRG.2189.4	1313272	1315222	1313272	1315205	1315361	1315382	14,5,15	1,2,2	19,16,13	3,1,1	165	149	0.927,0.693,0.871	0.851,0.935,0.922	0.830333	0.902667	no	yes	yes	no
A3SS_677	gene1884	AOL_s00043g47	hypothetical protein	no	NW_011645600.1	-	no	-0.238	0.0117296	0.0888981	MSTRG.1343.3	MSTRG.1343.1	142019	143105	142019	143011	144849	145008	20,22,21	15,6,14	31,25,15	3,1,8	242	149	0.451,0.693,0.48	0.864,0.939,0.536	0.541333	0.779667	no	yes	yes	no
A3SS_678	gene1884	AOL_s00043g47	hypothetical protein	no	NW_011645600.1	-	no	0.037	0.565732	1	MSTRG.1343.5	MSTRG.1343.4	142019	145012	142019	145000	145419	145650	1,2,4	5,9,2	0,7,1	12,2,8	160	149	0.157,0.171,0.651	0.0,0.765,0.104	0.326333	0.289667	yes	no	no	yes
A3SS_679	gene1884	AOL_s00043g47	hypothetical protein	no	NW_011645600.1	-	no	0.079	0.661492	1	MSTRG.1343.1	MSTRG.1343.2	145419	145650	145419	145635	145924	147914	10,25,10	6,7,2	6,28,8	9,4,3	163	149	0.604,0.766,0.82	0.379,0.865,0.709	0.73	0.651	yes	no	no	yes
A3SS_684	gene10631	AOL_s00215g79	hypothetical protein	no	NW_011645772.1	-	no	0.065	0.55503	1	MSTRG.7463.3	MSTRG.7463.2	309778	313537	309778	312443	313606	315543	35,8,18	6,5,13	10,18,29	8,11,11	298	149	0.745,0.444,0.409	0.385,0.45,0.569	0.532667	0.468	yes	no	no	yes
A3SS_685	gene2082	AOL_s00043g245	hypothetical protein	no	NW_011645600.1	+	no	0.034	0.882867	1	rna2082	MSTRG.1461.1	792751	793296	792755	793296	792454	792641	29,114,29	0,0,0	12,27,23	0,3,0	152	149	1.0,1.0,1.0	1.0,0.898,1.0	1	0.966	yes	no	no	yes
A3SS_686	gene4945	AOL_s00078g332	hypothetical protein	no	NW_011645635.1	+	no	0.273	0.058842	0.278338	MSTRG.3510.2,rna4945	MSTRG.3510.1	1109453	1109582	1109456	1109582	1108678	1109389	5,14,7	3,10,0	7,5,10	12,9,5	151	149	0.622,0.58,1.0	0.365,0.354,0.664	0.734	0.461	yes	no	no	yes
A3SS_687	gene9986	AOL_s00193g25	hypothetical protein	no	NW_011645750.1	-	no	0.037	0.134333	0.485355	MSTRG.7018.1,rna9986	MSTRG.7018.2	88090	88433	88090	88389	88516	89091	61,130,70	0,0,0	92,51,73	0,0,7	192	149	1.0,1.0,1.0	1.0,1.0,0.89	1	0.963333	yes	no	no	yes
A3SS_688	gene6993	AOL_s00083g464	hypothetical protein	no	NW_011645640.1	-	no	0.036	0.78238	1	MSTRG.4984.1	MSTRG.4984.2	1630133	1631050	1630133	1631045	1631103	1631392	0,33,9	6,15,0	25,0,28	18,23,0	153	149	0.0,0.682,1.0	0.575,0.0,1.0	0.560667	0.525	yes	no	no	yes
A3SS_689	gene6645	AOL_s00083g116	hypothetical protein	no	NW_011645640.1	-	no	0.115	0.296374	0.785537	MSTRG.4743.1	MSTRG.4743.2	406222	407924	406222	407914	407996	409182	90,81,264	79,79,214	29,0,27	18,14,17	158	149	0.518,0.492,0.538	0.603,0.0,0.6	0.516	0.401	yes	no	no	yes
A3SS_690	gene3725	AOL_s00075g64	hypothetical protein	no	NW_011645632.1	-	no	-0.039	1	1	MSTRG.2652.1	rna3725	242731	242788	242731	242779	242846	243422	7,2,8	0,0,1	0,1,2	0,0,0	157	149	1.0,1.0,0.884	NA,1.0,1.0	0.961333	1	no	yes	yes	no
A3SS_692	gene5269	AOL_s00079g44	hypothetical protein	no	NW_011645636.1	+	no	-0.047	0.570572	1	MSTRG.3743.1	MSTRG.3743.2	107515	107655	107519	107655	106894	107448	16,30,19	20,31,26	17,43,27	32,39,16	152	149	0.44,0.487,0.417	0.342,0.519,0.623	0.448	0.494667	no	yes	yes	no
A3SS_693	gene5269	AOL_s00079g44	hypothetical protein	no	NW_011645636.1	+	no	0.025	0.729952	1	rna5269	MSTRG.3743.2	107714	108587	107729	108587	107519	107655	1,1,5	46,101,29	6,0,0	56,55,55	163	149	0.019,0.009,0.136	0.089,0.0,0.0	0.0546667	0.0296667	yes	no	no	yes
A3SS_694	gene7007	AOL_s00083g478	hypothetical protein	no	NW_011645640.1	+	no	-0.047	0.0524897	0.254518	MSTRG.5034.2	rna7007,MSTRG.5034.1	1664862	1665472	1664884	1665472	1664561	1664810	5,4,4	67,104,76	4,8,3	39,57,28	170	149	0.061,0.033,0.044	0.082,0.11,0.086	0.046	0.0926667	no	yes	yes	no
A3SS_695	gene3723	AOL_s00075g62	hypothetical protein	no	NW_011645632.1	+	no	-0.158	0.0933857	0.380406	MSTRG.2651.1	MSTRG.2651.3,MSTRG.2651.2,MSTRG.2651.5,MSTRG.2651.6	239034	239458	239097	239458	237842	238878	8,9,9	11,13,10	10,9,10	5,8,7	211	149	0.339,0.328,0.389	0.585,0.443,0.502	0.352	0.51	no	yes	yes	no
A3SS_696	gene3723	AOL_s00075g62	hypothetical protein	no	NW_011645632.1	+	no	0.161	0.277831	0.756669	MSTRG.2651.1,MSTRG.2651.5,MSTRG.2651.6	MSTRG.2651.3,MSTRG.2651.2	239792	239848	239800	239848	239573	239594	18,15,19	7,8,0	12,9,3	3,6,3	156	149	0.711,0.642,1.0	0.793,0.589,0.489	0.784333	0.623667	yes	no	no	yes
A3SS_7	gene7474	AOL_s00097g291	hypothetical protein	no	NW_011645654.1	-	no	0.335	0.0205046	0.135491	MSTRG.5303.2	MSTRG.5303.1	1008315	1010319	1008315	1010314	1010414	1011757	15,32,22	5,31,20	0,2,8	6,11,5	153	149	0.745,0.501,0.517	0.0,0.15,0.609	0.587667	0.253	yes	no	no	yes
A3SS_700	gene6331	AOL_s00081g163	hypothetical protein	no	NW_011645638.1	-	no	0.21	0.0982895	0.392612	MSTRG.4512.2	MSTRG.4512.3	556717	557843	556717	557837	558044	558185	11,7,14	3,9,0	5,13,6	7,5,7	154	149	0.78,0.429,1.0	0.409,0.716,0.453	0.736333	0.526	yes	no	no	yes
A3SS_701	gene10957	AOL_s00215g405	hypothetical protein	no	NW_011645772.1	+	no	-0.143	0.0171568	0.116375	MSTRG.7686.2	rna10957	1347964	1348788	1348002	1348788	1347676	1347905	0,2,1	3,11,7	4,1,4	7,7,10	186	149	0.0,0.127,0.103	0.314,0.103,0.243	0.0766667	0.22	no	yes	yes	no
A3SS_704	gene3803	AOL_s00075g142	hypothetical protein	no	NW_011645632.1	+	no	-0.123	0.0438081	0.22339	MSTRG.2704.2,MSTRG.2704.3,MSTRG.2704.6,MSTRG.2704.5	rna3803,MSTRG.2704.1,MSTRG.2704.7,MSTRG.2704.4	542137	542181	542163	542181	541883	542028	20,34,14	34,61,42	18,20,14	21,23,18	174	149	0.335,0.323,0.222	0.423,0.427,0.4	0.293333	0.416667	no	yes	yes	no
A3SS_705	gene3803	AOL_s00075g142	hypothetical protein	no	NW_011645632.1	+	no	0.161	0.029159	0.167723	MSTRG.2704.3	MSTRG.2704.2,MSTRG.2704.5	542265	542449	542277	542449	542137	542181	37,48,36	13,34,15	17,18,17	19,20,11	160	149	0.726,0.568,0.691	0.455,0.456,0.59	0.661667	0.500333	yes	no	no	yes
A3SS_706	gene1981	AOL_s00043g144	hypothetical protein	no	NW_011645600.1	-	no	0.455	1	1	MSTRG.1415.1	MSTRG.1415.2	468448	468853	468448	468848	468921	475336	27,42,15	33,63,13	0,0,0	0,2,0	153	149	0.443,0.394,0.529	NA,0.0,NA	0.455333	0	yes	no	no	yes
A3SS_708	gene6127	AOL_s00080g402	hypothetical protein	no	NW_011645637.1	-	no	-0.005	0.645816	1	MSTRG.4350.1	MSTRG.4350.2	1443782	1444178	1443782	1443866	1444269	1446288	22,12,39	0,1,2	7,12,7	0,0,1	298	149	1.0,0.857,0.907	1.0,1.0,0.778	0.921333	0.926	no	yes	yes	no
A3SS_709	gene1469	AOL_s00007g218	hypothetical protein	no	NW_011645564.1	+	no	-0.124	1	1	MSTRG.1028.1	MSTRG.1028.2	798806	800222	798835	800222	797361	798758	0,4,0	6,0,1	1,0,0	1,0,0	177	149	0.0,1.0,0.0	0.457,NA,NA	0.333333	0.457	no	yes	yes	no
A3SS_710	gene5859	AOL_s00080g134	hypothetical protein	no	NW_011645637.1	+	no	-0.056	0.184883	0.595667	-	MSTRG.4159.4	495097	496758	496100	496758	491900	492851	32,44,55	2,4,0	88,138,114	3,0,2	298	149	0.889,0.846,1.0	0.936,1.0,0.966	0.911667	0.967333	no	yes	yes	no
A3SS_711	gene2649	AOL_s00043g813	hypothetical protein	no	NW_011645600.1	+	no	0.012	1	1	MSTRG.1884.2,MSTRG.1884.4	-	2765836	2765957	2765896	2765957	2765583	2765757	54,67,82	0,0,0	38,52,44	1,0,0	208	149	1.0,1.0,1.0	0.965,1.0,1.0	1	0.988333	yes	no	no	yes
A3SS_712	gene2649	AOL_s00043g813	hypothetical protein	no	NW_011645600.1	+	no	-0.011	0.297171	0.785537	MSTRG.1884.2	MSTRG.1884.4	2766016	2766108	2766027	2766108	2765836	2765957	22,28,28	205,381,386	26,20,30	258,253,258	159	149	0.091,0.064,0.064	0.086,0.069,0.098	0.073	0.0843333	no	yes	yes	no
A3SS_714	gene1868	AOL_s00043g31	hypothetical protein	no	NW_011645600.1	+	no	0.015	1	1	rna1868	MSTRG.1303.4,MSTRG.1303.1,MSTRG.1303.2	101768	101857	101774	101857	101580	101705	1,0,0	21,8,24	0,0,0	30,31,38	154	149	0.044,0.0,0.0	0.0,0.0,0.0	0.0146667	0	yes	no	no	yes
A3SS_715	gene1868	AOL_s00043g31	hypothetical protein	no	NW_011645600.1	+	no	-0.006	0.626274	1	MSTRG.1303.1	MSTRG.1303.4	103573	103683	103655	103683	102640	103473	4,17,43	1,0,1	11,4,12	3,0,0	230	149	0.722,1.0,0.965	0.704,1.0,1.0	0.895667	0.901333	no	yes	yes	no
A3SS_716	gene8423	AOL_s00112g43	hypothetical protein	no	NW_011645669.1	-	no	-0.007	0.120238	0.455004	MSTRG.5952.2	MSTRG.5952.1	148531	149107	148531	149104	149300	150053	4,4,3	27,56,23	0,3,1	19,34,3	151	149	0.128,0.066,0.114	0.0,0.08,0.248	0.102667	0.109333	no	yes	yes	no
A3SS_718	gene9905	AOL_s00188g307	hypothetical protein	no	NW_011645745.1	+	no	0.002	0.563125	1	MSTRG.6975.7	MSTRG.6975.8,rna9905,MSTRG.6975.1,MSTRG.6975.2,MSTRG.6975.3,MSTRG.6975.4,MSTRG.6975.5	1044785	1045558	1044792	1045558	1044495	1044709	4,5,22	184,145,693	1,4,17	230,88,518	155	149	0.02,0.032,0.03	0.004,0.042,0.031	0.0273333	0.0256667	yes	no	no	yes
A3SS_72	gene9694	AOL_s00188g95	hypothetical protein	no	NW_011645745.1	-	no	0.011	0.817827	1	MSTRG.6814.1	MSTRG.6814.2	275308	275562	275308	275551	275692	275860	53,68,77	27,15,20	33,33,48	8,14,17	159	149	0.648,0.809,0.783	0.794,0.688,0.726	0.746667	0.736	yes	no	no	yes
A3SS_721	gene739	AOL_s00006g80	hypothetical protein	no	NW_011645563.1	-	no	0.363	1	1	-	MSTRG.577.2	198042	198396	198042	198388	198480	198724	1,3,1	0,7,0	1,4,0	3,3,0	156	149	1.0,0.29,1.0	0.241,0.56,NA	0.763333	0.4005	yes	no	no	yes
A3SS_722	gene739	AOL_s00006g80	hypothetical protein	no	NW_011645563.1	-	no	0.102	0.371089	0.8783	MSTRG.577.4,MSTRG.577.1,MSTRG.577.3	MSTRG.577.2	199095	199405	199095	199396	199512	205948	3,13,14	0,5,3	9,14,13	1,6,7	157	149	1.0,0.712,0.816	0.895,0.689,0.638	0.842667	0.740667	yes	no	no	yes
A3SS_725	gene1380	AOL_s00007g129	hypothetical protein	no	NW_011645564.1	+	no	-0.096	1	1	rna1380	MSTRG.970.1	478824	478999	478860	478999	478578	478651	0,0,0	2,5,8	0,1,0	3,2,8	184	149	0.0,0.0,0.0	0.0,0.288,0.0	0	0.096	no	yes	yes	no
A3SS_726	gene1436	AOL_s00007g185	hypothetical protein	no	NW_011645564.1	+	no	0.016	0.495481	1	MSTRG.1018.1	MSTRG.1018.2	703690	704493	704182	704493	702062	703294	197,385,253	8,8,23	148,189,135	12,10,6	298	149	0.925,0.96,0.846	0.86,0.904,0.918	0.910333	0.894	yes	no	no	yes
A3SS_727	gene7249	AOL_s00097g66	hypothetical protein	no	NW_011645654.1	+	no	-0.039	0.590808	1	MSTRG.5140.1,rna7249	MSTRG.5140.2	289519	289828	289532	289828	289388	289448	2,8,24	1,0,1	13,7,8	2,1,0	161	149	0.649,1.0,0.957	0.857,0.866,1.0	0.868667	0.907667	no	yes	yes	no
A3SS_729	gene6534	AOL_s00083g4	hypothetical protein	no	NW_011645640.1	+	no	0.021	0.392237	0.903904	MSTRG.4667.1	MSTRG.4667.2	24592	24824	24595	24824	20934	24150	140,209,132	16,43,17	294,597,267	63,101,40	151	149	0.896,0.827,0.885	0.822,0.854,0.868	0.869333	0.848	yes	no	no	yes
A3SS_730	gene10651	AOL_s00215g99	hypothetical protein	no	NW_011645772.1	+	no	0.05	1	1	MSTRG.7476.1	MSTRG.7476.2	364502	364976	364506	364976	363943	364427	0,2,0	0,0,0	11,5,29	0,0,5	152	149	NA,1.0,NA	1.0,1.0,0.85	1	0.95	yes	no	no	yes
A3SS_731	gene3461	AOL_s00054g795	hypothetical protein	no	NW_011645611.1	-	no	0.025	1	1	rna3461,MSTRG.2463.3	MSTRG.2463.1,MSTRG.2463.2	2654196	2654585	2654196	2654550	2654645	2654754	4,20,9	0,0,0	15,11,11	1,0,0	183	149	1.0,1.0,1.0	0.924,1.0,1.0	1	0.974667	yes	no	no	yes
A3SS_732	gene6558	AOL_s00083g28	hypothetical protein	no	NW_011645640.1	+	no	-0.008	0.933371	1	MSTRG.4684.2	MSTRG.4684.1,rna6558	136294	137035	136299	137035	135862	136220	7,13,6	23,39,21	9,11,7	23,44,21	153	149	0.229,0.245,0.218	0.276,0.196,0.245	0.230667	0.239	no	yes	yes	no
A3SS_733	gene5542	AOL_s00079g317	hypothetical protein	no	NW_011645636.1	+	no	0.162	1	1	rna5542	MSTRG.3924.1	1014438	1014600	1014540	1014600	1014059	1014380	0,2,6	0,0,1	6,4,3	3,0,1	250	149	NA,1.0,0.781	0.544,1.0,0.641	0.8905	0.728333	yes	no	no	yes
A3SS_734	gene7911	AOL_s00109g80	hypothetical protein	no	NW_011645666.1	-	no	0.067	0.256966	0.721713	MSTRG.5613.4,MSTRG.5613.5,MSTRG.5613.2,MSTRG.5613.3,MSTRG.5613.1	MSTRG.5613.8	282544	285696	282544	285674	285756	286086	40,52,27	2,7,8	22,24,26	6,12,1	170	149	0.946,0.867,0.747	0.763,0.637,0.958	0.853333	0.786	yes	no	no	yes
A3SS_735	gene7911	AOL_s00109g80	hypothetical protein	no	NW_011645666.1	-	no	0.036	0.701882	1	MSTRG.5613.7	MSTRG.5613.6	285756	286298	285756	286236	286359	286551	7,3,2	8,13,0	8,1,6	1,4,6	210	149	0.383,0.141,1.0	0.85,0.151,0.415	0.508	0.472	yes	no	no	yes
A3SS_736	gene3711	AOL_s00075g50	hypothetical protein	no	NW_011645632.1	-	no	-0.022	0.810865	1	MSTRG.2636.2	MSTRG.2636.1	189912	191858	189912	191679	191954	192257	42,40,36	40,35,36	42,48,36	24,40,50	298	149	0.344,0.364,0.333	0.467,0.375,0.265	0.347	0.369	no	yes	yes	no
A3SS_737	gene169	AOL_s00004g169	hypothetical protein	no	NW_011645561.1	-	no	-0.039	0.533542	1	MSTRG.121.1	MSTRG.121.2	560386	560544	560386	560536	560647	562511	6,3,10	3,0,7	6,10,5	4,3,0	156	149	0.656,1.0,0.577	0.589,0.761,1.0	0.744333	0.783333	no	yes	yes	no
A3SS_739	gene10596	AOL_s00215g44	hypothetical protein	no	NW_011645772.1	+	no	0.075	0.00503655	0.0510039	MSTRG.7429.3,rna10596	MSTRG.7429.2	158305	161179	158311	161179	157814	158246	20,22,23	0,0,0	24,37,42	3,0,5	154	149	1.0,1.0,1.0	0.886,1.0,0.89	1	0.925333	yes	no	no	yes
A3SS_74	gene8397	AOL_s00112g17	hypothetical protein	no	NW_011645669.1	-	no	0.018	0.92377	1	MSTRG.5931.6	MSTRG.5931.3	49492	49615	49492	49592	49710	50538	8,13,7	5,3,7	5,2,4	2,1,4	171	149	0.582,0.791,0.466	0.685,0.635,0.466	0.613	0.595333	yes	no	no	yes
A3SS_740	gene4919	AOL_s00078g306	hypothetical protein	no	NW_011645635.1	-	no	0.019	0.979047	1	MSTRG.3483.1	MSTRG.3483.3	985862	987112	985862	987109	987225	989308	16,3,17	0,6,7	6,4,4	2,3,2	151	149	1.0,0.33,0.706	0.747,0.568,0.664	0.678667	0.659667	yes	no	no	yes
A3SS_742	gene6970	AOL_s00083g441	hypothetical protein	no	NW_011645640.1	-	no	-0.085	0.162977	0.558004	MSTRG.4990.2,MSTRG.4990.7	MSTRG.4990.5,MSTRG.4990.4,MSTRG.4990.6	1545529	1549989	1545529	1549976	1550084	1552345	64,71,70	150,138,207	16,13,20	17,28,37	161	149	0.283,0.323,0.238	0.466,0.301,0.333	0.281333	0.366667	no	yes	yes	no
A3SS_743	gene3391	AOL_s00054g725	hypothetical protein	no	NW_011645611.1	+	no	-0.335	1	1	MSTRG.2429.2	MSTRG.2429.1	2397932	2398145	2397936	2398145	2397649	2397882	0,0,3	5,2,3	0,1,0	0,0,2	152	149	0.0,0.0,0.495	NA,1.0,0.0	0.165	0.5	no	yes	yes	no
A3SS_745	gene10569	AOL_s00215g17	hypothetical protein	no	NW_011645772.1	-	no	0.101	1	1	MSTRG.7405.1	MSTRG.7405.2	63875	63979	63875	63976	64037	65096	2,7,11	0,0,0	6,4,0	0,1,0	151	149	1.0,1.0,1.0	1.0,0.798,NA	1	0.899	yes	no	no	yes
A3SS_746	gene10807	AOL_s00215g255	hypothetical protein	no	NW_011645772.1	+	no	0	1	1	MSTRG.7582.6	-	819709	819888	819771	819888	819207	819330	2852,2573,5338	0,0,5	5343,6763,5136	1,0,0	210	149	1.0,1.0,0.999	1.0,1.0,1.0	0.999667	1	no_difference	no_difference	no_difference	no_difference
A3SS_747	gene8887	AOL_s00169g180	hypothetical protein	no	NW_011645726.1	+	no	-0.182	0.0501899	0.245487	MSTRG.6253.3	MSTRG.6253.1,MSTRG.6253.4	609868	610727	609871	610727	608799	609802	6,3,13	3,2,4	4,2,4	3,0,0	151	149	0.664,0.597,0.762	0.568,1.0,1.0	0.674333	0.856	no	yes	yes	no
A3SS_748	gene9303	AOL_s00173g211	hypothetical protein	no	NW_011645730.1	-	no	0.076	0.442713	0.96751	MSTRG.6546.2,MSTRG.6546.1	MSTRG.6546.3	715500	715625	715500	715618	715775	717695	14,17,13	1,4,2	10,13,20	5,4,1	155	149	0.931,0.803,0.862	0.658,0.758,0.951	0.865333	0.789	yes	no	no	yes
A3SS_75	gene3834	AOL_s00075g173	hypothetical protein	no	NW_011645632.1	+	no	-0.007	0.746949	1	MSTRG.2725.2	MSTRG.2725.1	654636	655595	654639	655595	652798	654581	27,47,25	17,57,20	37,26,35	21,32,28	151	149	0.61,0.449,0.552	0.635,0.445,0.552	0.537	0.544	no	yes	yes	no
A3SS_750	gene35	AOL_s00004g35	hypothetical protein	no	NW_011645561.1	+	no	-0.011	0.425878	0.945082	MSTRG.28.3	rna35,MSTRG.28.1	131131	131723	131141	131723	131044	131069	0,0,1	8,2,7	1,3,0	17,26,23	158	149	0.0,0.0,0.119	0.053,0.098,0.0	0.0396667	0.0503333	no	yes	yes	no
A3SS_751	gene1070	AOL_s00006g411	hypothetical protein	no	NW_011645563.1	+	no	0.27	0.0103134	0.0838803	MSTRG.795.3	MSTRG.795.1	1356791	1357430	1356795	1357430	1353925	1356727	6,12,3	0,4,0	15,10,13	3,5,16	152	149	1.0,0.746,1.0	0.831,0.662,0.443	0.915333	0.645333	yes	no	no	yes
A3SS_752	gene4689	AOL_s00078g76	hypothetical protein	no	NW_011645635.1	+	no	0.08	0.374444	0.879821	MSTRG.3333.1	MSTRG.3333.3	252778	253308	252781	253308	252473	252716	21,7,42	3,1,9	2,2,4	0,4,0	151	149	0.874,0.874,0.822	1.0,0.33,1.0	0.856667	0.776667	yes	no	no	yes
A3SS_753	gene9347	AOL_s00173g255	hypothetical protein	no	NW_011645730.1	+	no	-0.022	1	1	MSTRG.6581.4	MSTRG.6581.6	883505	885763	883595	885763	883225	883419	13,46,10	0,2,0	11,18,20	0,0,0	238	149	1.0,0.935,1.0	1.0,1.0,1.0	0.978333	1	no	yes	yes	no
A3SS_754	gene5769	AOL_s00080g44	hypothetical protein	no	NW_011645637.1	+	no	-0.105	1	1	MSTRG.4087.1	MSTRG.4087.2,rna5769	135150	135373	135180	135373	134839	135081	0,0,2	5,0,8	5,0,3	7,7,10	178	149	0.0,NA,0.173	0.374,0.0,0.201	0.0865	0.191667	no	yes	yes	no
A3SS_759	gene7759	AOL_s00097g576	hypothetical protein	no	NW_011645654.1	-	no	-0.033	0.214519	0.661972	rna7759,MSTRG.5513.8,MSTRG.5513.3,MSTRG.5513.2,MSTRG.5513.4,MSTRG.5513.7	MSTRG.5513.6	1962634	1962735	1962634	1962723	1962798	1962975	22,27,24	2,2,0	16,4,12	1,0,0	160	149	0.911,0.926,1.0	0.937,1.0,1.0	0.945667	0.979	no	yes	yes	no
A3SS_76	gene4656	AOL_s00078g43	hypothetical protein	no	NW_011645635.1	-	no	0.087	1	1	MSTRG.3316.8	MSTRG.3316.10,MSTRG.3316.6,MSTRG.3316.7	130732	131533	130732	131527	131604	132765	0,1,1	16,9,2	2,0,0	10,17,14	154	149	0.0,0.097,0.326	0.162,0.0,0.0	0.141	0.054	yes	no	no	yes
A3SS_763	gene5953	AOL_s00080g228	hypothetical protein	no	NW_011645637.1	+	no	-0.066	1	1	MSTRG.4224.2,MSTRG.4224.1	MSTRG.4224.5	813503	813812	813559	813812	812981	813400	0,1,9	0,0,1	8,1,4	0,0,0	204	149	NA,1.0,0.868	1.0,1.0,1.0	0.934	1	no	yes	yes	no
A3SS_764	gene4246	AOL_s00076g343	hypothetical protein	no	NW_011645633.1	-	no	0.086	0.0107358	0.0857672	MSTRG.3042.3	MSTRG.3042.1	1257730	1257976	1257730	1257971	1258066	1259793	115,301,120	0,72,16	94,128,119	20,36,24	153	149	1.0,0.803,0.88	0.821,0.776,0.828	0.894333	0.808333	yes	no	no	yes
A3SS_765	gene5237	AOL_s00079g12	hypothetical protein	no	NW_011645636.1	-	no	0.029	0.23383	0.68538	rna5237,MSTRG.3724.1	MSTRG.3724.3	35044	35160	35044	35155	35216	35310	38,39,77	5,0,6	76,78,82	7,5,12	153	149	0.881,1.0,0.926	0.914,0.938,0.869	0.935667	0.907	yes	no	no	yes
A3SS_768	gene9029	AOL_s00170g50	hypothetical protein	no	NW_011645727.1	+	no	0.01	1	1	rna9029	MSTRG.6333.1,MSTRG.6333.2	159253	159483	159268	159483	159007	159182	0,0,1	13,23,30	0,0,0	31,8,25	163	149	0.0,0.0,0.03	0.0,0.0,0.0	0.01	0	yes	no	no	yes
A3SS_770	gene211	AOL_s00004g211	hypothetical protein	no	NW_011645561.1	-	no	0.298	0.808455	1	rna211	-	694505	694915	694505	694906	695000	695781	9,5,5	1,5,0	1,0,4	1,2,0	157	149	0.895,0.487,1.0	0.487,0.0,1.0	0.794	0.495667	yes	no	no	yes
A3SS_771	gene7539	AOL_s00097g356	hypothetical protein	no	NW_011645654.1	+	no	0.612	1	1	MSTRG.5354.1	MSTRG.5354.2	1203998	1205173	1204004	1205173	1202441	1203434	4,1,3	0,3,2	0,0,0	2,0,2	154	149	1.0,0.244,0.592	0.0,NA,0.0	0.612	0	yes	no	no	yes
A3SS_772	gene8555	AOL_s00117g42	hypothetical protein	no	NW_011645674.1	-	no	0.004	1	1	MSTRG.6045.5	-	161283	161525	161283	161503	161573	162373	29,32,40	0,0,0	95,107,72	0,1,0	170	149	1.0,1.0,1.0	1.0,0.989,1.0	1	0.996333	yes	no	no	yes
A3SS_773	gene8555	AOL_s00117g42	hypothetical protein	no	NW_011645674.1	-	no	-0.101	0.331903	0.820063	MSTRG.6045.3	MSTRG.6045.10	161283	161493	161283	161481	161589	162373	6,8,3	0,4,0	19,23,17	0,1,0	160	149	1.0,0.651,1.0	1.0,0.955,1.0	0.883667	0.985	no	yes	yes	no
A3SS_774	gene8555	AOL_s00117g42	hypothetical protein	no	NW_011645674.1	-	no	-0.019	0.448885	0.977682	MSTRG.6045.9	MSTRG.6045.10	161283	161543	161283	161481	161589	162373	53,81,77	0,4,0	179,197,136	0,1,0	210	149	1.0,0.935,1.0	1.0,0.993,1.0	0.978333	0.997667	no	yes	yes	no
A3SS_775	gene8555	AOL_s00117g42	hypothetical protein	no	NW_011645674.1	-	no	0.008	1	1	MSTRG.6045.9	MSTRG.6045.3	161283	161543	161283	161493	161589	162373	47,73,74	0,0,0	163,174,119	3,0,0	198	149	1.0,1.0,1.0	0.976,1.0,1.0	1	0.992	yes	no	no	yes
A3SS_776	gene7829	AOL_s00097g646	hypothetical protein	no	NW_011645654.1	-	no	0.111	0.175943	0.579455	MSTRG.5559.1	MSTRG.5559.2	2181045	2181470	2181045	2181462	2181518	2181816	12,13,18	7,3,0	15,22,11	6,7,6	156	149	0.621,0.805,1.0	0.705,0.75,0.637	0.808667	0.697333	yes	no	no	yes
A3SS_777	gene491	AOL_s00004g492	hypothetical protein	no	NW_011645561.1	+	no	0.027	0.327656	0.820063	MSTRG.367.1	rna491	1658322	1658484	1658327	1658484	1658178	1658235	11,23,3	43,62,29	3,3,8	17,16,37	153	149	0.199,0.265,0.092	0.147,0.154,0.174	0.185333	0.158333	yes	no	no	yes
A3SS_78	gene7216	AOL_s00097g33	hypothetical protein	no	NW_011645654.1	-	no	-0.086	0.10546	0.416626	MSTRG.5114.1	MSTRG.5114.2	117740	121643	117740	121640	121752	122946	38,51,38	28,16,16	35,57,55	14,18,12	151	149	0.572,0.759,0.701	0.712,0.758,0.819	0.677333	0.763	no	yes	yes	no
A3SS_780	gene10196	AOL_s00210g44	hypothetical protein	no	NW_011645767.1	-	no	-1	1	1	rna10196	MSTRG.7169.2	187511	187788	187511	187731	187839	188280	0,0,0	1,0,0	0,0,1	0,0,0	205	149	0.0,NA,NA	NA,NA,1.0	0	1	no	yes	yes	no
A3SS_781	gene9129	AOL_s00173g37	hypothetical protein	no	NW_011645730.1	+	no	-0.319	0.0426042	0.222167	MSTRG.6410.2	MSTRG.6410.1	139995	140625	140146	140625	139083	139783	7,14,7	11,1,10	2,3,2	0,3,0	298	149	0.241,0.875,0.259	1.0,0.333,1.0	0.458333	0.777667	no	yes	yes	no
A3SS_782	gene10075	AOL_s00193g114	hypothetical protein	no	NW_011645750.1	+	no	0.005	0.887179	1	MSTRG.7083.1	MSTRG.7083.3	392899	393084	392904	393084	392323	392824	18,6,15	6,6,4	6,4,14	1,4,7	153	149	0.745,0.493,0.785	0.854,0.493,0.661	0.674333	0.669333	yes	no	no	yes
A3SS_783	gene9603	AOL_s00188g4	hypothetical protein	no	NW_011645745.1	+	no	0.026	0.626013	1	MSTRG.6781.1	MSTRG.6781.3,MSTRG.6781.2	7209	7789	7222	7789	6954	7130	7,14,9	25,58,46	6,23,11	63,56,85	161	149	0.206,0.183,0.153	0.081,0.275,0.107	0.180667	0.154333	yes	no	no	yes
A3SS_784	gene9603	AOL_s00188g4	hypothetical protein	no	NW_011645745.1	+	no	0.005	1	1	-	rna9603,MSTRG.6781.2,MSTRG.6781.1	9923	10029	9925	10029	9434	9870	0,1,0	55,60,57	0,0,0	72,62,86	150	149	0.0,0.016,0.0	0.0,0.0,0.0	0.00533333	0	yes	no	no	yes
A3SS_785	gene4558	AOL_s00076g656	hypothetical protein	no	NW_011645633.1	+	no	-0.073	0.0108894	0.0860379	MSTRG.3259.1	MSTRG.3259.2	2209753	2210074	2209786	2210074	2209233	2209576	10,31,7	0,6,1	18,10,5	2,0,0	181	149	1.0,0.81,0.852	0.881,1.0,1.0	0.887333	0.960333	no	yes	yes	no
A3SS_788	gene9140	AOL_s00173g48	hypothetical protein	no	NW_011645730.1	+	no	-0.08	1	1	MSTRG.6416.1	MSTRG.6416.2	166847	167228	166851	167228	166006	166679	0,1,1	2,0,1	2,0,1	1,0,1	152	149	0.0,1.0,0.495	0.662,NA,0.495	0.498333	0.5785	no	yes	yes	no
A3SS_789	gene7844	AOL_s00109g13	hypothetical protein	no	NW_011645666.1	-	no	0.052	1	1	MSTRG.5572.9	MSTRG.5572.10,MSTRG.5572.6	39864	39968	39864	39960	40044	40105	0,3,0	4,5,0	0,0,2	2,1,3	156	149	0.0,0.364,NA	0.0,0.0,0.389	0.182	0.129667	yes	no	no	yes
A3SS_79	gene9186	AOL_s00173g94	hypothetical protein	no	NW_011645730.1	+	no	0.714	1	1	MSTRG.6443.1	MSTRG.6443.3	317444	318112	317449	318112	316770	317309	22,14,14	7,6,6	0,0,0	3,0,0	153	149	0.754,0.694,0.694	0.0,NA,NA	0.714	0	yes	no	no	yes
A3SS_790	gene10096	AOL_s00193g135	hypothetical protein	no	NW_011645750.1	-	no	0.033	0.741089	1	MSTRG.7104.2	MSTRG.7104.1	481235	481762	481235	481443	481935	485212	43,95,45	5,17,6	37,31,51	12,4,5	298	149	0.811,0.736,0.789	0.607,0.795,0.836	0.778667	0.746	yes	no	no	yes
A3SS_791	gene700	AOL_s00006g41	hypothetical protein	no	NW_011645563.1	-	no	-0.005	1	1	MSTRG.517.7	MSTRG.517.9,MSTRG.517.12,MSTRG.517.11	103595	105383	103595	105156	105620	106825	816,950,1050	5,0,2	351,377,396	0,0,0	298	149	0.988,1.0,0.996	1.0,1.0,1.0	0.994667	1	no	yes	yes	no
A3SS_794	gene2571	AOL_s00043g735	hypothetical protein	no	NW_011645600.1	-	no	0.111	0.00647245	0.0612328	MSTRG.1823.2	MSTRG.1823.1	2486179	2486319	2486179	2486262	2486653	2486983	39,81,47	36,68,58	50,43,55	75,78,81	205	149	0.441,0.464,0.371	0.326,0.286,0.33	0.425333	0.314	yes	no	no	yes
A3SS_796	gene1714	AOL_s00007g463	hypothetical protein	no	NW_011645564.1	+	no	0.22	1	1	MSTRG.1224.1	MSTRG.1224.2	1650725	1651611	1650731	1651611	1649107	1650660	5,2,1	0,1,0	1,1,0	0,0,1	154	149	1.0,0.659,1.0	1.0,1.0,0.0	0.886333	0.666667	yes	no	no	yes
A3SS_797	gene4212	AOL_s00076g309	hypothetical protein	no	NW_011645633.1	+	no	-0.04	0.702498	1	MSTRG.3012.1	rna4212,MSTRG.3012.2	1138710	1138787	1138724	1138787	1138595	1138644	3,2,6	8,8,6	3,8,4	8,13,5	162	149	0.256,0.187,0.479	0.256,0.361,0.424	0.307333	0.347	no	yes	yes	no
A3SS_80	gene2443	AOL_s00043g607	hypothetical protein	no	NW_011645600.1	+	no	-0.043	0.377706	0.883325	MSTRG.1717.2	rna2443	2024848	2025215	2024865	2025215	2024743	2024769	0,1,4	10,43,28	0,2,0	1,5,1	165	149	0.0,0.021,0.114	0.0,0.265,0.0	0.045	0.0883333	no	yes	yes	no
A3SS_800	gene10728	AOL_s00215g176	hypothetical protein	no	NW_011645772.1	+	no	-0.108	1	1	MSTRG.7528.6	MSTRG.7528.2	589056	589387	589072	589387	588833	588956	4,4,0	1,0,0	2,3,0	0,0,0	164	149	0.784,1.0,NA	1.0,1.0,NA	0.892	1	no	yes	yes	no
A3SS_802	gene5015	AOL_s00078g402	hypothetical protein	no	NW_011645635.1	-	no	0.099	0.0841967	0.35402	rna5015	MSTRG.3574.1	1345622	1345723	1345622	1345713	1345809	1345852	17,18,39	9,11,9	34,30,36	27,15,27	158	149	0.64,0.607,0.803	0.543,0.654,0.557	0.683333	0.584667	yes	no	no	yes
A3SS_803	gene4727	AOL_s00078g114	hypothetical protein	no	NW_011645635.1	-	no	0.144	1	1	MSTRG.3364.5	MSTRG.3364.6	372329	373225	372329	373223	373289	373650	4,0,5	8,0,3	1,0,0	0,1,2	150	149	0.332,NA,0.623	1.0,0.0,0.0	0.4775	0.333333	yes	no	no	yes
A3SS_804	gene4727	AOL_s00078g114	hypothetical protein	no	NW_011645635.1	-	no	-0.059	1	1	MSTRG.3364.7	MSTRG.3364.8	372329	373223	372329	373210	373289	373660	8,0,3	1,0,0	0,1,2	0,0,0	161	149	0.881,NA,1.0	NA,1.0,1.0	0.9405	1	no	yes	yes	no
A3SS_805	gene4727	AOL_s00078g114	hypothetical protein	no	NW_011645635.1	-	no	-0.107	1	1	MSTRG.3364.9	MSTRG.3364.8	372329	373225	372329	373210	373289	373660	4,0,5	1,0,0	1,0,0	0,0,0	163	149	0.785,NA,1.0	1.0,NA,NA	0.8925	1	no	yes	yes	no
A3SS_806	gene4727	AOL_s00078g114	hypothetical protein	no	NW_011645635.1	-	no	0.323	0.0113679	0.0888424	MSTRG.3364.7,MSTRG.3364.9,MSTRG.3364.8	MSTRG.3364.6,MSTRG.3364.5	373289	373660	373289	373650	373720	375358	10,4,10	10,0,10	3,0,0	0,8,7	158	149	0.485,1.0,0.485	1.0,0.0,0.0	0.656667	0.333333	yes	no	no	yes
A3SS_808	gene793	AOL_s00006g134	hypothetical protein	no	NW_011645563.1	+	no	0.056	0.414763	0.929017	MSTRG.558.4	MSTRG.558.1,MSTRG.558.3	384483	386498	384501	386498	383943	384355	5,4,8	12,19,14	1,5,1	3,13,7	166	149	0.272,0.159,0.339	0.23,0.257,0.114	0.256667	0.200333	yes	no	no	yes
A3SS_81	gene3000	AOL_s00054g334	hypothetical protein	no	NW_011645611.1	-	no	-0.015	1	1	rna3000	MSTRG.2146.1	1073793	1073899	1073793	1073894	1073989	1074120	8,22,7	0,1,0	16,17,17	0,0,0	153	149	1.0,0.955,1.0	1.0,1.0,1.0	0.985	1	no	yes	yes	no
A3SS_810	gene5865	AOL_s00080g140	hypothetical protein	no	NW_011645637.1	-	no	-0.219	0.484928	1	MSTRG.4165.1	rna5865	520338	520558	520338	520555	520643	520823	1,9,1	4,3,6	2,1,7	0,8,4	151	149	0.198,0.747,0.141	1.0,0.11,0.633	0.362	0.581	no	yes	yes	no
A3SS_811	gene9646	AOL_s00188g47	hypothetical protein	no	NW_011645745.1	+	no	0.508	1	1	MSTRG.6763.5	MSTRG.6763.2	102838	102875	102855	102875	102492	102777	1,0,0	0,0,0	4,0,1	0,1,1	165	149	1.0,NA,NA	1.0,0.0,0.475	1	0.491667	yes	no	no	yes
A3SS_812	gene10071	AOL_s00193g110	hypothetical protein	no	NW_011645750.1	+	no	-0.073	1	1	MSTRG.7081.1	MSTRG.7081.2	373051	374424	373153	374424	372644	372956	3,1,6	0,0,1	0,0,1	0,0,0	250	149	1.0,1.0,0.781	NA,NA,1.0	0.927	1	no	yes	yes	no
A3SS_813	gene9968	AOL_s00193g7	hypothetical protein	no	NW_011645750.1	+	no	-1	1	1	MSTRG.7022.2	MSTRG.7022.3	24367	24691	24370	24691	21880	24261	0,0,0	1,0,1	1,0,0	0,0,0	151	149	0.0,NA,0.0	1.0,NA,NA	0	1	no	yes	yes	no
A3SS_814	gene4468	AOL_s00076g566	hypothetical protein	no	NW_011645633.1	+	no	-0.142	1	1	MSTRG.3199.3	MSTRG.3199.2	1934025	1934856	1934040	1934856	1932710	1933906	0,3,5	0,6,2	4,11,5	0,6,10	163	149	NA,0.314,0.696	1.0,0.626,0.314	0.505	0.646667	no	yes	yes	no
A3SS_817	gene7785	AOL_s00097g602	hypothetical protein	no	NW_011645654.1	+	no	0.051	0.403198	0.917403	MSTRG.5531.7,MSTRG.5531.6,MSTRG.5531.2	rna7785,MSTRG.5531.5,MSTRG.5531.1	2044285	2044891	2044312	2044891	2044099	2044201	2,7,6	4,9,4	7,4,4	19,5,4	175	149	0.299,0.398,0.561	0.239,0.405,0.46	0.419333	0.368	yes	no	no	yes
A3SS_82	gene3000	AOL_s00054g334	hypothetical protein	no	NW_011645611.1	-	no	-0.133	1	1	MSTRG.2146.2	MSTRG.2146.1	1073793	1073908	1073793	1073894	1073989	1074120	6,3,0	0,1,0	2,2,1	0,0,0	162	149	1.0,0.734,NA	1.0,1.0,1.0	0.867	1	no	yes	yes	no
A3SS_821	gene7411	AOL_s00097g228	hypothetical protein	no	NW_011645654.1	-	no	-0.052	0.0380317	0.210345	MSTRG.5280.2,MSTRG.5280.3,MSTRG.5280.1	MSTRG.5280.5	796077	796234	796077	796230	796340	796824	30,48,21	0,0,7	33,42,19	0,0,2	152	149	1.0,1.0,0.746	1.0,1.0,0.903	0.915333	0.967667	no	yes	yes	no
A3SS_822	gene3195	AOL_s00054g529	hypothetical protein	no	NW_011645611.1	+	no	0.132	1	1	-	MSTRG.2299.8	1705614	1705686	1705661	1705686	1703054	1703906	6,5,0	0,0,0	4,5,2	0,0,1	195	149	1.0,1.0,NA	1.0,1.0,0.604	1	0.868	yes	no	no	yes
A3SS_823	gene3195	AOL_s00054g529	hypothetical protein	no	NW_011645611.1	+	no	0.079	0.560738	1	MSTRG.2299.7	MSTRG.2299.1,MSTRG.2299.3,MSTRG.2299.5,MSTRG.2299.8	1705614	1705686	1705661	1705686	1704447	1704685	15,20,8	5,17,12	8,7,3	5,6,7	195	149	0.696,0.473,0.337	0.55,0.471,0.247	0.502	0.422667	yes	no	no	yes
A3SS_824	gene3195	AOL_s00054g529	hypothetical protein	no	NW_011645611.1	+	no	-0.053	0.507144	1	MSTRG.2299.3,MSTRG.2299.7,MSTRG.2299.8	MSTRG.2299.1,MSTRG.2299.5	1706216	1706883	1706618	1706883	1705938	1706047	48,116,42	13,18,18	28,32,40	6,8,7	298	149	0.649,0.763,0.538	0.7,0.667,0.741	0.65	0.702667	no	yes	yes	no
A3SS_825	gene8155	AOL_s00110g115	hypothetical protein	no	NW_011645667.1	-	no	0.154	0.315989	0.812555	MSTRG.5793.1	MSTRG.5793.2	409523	410433	409523	410339	410535	412558	3,20,6	1,11,2	8,6,10	4,7,7	242	149	0.649,0.528,0.649	0.552,0.345,0.468	0.608667	0.455	yes	no	no	yes
A3SS_826	gene4610	AOL_s00076g708	hypothetical protein	no	NW_011645633.1	-	no	-0.045	0.845512	1	MSTRG.3289.1	MSTRG.3289.2	2405774	2406870	2405774	2406862	2406943	2407212	11,6,11	1,2,1	9,9,17	2,0,2	156	149	0.913,0.741,0.913	0.811,1.0,0.89	0.855667	0.900333	no	yes	yes	no
A3SS_827	gene10840	AOL_s00215g288	hypothetical protein	no	NW_011645772.1	-	no	0.113	0.122336	0.455748	MSTRG.7601.1,MSTRG.7601.2	MSTRG.7601.5	906846	907324	906846	907310	907412	909218	6,20,11	0,4,0	8,11,9	4,2,0	162	149	1.0,0.821,1.0	0.648,0.835,1.0	0.940333	0.827667	yes	no	no	yes
A3SS_829	gene4231	AOL_s00076g328	hypothetical protein	no	NW_011645633.1	+	no	0.118	0.00533911	0.053317	MSTRG.3029.1,MSTRG.3029.2	MSTRG.3029.3,MSTRG.3029.7	1198101	1199980	1198240	1199980	1197399	1198050	67,157,61	6,5,0	53,55,65	8,11,2	287	149	0.853,0.942,1.0	0.775,0.722,0.944	0.931667	0.813667	yes	no	no	yes
A3SS_830	gene4231	AOL_s00076g328	hypothetical protein	no	NW_011645633.1	+	no	0.056	0.496765	1	MSTRG.3029.2,MSTRG.3029.5	MSTRG.3029.4,MSTRG.3029.7	1204498	1204946	1204654	1204946	1203985	1204285	12,9,9	11,10,12	15,0,10	7,7,15	298	149	0.353,0.31,0.273	0.517,0.0,0.25	0.312	0.255667	yes	no	no	yes
A3SS_834	gene2165	AOL_s00043g329	hypothetical protein	no	NW_011645600.1	+	no	-0.503	1	1	MSTRG.1520.4	MSTRG.1520.1	1083551	1083835	1083554	1083835	1082089	1083411	1,0,0	1,0,0	2,0,0	0,0,0	151	149	0.497,NA,NA	1.0,NA,NA	0.497	1	no	yes	yes	no
A3SS_835	gene4169	AOL_s00076g266	hypothetical protein	no	NW_011645633.1	+	no	0.056	1	1	MSTRG.2983.3	MSTRG.2983.1	953451	954566	953712	954566	953323	953377	6,2,8	0,0,0	12,10,11	0,1,0	298	149	1.0,1.0,1.0	1.0,0.833,1.0	1	0.944333	yes	no	no	yes
A3SS_837	gene11465	AOL_s00215g913	hypothetical protein	no	NW_011645772.1	+	no	-0.09	0.604146	1	-	MSTRG.8076.8,MSTRG.8076.7	3147414	3147835	3147437	3147835	3146872	3147351	8,7,4	15,15,15	2,13,5	16,14,4	171	149	0.317,0.289,0.189	0.098,0.447,0.521	0.265	0.355333	no	yes	yes	no
A3SS_84	gene2944	AOL_s00054g278	hypothetical protein	no	NW_011645611.1	+	no	-0.007	1	1	MSTRG.2096.2	rna2944	857599	857924	857619	857924	857407	857549	1,2,0	217,159,91	1,1,0	49,46,68	168	149	0.004,0.011,0.0	0.018,0.019,0.0	0.005	0.0123333	no	yes	yes	no
A3SS_85	gene2944	AOL_s00054g278	hypothetical protein	no	NW_011645611.1	+	no	-0.026	0.772571	1	MSTRG.2096.2	MSTRG.2096.1	857599	857924	857686	857924	857407	857549	90,64,33	6,6,7	17,34,30	1,1,7	235	149	0.905,0.871,0.749	0.915,0.956,0.731	0.841667	0.867333	no	yes	yes	no
A3SS_86	gene2944	AOL_s00054g278	hypothetical protein	no	NW_011645611.1	+	no	-0.003	0.842414	1	rna2944	MSTRG.2096.1	857619	857924	857686	857924	857407	857549	306,221,124	6,6,7	65,79,98	1,1,7	215	149	0.972,0.962,0.925	0.978,0.982,0.907	0.953	0.955667	no	yes	yes	no
A3SS_88	gene5811	AOL_s00080g86	hypothetical protein	no	NW_011645637.1	-	no	0.016	0.74171	1	MSTRG.4117.1	MSTRG.4117.2	305789	306012	305789	306008	306128	307041	33,66,36	4,9,2	22,15,20	1,2,4	152	149	0.89,0.878,0.946	0.956,0.88,0.831	0.904667	0.889	yes	no	no	yes
A3SS_9	gene2990	AOL_s00054g324	hypothetical protein	no	NW_011645611.1	+	no	0.127	0.0647238	0.300235	MSTRG.2129.1	MSTRG.2129.2	1026014	1026527	1026017	1026527	1025701	1025923	22,17,31	4,1,7	21,39,18	13,8,5	151	149	0.844,0.944,0.814	0.614,0.828,0.78	0.867333	0.740667	yes	no	no	yes
A3SS_90	gene8123	AOL_s00110g83	hypothetical protein	no	NW_011645667.1	-	no	-0.337	0.0219948	0.141199	-	MSTRG.5768.10	254267	255036	254267	255028	255095	255148	3,3,6	3,7,7	1,1,1	0,3,0	156	149	0.489,0.29,0.45	1.0,0.241,1.0	0.409667	0.747	no	yes	yes	no
A3SS_91	gene8123	AOL_s00110g83	hypothetical protein	no	NW_011645667.1	-	no	-0.132	0.0435245	0.22339	MSTRG.5768.9	MSTRG.5768.10	254267	255036	254267	255028	255228	255849	14,10,10	2,1,12	7,5,1	0,3,0	156	149	0.87,0.905,0.443	1.0,0.614,1.0	0.739333	0.871333	no	yes	yes	no
A3SS_92	gene8123	AOL_s00110g83	hypothetical protein	no	NW_011645667.1	-	no	-0.02	0.0417216	0.222167	MSTRG.5768.8	MSTRG.5768.10	254267	255148	254267	255028	255228	255849	65,86,144	2,1,12	31,33,12	0,3,0	268	149	0.948,0.98,0.87	1.0,0.859,1.0	0.932667	0.953	no	yes	yes	no
A3SS_93	gene8123	AOL_s00110g83	hypothetical protein	no	NW_011645667.1	-	no	-0.004	0.743608	1	MSTRG.5768.8	MSTRG.5768.9	254267	255148	254267	255036	255228	255849	65,83,138	14,7,4	30,32,11	6,4,0	260	149	0.727,0.872,0.952	0.741,0.821,1.0	0.850333	0.854	no	yes	yes	no
A3SS_94	gene3921	AOL_s00076g17	hypothetical protein	no	NW_011645633.1	-	no	-0.174	1	1	MSTRG.2758.1	MSTRG.2758.3	60292	63489	60292	63478	63549	64902	2,2,0	0,1,0	0,1,0	0,0,0	159	149	1.0,0.652,NA	NA,1.0,NA	0.826	1	no	yes	yes	no
A3SS_95	gene8426	AOL_s00112g46	hypothetical protein	no	NW_011645669.1	+	no	-0.023	0.46798	1	MSTRG.5955.2	MSTRG.5955.1	154959	158070	154978	158070	153923	154901	0,1,3	2,2,3	6,2,5	11,9,8	167	149	0.0,0.308,0.472	0.327,0.165,0.358	0.26	0.283333	no	yes	yes	no
A3SS_96	gene6689	AOL_s00083g160	hypothetical protein	no	NW_011645640.1	-	no	0.006	0.98709	1	MSTRG.4782.1	MSTRG.4782.2	536740	536774	536740	536768	536870	537420	19,24,17	11,15,19	20,26,33	18,19,22	154	149	0.626,0.608,0.464	0.518,0.57,0.592	0.566	0.56	yes	no	no	yes
A3SS_97	gene98	AOL_s00004g98	hypothetical protein	no	NW_011645561.1	-	no	-0.102	0.259087	0.72471	MSTRG.71.1	MSTRG.71.2	321730	322048	321730	322037	322139	324708	9,11,8	4,2,3	12,15,13	2,1,4	159	149	0.678,0.838,0.714	0.849,0.934,0.753	0.743333	0.845333	no	yes	yes	no
A3SS_98	gene1856	AOL_s00043g19	hypothetical protein	no	NW_011645600.1	+	no	0.1	0.185452	0.595667	MSTRG.1296.2,MSTRG.1296.1	MSTRG.1296.4	70058	70657	70062	70657	69831	69922	43,55,70	13,5,7	44,30,86	10,25,6	152	149	0.764,0.915,0.907	0.812,0.541,0.934	0.862	0.762333	yes	no	no	yes
A3SS_99	gene3761	AOL_s00075g100	hypothetical protein	no	NW_011645632.1	+	no	0.253	0.0133395	0.0997173	MSTRG.2680.3	-	401115	401561	401192	401561	400987	401049	1,4,1	5,0,5	1,1,0	8,1,7	225	149	0.117,1.0,0.117	0.076,0.398,0.0	0.411333	0.158	yes	no	no	yes
A5SS_0	gene1149	AOL_s00006g490	hypothetical protein	no	NW_011645563.1	+	no	0.077	0.731626	1	MSTRG.839.2	MSTRG.839.4,MSTRG.839.5,MSTRG.839.3,MSTRG.839.1	1590251	1590557	1590251	1590459	1590652	1590665	3,0,0	6,10,4	0,0,0	2,4,1	246	149	0.232,0.0,0.0	0.0,0.0,0.0	0.0773333	0	yes	no	no	yes
A5SS_10	gene7549	AOL_s00097g366	hypothetical protein	no	NW_011645654.1	+	no	0.108	0.656289	1	MSTRG.5358.2	MSTRG.5358.1	1238347	1238806	1238347	1238782	1238872	1239144	1,6,1	6,8,1	1,4,8	16,7,18	172	149	0.126,0.394,0.464	0.051,0.331,0.278	0.328	0.22	yes	no	no	yes
A5SS_100	gene13	AOL_s00004g13	hypothetical protein	no	NW_011645561.1	-	no	-0.097	1	1	rna13,MSTRG.11.4,MSTRG.11.3,MSTRG.11.2,MSTRG.11.1	MSTRG.11.5	37348	37428	37352	37428	37172	37281	10,5,2	4,0,0	4,0,1	0,0,0	152	149	0.71,1.0,1.0	1.0,NA,1.0	0.903333	1	no	yes	yes	no
A5SS_103	gene13	AOL_s00004g13	hypothetical protein	no	NW_011645561.1	-	no	1	1	1	MSTRG.11.3,MSTRG.11.1	MSTRG.11.2	43376	44450	43461	44450	41488	43295	0,0,2	0,0,0	0,0,0	0,0,3	233	149	NA,NA,1.0	NA,NA,0.0	1	0	yes	no	no	yes
A5SS_104	gene240	AOL_s00004g240	hypothetical protein	no	NW_011645561.1	+	no	-0.056	0.0483984	0.254191	MSTRG.176.2	MSTRG.176.1	813429	813592	813429	813583	813661	814341	3,0,0	1,8,4	5,3,5	19,10,5	157	149	0.74,0.0,0.0	0.2,0.222,0.487	0.246667	0.303	no	yes	yes	no
A5SS_106	gene1820	AOL_s00007g570	hypothetical protein	no	NW_011645564.1	+	no	-0.022	0.401596	0.979877	rna1820	MSTRG.1332.1	1985364	1985455	1985364	1985452	1985507	1985683	0,0,0	27,24,31	0,3,0	23,41,16	151	149	0.0,0.0,0.0	0.0,0.067,0.0	0	0.0223333	no	yes	yes	no
A5SS_108	gene859	AOL_s00006g200	hypothetical protein	no	NW_011645563.1	+	no	-0.017	0.764239	1	-	MSTRG.629.1	597957	598952	597957	598845	599046	599157	1,5,2	47,35,73	0,6,0	26,19,28	255	149	0.012,0.077,0.016	0.0,0.156,0.0	0.035	0.052	no	yes	yes	no
A5SS_109	gene859	AOL_s00006g200	hypothetical protein	no	NW_011645563.1	+	no	0.008	1	1	rna859	MSTRG.629.3,MSTRG.629.1,MSTRG.629.7,MSTRG.629.5,MSTRG.629.9,MSTRG.629.8	604032	604083	604032	604050	604144	604221	0,1,0	17,33,23	0,0,0	15,12,22	181	149	0.0,0.024,0.0	0.0,0.0,0.0	0.008	0	yes	no	no	yes
A5SS_11	gene7549	AOL_s00097g366	hypothetical protein	no	NW_011645654.1	+	no	-0.075	0.917997	1	MSTRG.5358.1,MSTRG.5358.2	MSTRG.5358.4	1238872	1239144	1238872	1239141	1239212	1240853	4,20,9	2,2,3	18,21,19	2,9,1	151	149	0.664,0.908,0.747	0.899,0.697,0.949	0.773	0.848333	no	yes	yes	no
A5SS_110	gene859	AOL_s00006g200	hypothetical protein	no	NW_011645563.1	+	no	0.011	1	1	MSTRG.629.3,MSTRG.629.1,MSTRG.629.7,MSTRG.629.9,MSTRG.629.8	MSTRG.629.5	606032	606275	606032	606271	606355	606479	66,72,68	0,0,1	40,40,43	2,0,0	152	149	1.0,1.0,0.985	0.951,1.0,1.0	0.995	0.983667	yes	no	no	yes
A5SS_112	gene9312	AOL_s00173g220	hypothetical protein	no	NW_011645730.1	+	no	-0.026	0.952648	1	MSTRG.6555.4	MSTRG.6555.5	741612	744160	741612	743707	744421	744680	34,49,45	12,2,1	46,39,32	10,2,1	298	149	0.586,0.925,0.957	0.697,0.907,0.941	0.822667	0.848333	no	yes	yes	no
A5SS_113	gene1810	AOL_s00007g560	hypothetical protein	no	NW_011645564.1	-	no	-0.078	0.289527	0.780709	MSTRG.1324.3	MSTRG.1324.1	1963570	1963730	1963588	1963730	1963194	1963451	3,1,1	2,5,5	4,7,3	4,10,8	166	149	0.574,0.152,0.152	0.473,0.386,0.252	0.292667	0.370333	no	yes	yes	no
A5SS_114	gene4865	AOL_s00078g252	hypothetical protein	no	NW_011645635.1	-	no	-0.188	0.608863	1	MSTRG.3449.2	MSTRG.3449.3	807591	808171	807767	808171	807292	807473	11,9,3	0,2,1	8,12,12	0,0,1	298	149	1.0,0.692,0.6	1.0,1.0,0.857	0.764	0.952333	no	yes	yes	no
A5SS_118	gene560	AOL_s00004g561	hypothetical protein	no	NW_011645561.1	+	no	-0.5	1	1	MSTRG.406.1	MSTRG.406.2	1903647	1904647	1903647	1904149	1905321	1907146	0,0,5	0,2,0	0,1,0	0,0,0	298	149	NA,0.0,1.0	NA,1.0,NA	0.5	1	no	yes	yes	no
A5SS_119	gene5017	AOL_s00078g404	hypothetical protein	no	NW_011645635.1	-	no	-0.077	1	1	MSTRG.3574.4	MSTRG.3574.6	1356732	1357410	1356854	1357410	1356387	1356639	4,3,6	0,0,1	2,6,3	0,0,0	270	149	1.0,1.0,0.768	1.0,1.0,1.0	0.922667	1	no	yes	yes	no
A5SS_120	gene9167	AOL_s00173g75	hypothetical protein	no	NW_011645730.1	-	no	0.087	1	1	MSTRG.6431.2,MSTRG.6431.5,rna9167	MSTRG.6431.4,MSTRG.6431.6	233301	233321	233311	233321	233182	233221	4,4,0	0,0,0	5,3,10	0,1,0	158	149	1.0,1.0,NA	1.0,0.739,1.0	1	0.913	yes	no	no	yes
A5SS_121	gene7229	AOL_s00097g46	hypothetical protein	no	NW_011645654.1	+	no	-0.111	1	1	MSTRG.5135.2	MSTRG.5135.1	214084	214631	214084	214305	214723	217181	8,23,7	2,0,0	2,7,6	0,0,0	298	149	0.667,1.0,1.0	1.0,1.0,1.0	0.889	1	no	yes	yes	no
A5SS_122	gene358	AOL_s00004g358	hypothetical protein	no	NW_011645561.1	+	no	0.082	0.276055	0.767025	MSTRG.263.1	MSTRG.263.2	1221915	1222547	1221915	1222331	1222663	1222742	24,72,23	3,9,4	18,14,35	1,5,11	298	149	0.8,0.8,0.742	0.9,0.583,0.614	0.780667	0.699	yes	no	no	yes
A5SS_123	gene1819	AOL_s00007g569	hypothetical protein	no	NW_011645564.1	-	no	-0.036	1	1	-	MSTRG.1331.1	1980880	1981002	1980884	1981002	1980798	1980826	0,0,0	16,16,18	0,0,2	13,6,16	152	149	0.0,0.0,0.0	0.0,0.0,0.109	0	0.0363333	no	yes	yes	no
A5SS_124	gene4077	AOL_s00076g174	hypothetical protein	no	NW_011645633.1	+	no	-0.01	1	1	rna4077	MSTRG.2905.1	643104	643156	643104	643146	643267	643347	11,2,10	1,0,0	14,17,20	0,1,0	158	149	0.912,1.0,1.0	1.0,0.941,1.0	0.970667	0.980333	no	yes	yes	no
A5SS_126	gene681	AOL_s00006g22	hypothetical protein	no	NW_011645563.1	+	no	0.017	1	1	MSTRG.499.1	MSTRG.499.2	51913	52405	51913	52103	52547	52577	28,40,48	0,0,0	42,33,37	0,0,1	298	149	1.0,1.0,1.0	1.0,1.0,0.949	1	0.983	yes	no	no	yes
A5SS_127	gene4108	AOL_s00076g205	hypothetical protein	no	NW_011645633.1	-	no	0.062	0.617472	1	MSTRG.2926.3	MSTRG.2926.1	716784	718415	716788	718415	715376	716567	7,18,20	23,25,7	13,9,10	20,16,12	152	149	0.23,0.414,0.737	0.389,0.355,0.45	0.460333	0.398	yes	no	no	yes
A5SS_13	gene8715	AOL_s00169g8	hypothetical protein	no	NW_011645726.1	-	no	0.02	0.373267	0.948052	MSTRG.6154.4,MSTRG.6154.3	MSTRG.6154.7,MSTRG.6154.2	15997	17794	16067	17794	15444	15715	84,226,124	71,164,104	92,135,163	67,129,154	218	149	0.447,0.485,0.449	0.484,0.417,0.42	0.460333	0.440333	yes	no	no	yes
A5SS_132	gene4029	AOL_s00076g126	hypothetical protein	no	NW_011645633.1	-	no	-0.024	1	1	rna4029	MSTRG.2866.2	497354	497744	497358	497744	497105	497267	67,77,73	5,0,0	8,0,12	0,0,0	152	149	0.929,1.0,1.0	1.0,NA,1.0	0.976333	1	no	yes	yes	no
A5SS_133	gene7842	AOL_s00109g11	hypothetical protein	no	NW_011645666.1	-	no	-0.327	1	1	MSTRG.5572.2	MSTRG.5572.3,MSTRG.5572.1	34219	36265	35563	36265	33455	34098	4,19,4	3,0,3	19,14,35	1,1,0	298	149	0.4,1.0,0.4	0.905,0.875,1.0	0.6	0.926667	no	yes	yes	no
A5SS_14	gene8715	AOL_s00169g8	hypothetical protein	no	NW_011645726.1	-	no	0.005	0.789374	1	MSTRG.6154.4	MSTRG.6154.7	15997	17794	16067	17794	15824	15868	50,168,76	133,449,255	40,102,95	121,318,265	218	149	0.204,0.204,0.169	0.184,0.18,0.197	0.192333	0.187	yes	no	no	yes
A5SS_140	gene4868	AOL_s00078g255	hypothetical protein	no	NW_011645635.1	-	no	0.164	1	1	MSTRG.3452.1	MSTRG.3452.2	816269	816565	816299	816565	815811	816009	1,0,1	0,0,1	2,0,4	3,0,1	178	149	1.0,NA,0.456	0.358,NA,0.77	0.728	0.564	yes	no	no	yes
A5SS_143	gene1898	AOL_s00043g61	hypothetical protein	no	NW_011645600.1	+	no	0.034	1	1	MSTRG.1356.5	MSTRG.1356.1,rna1898	187068	187649	187068	187419	187739	188160	24,17,39	2,0,0	20,11,16	1,1,0	298	149	0.857,1.0,1.0	0.909,0.846,1.0	0.952333	0.918333	yes	no	no	yes
A5SS_144	gene6948	AOL_s00083g419	hypothetical protein	no	NW_011645640.1	+	no	-0.167	1	1	MSTRG.4970.3	MSTRG.4970.1	1472244	1474470	1472244	1474466	1474592	1474883	0,1,0	1,0,3	0,1,0	0,0,2	152	149	0.0,1.0,0.0	NA,1.0,0.0	0.333333	0.5	no	yes	yes	no
A5SS_145	gene7809	AOL_s00097g626	hypothetical protein	no	NW_011645654.1	+	no	-0.157	0.00801823	0.0614731	MSTRG.5546.12,MSTRG.5546.10,MSTRG.5546.4	MSTRG.5546.2,MSTRG.5546.8	2117457	2119255	2117457	2118083	2119727	2120005	12,9,16	7,0,0	23,18,28	0,0,1	298	149	0.462,1.0,1.0	1.0,1.0,0.933	0.820667	0.977667	no	yes	yes	no
A5SS_148	gene3682	AOL_s00075g21	hypothetical protein	no	NW_011645632.1	-	no	-0.006	0.734678	1	MSTRG.2610.1	MSTRG.2610.2	89920	92397	89924	92397	88769	89761	12,9,2	69,94,44	8,6,3	38,84,50	152	149	0.146,0.086,0.043	0.171,0.065,0.056	0.0916667	0.0973333	no	yes	yes	no
A5SS_149	gene9937	AOL_s00188g339	hypothetical protein	no	NW_011645745.1	-	no	0.37	1	1	MSTRG.6986.1	MSTRG.6986.2	1157853	1158422	1157880	1158422	1157631	1157798	0,1,0	0,0,0	0,0,2	0,0,1	175	149	NA,1.0,NA	NA,NA,0.63	1	0.63	yes	no	no	yes
A5SS_150	gene10387	AOL_s00210g235	hypothetical protein	no	NW_011645767.1	-	no	-0.002	0.380929	0.961615	-	rna10387	843841	843968	843908	843968	843108	843201	0,1,2	25,14,29	1,2,3	46,35,44	215	149	0.0,0.047,0.046	0.015,0.038,0.045	0.031	0.0326667	no	yes	yes	no
A5SS_151	gene10387	AOL_s00210g235	hypothetical protein	no	NW_011645767.1	-	no	0.197	0.097662	0.416825	MSTRG.7285.4	-	843841	843968	843908	843968	843108	843776	4,3,2	0,0,0	4,2,2	4,0,0	215	149	1.0,1.0,1.0	0.409,1.0,1.0	1	0.803	yes	no	no	yes
A5SS_152	gene10387	AOL_s00210g235	hypothetical protein	no	NW_011645767.1	-	no	0.139	0.154534	0.562188	-	MSTRG.7285.1	843841	843968	843908	843968	843108	843780	0,1,2	3,0,5	1,4,2	3,3,9	215	149	0.0,1.0,0.217	0.188,0.48,0.133	0.405667	0.267	yes	no	no	yes
A5SS_153	gene852	AOL_s00006g193	hypothetical protein	no	NW_011645563.1	-	no	-0.013	0.700966	1	MSTRG.624.4	MSTRG.624.5	582411	582988	582449	582988	582079	582270	9,28,14	58,120,44	15,28,18	50,113,82	186	149	0.111,0.157,0.203	0.194,0.166,0.15	0.157	0.17	no	yes	yes	no
A5SS_155	gene444	AOL_s00004g445	hypothetical protein	no	NW_011645561.1	-	no	-0.105	1	1	MSTRG.322.1	MSTRG.322.3	1510718	1513276	1510775	1513276	1510394	1510632	3,4,1	1,1,0	4,4,4	0,1,0	205	149	0.686,0.744,1.0	1.0,0.744,1.0	0.81	0.914667	no	yes	yes	no
A5SS_158	gene11110	AOL_s00215g558	hypothetical protein	no	NW_011645772.1	-	no	0.005	1	1	rna11110	MSTRG.7799.1	1890779	1890935	1890782	1890935	1890329	1890689	59,121,42	0,0,0	126,143,129	0,2,0	151	149	1.0,1.0,1.0	1.0,0.986,1.0	1	0.995333	yes	no	no	yes
A5SS_159	gene7231	AOL_s00097g48	hypothetical protein	no	NW_011645654.1	-	no	0.11	0.119786	0.459179	MSTRG.5136.4	MSTRG.5136.3	224615	229080	225728	229080	223514	224138	5,8,1	1,0,0	11,7,5	0,0,4	298	149	0.714,1.0,1.0	1.0,1.0,0.385	0.904667	0.795	yes	no	no	yes
A5SS_16	gene7706	AOL_s00097g523	hypothetical protein	no	NW_011645654.1	+	no	-0.071	0.402285	0.979877	rna7706,MSTRG.5471.2	MSTRG.5471.1	1802249	1802283	1802249	1802271	1802353	1802481	3,1,0	3,14,3	0,1,11	8,23,4	160	149	0.482,0.062,0.0	0.0,0.039,0.719	0.181333	0.252667	no	yes	yes	no
A5SS_162	gene8066	AOL_s00110g26	hypothetical protein	no	NW_011645667.1	+	no	-0.085	0.563906	1	MSTRG.5719.1	MSTRG.5719.3,MSTRG.5719.2	77422	80566	77422	80551	80649	80906	0,3,0	8,3,2	3,0,0	1,2,3	163	149	0.0,0.478,0.0	0.733,0.0,0.0	0.159333	0.244333	no	yes	yes	no
A5SS_163	gene990	AOL_s00006g331	hypothetical protein	no	NW_011645563.1	-	no	-0.033	0.595184	1	rna990	MSTRG.720.2,MSTRG.720.1	1075793	1075902	1075814	1075902	1075599	1075752	0,0,0	17,37,23	3,2,0	37,51,38	169	149	0.0,0.0,0.0	0.067,0.033,0.0	0	0.0333333	no	yes	yes	no
A5SS_164	gene5862	AOL_s00080g137	hypothetical protein	no	NW_011645637.1	-	no	0.034	0.0996963	0.416912	MSTRG.4161.5	MSTRG.4161.1,MSTRG.4161.2,rna5862	512033	512410	512065	512410	511657	511963	3,3,4	29,27,62	2,2,1	28,39,55	180	149	0.079,0.084,0.051	0.056,0.041,0.015	0.0713333	0.0373333	yes	no	no	yes
A5SS_165	gene5862	AOL_s00080g137	hypothetical protein	no	NW_011645637.1	-	no	-0.236	1	1	-	MSTRG.4161.4	512033	512410	512065	512410	511657	511981	2,1,3	0,2,0	1,1,0	0,0,0	180	149	1.0,0.293,1.0	1.0,1.0,NA	0.764333	1	no	yes	yes	no
A5SS_166	gene4908	AOL_s00078g295	hypothetical protein	no	NW_011645635.1	+	no	0.03	1	1	MSTRG.3478.3	rna4908,MSTRG.3478.1	945610	946009	945610	946005	946078	946182	0,0,3	9,4,30	0,0,0	3,1,0	152	149	0.0,0.0,0.089	0.0,0.0,NA	0.0296667	0	yes	no	no	yes
A5SS_168	gene8463	AOL_s00112g83	hypothetical protein	no	NW_011645669.1	-	no	-0.418	1	1	MSTRG.5979.4,MSTRG.5979.6	MSTRG.5979.5	286257	287168	286261	287168	286084	286200	0,1,0	1,3,1	2,0,0	0,2,0	152	149	0.0,0.246,0.0	1.0,0.0,NA	0.082	0.5	no	yes	yes	no
A5SS_169	gene8463	AOL_s00112g83	hypothetical protein	no	NW_011645669.1	-	no	0.143	1	1	MSTRG.5979.7	-	286261	287080	286337	287080	286084	286200	3,3,2	0,0,0	4,4,2	0,2,0	224	149	1.0,1.0,1.0	1.0,0.571,1.0	1	0.857	yes	no	no	yes
A5SS_17	gene11386	AOL_s00215g834	hypothetical protein	no	NW_011645772.1	-	no	-0.04	1	1	MSTRG.8022.2	rna11386,MSTRG.8022.3,MSTRG.8022.1	2857931	2857991	2857950	2857991	2857833	2857870	8,0,0	5,5,5	2,0,0	2,0,2	167	149	0.588,0.0,0.0	0.472,NA,0.0	0.196	0.236	no	yes	yes	no
A5SS_170	gene3181	AOL_s00054g515	hypothetical protein	no	NW_011645611.1	-	no	-0.06	0.843018	1	MSTRG.2295.2	MSTRG.2295.1	1672642	1673441	1672654	1673441	1667022	1672559	1,3,2	3,4,5	4,1,1	4,6,1	160	149	0.237,0.411,0.271	0.482,0.134,0.482	0.306333	0.366	no	yes	yes	no
A5SS_171	gene2297	AOL_s00043g461	hypothetical protein	no	NW_011645600.1	-	no	-0.07	1	1	MSTRG.1615.2	MSTRG.1615.3	1546607	1548140	1546656	1548140	1546052	1546543	3,5,4	0,1,0	3,0,1	0,0,0	197	149	1.0,0.791,1.0	1.0,NA,1.0	0.930333	1	no	yes	yes	no
A5SS_173	gene2676	AOL_s00054g10	hypothetical protein	no	NW_011645611.1	+	no	-0.039	1	1	MSTRG.1956.7	MSTRG.1956.1	16479	16673	16479	16526	17067	17240	15,11,17	1,0,0	9,10,9	0,0,0	295	149	0.883,1.0,1.0	1.0,1.0,1.0	0.961	1	no	yes	yes	no
A5SS_174	gene5391	AOL_s00079g166	hypothetical protein	no	NW_011645636.1	-	no	-0.137	0.368221	0.941008	rna5391,MSTRG.3822.1	MSTRG.3822.2	478008	478065	478031	478065	477772	477907	15,6,30	2,2,0	12,10,21	0,0,0	171	149	0.867,0.723,1.0	1.0,1.0,1.0	0.863333	1	no	yes	yes	no
A5SS_175	gene1178	AOL_s00006g519	hypothetical protein	no	NW_011645563.1	+	no	-0.048	0.663981	1	rna1178	MSTRG.853.2,MSTRG.853.1	1728486	1728638	1728486	1728577	1728729	1728829	31,31,33	0,0,4	16,10,19	0,0,0	209	149	1.0,1.0,0.855	1.0,1.0,1.0	0.951667	1	no	yes	yes	no
A5SS_176	gene2982	AOL_s00054g316	hypothetical protein	no	NW_011645611.1	+	no	-0.022	0.940379	1	rna2982	MSTRG.2120.2	981639	981804	981639	981800	981892	982452	1,2,5	3,9,1	1,5,2	5,5,1	152	149	0.246,0.179,0.831	0.164,0.495,0.662	0.418667	0.440333	no	yes	yes	no
A5SS_177	gene3853	AOL_s00075g192	hypothetical protein	no	NW_011645632.1	-	no	-0.03	0.351145	0.91566	MSTRG.2731.2	MSTRG.2731.1	703773	704103	703926	704103	703531	703597	296,444,328	218,306,244	284,379,259	177,193,215	298	149	0.404,0.42,0.402	0.445,0.495,0.376	0.408667	0.438667	no	yes	yes	no
A5SS_179	gene6165	AOL_s00080g440	hypothetical protein	no	NW_011645637.1	+	no	0.01	0.50359	1	rna6165	MSTRG.4378.1	1572924	1573530	1572924	1573462	1573686	1574006	20,40,32	83,117,85	22,13,18	60,40,88	216	149	0.143,0.191,0.206	0.202,0.183,0.124	0.18	0.169667	yes	no	no	yes
A5SS_18	gene6426	AOL_s00081g259	hypothetical protein	no	NW_011645638.1	+	no	0.001	1	1	MSTRG.4581.6	rna6426	888383	888696	888383	888406	888771	888794	159,175,211	0,1,0	261,274,185	0,2,0	298	149	1.0,0.989,1.0	1.0,0.986,1.0	0.996333	0.995333	yes	no	no	yes
A5SS_182	gene7370	AOL_s00097g187	hypothetical protein	no	NW_011645654.1	-	no	0.031	0.780129	1	MSTRG.5233.2	MSTRG.5233.1	647691	648416	647737	648416	647349	647617	51,58,132	11,14,13	17,15,27	4,3,6	194	149	0.781,0.761,0.886	0.765,0.793,0.776	0.809333	0.778	yes	no	no	yes
A5SS_183	gene1916	AOL_s00043g79	hypothetical protein	no	NW_011645600.1	+	no	0.146	0.286187	0.779482	MSTRG.1367.2	MSTRG.1367.1	243758	244420	243758	244210	244542	245091	6,49,21	11,22,3	8,10,5	6,7,7	298	149	0.214,0.527,0.778	0.4,0.417,0.263	0.506333	0.36	yes	no	no	yes
A5SS_184	gene6555	AOL_s00083g25	hypothetical protein	no	NW_011645640.1	+	no	-0.132	0.36481	0.938084	MSTRG.4681.1	MSTRG.4681.2	113561	117421	113561	117417	117537	119284	0,1,0	1,0,1	1,2,0	0,3,3	152	149	0.0,1.0,0.0	1.0,0.395,0.0	0.333333	0.465	no	yes	yes	no
A5SS_185	gene6555	AOL_s00083g25	hypothetical protein	no	NW_011645640.1	+	no	-0.033	1	1	MSTRG.4681.1,MSTRG.4681.2,MSTRG.4681.3,MSTRG.4681.6,MSTRG.4681.7	MSTRG.4681.5	117537	119284	117537	118151	119437	119967	16,14,16	1,1,0	53,52,53	3,0,1	298	149	0.889,0.875,1.0	0.898,1.0,0.964	0.921333	0.954	no	yes	yes	no
A5SS_186	gene5090	AOL_s00078g477	hypothetical protein	no	NW_011645635.1	-	no	0.078	0.754974	1	MSTRG.3620.3	MSTRG.3620.1	1630047	1630132	1630071	1630132	1629001	1629961	2,4,7	3,2,4	3,1,7	3,2,4	172	149	0.366,0.634,0.603	0.464,0.302,0.603	0.534333	0.456333	yes	no	no	yes
A5SS_188	gene6846	AOL_s00083g317	hypothetical protein	no	NW_011645640.1	+	no	0.074	0.229556	0.709114	MSTRG.4891.4	MSTRG.4891.1,MSTRG.4891.3	1110855	1110933	1110855	1110915	1110996	1111069	21,16,11	34,28,48	5,11,6	28,19,27	166	149	0.357,0.339,0.171	0.138,0.342,0.166	0.289	0.215333	yes	no	no	yes
A5SS_189	gene3286	AOL_s00054g620	hypothetical protein	no	NW_011645611.1	-	no	0.333	1	1	-	MSTRG.2350.2	2014291	2014491	2014301	2014491	2013992	2014218	0,1,0	1,0,1	0,0,0	0,2,7	158	149	0.0,1.0,0.0	NA,0.0,0.0	0.333333	0	yes	no	no	yes
A5SS_19	gene6609	AOL_s00083g80	hypothetical protein	no	NW_011645640.1	-	no	0.085	0.448124	1	MSTRG.4722.2	MSTRG.4722.1	299265	300014	299298	300014	298225	299213	5,6,2	9,12,3	5,4,4	12,10,13	181	149	0.314,0.292,0.354	0.255,0.248,0.202	0.32	0.235	yes	no	no	yes
A5SS_190	gene3286	AOL_s00054g620	hypothetical protein	no	NW_011645611.1	-	no	-0.354	1	1	MSTRG.2350.5	rna3286	2014296	2014401	2014301	2014401	2013992	2014218	0,0,0	1,0,1	0,5,0	0,2,7	153	149	0.0,NA,0.0	NA,0.709,0.0	0	0.3545	no	yes	yes	no
A5SS_191	gene3820	AOL_s00075g159	hypothetical protein	no	NW_011645632.1	-	no	-0.097	0.106267	0.430019	MSTRG.2714.1	MSTRG.2714.2	607648	609134	607652	609134	606640	606806	0,61,62	54,73,137	49,47,33	70,78,87	152	149	0.0,0.45,0.307	0.407,0.371,0.271	0.252333	0.349667	no	yes	yes	no
A5SS_193	gene7020	AOL_s00083g491	hypothetical protein	no	NW_011645640.1	+	no	0.089	1	1	MSTRG.5038.9,MSTRG.5038.10	MSTRG.5038.3	1704366	1706545	1704366	1706403	1706749	1706853	2,0,4	0,0,0	16,26,34	2,1,0	290	149	1.0,NA,1.0	0.804,0.93,1.0	1	0.911333	yes	no	no	yes
A5SS_195	gene4294	AOL_s00076g392	hypothetical protein	no	NW_011645633.1	-	no	-0.037	1	1	MSTRG.3077.7,MSTRG.3077.11	-	1400288	1400371	1400295	1400371	1399944	1400227	12,31,24	1,1,0	0,0,1	0,0,0	155	149	0.92,0.968,1.0	NA,NA,1.0	0.962667	1	no	yes	yes	no
A5SS_196	gene2389	AOL_s00043g553	hypothetical protein	no	NW_011645600.1	+	no	-0.003	0.919484	1	MSTRG.1677.8	MSTRG.1677.7	1840343	1840609	1840343	1840605	1840699	1840770	7,9,1	279,664,349	2,6,2	175,203,228	152	149	0.024,0.013,0.003	0.011,0.028,0.009	0.0133333	0.016	no	yes	yes	no
A5SS_197	gene6866	AOL_s00083g337	hypothetical protein	no	NW_011645640.1	+	no	-0.02	0.486188	1	MSTRG.4896.2	rna6866	1169118	1170676	1169118	1169547	1170821	1170862	44,114,34	111,252,116	45,101,70	162,174,149	298	149	0.165,0.184,0.128	0.122,0.225,0.19	0.159	0.179	no	yes	yes	no
A5SS_198	gene4432	AOL_s00076g530	hypothetical protein	no	NW_011645633.1	-	no	0	0.788568	1	MSTRG.3168.3,MSTRG.3168.2,MSTRG.3168.6	rna4432,MSTRG.3168.1,MSTRG.3168.5,MSTRG.3168.4	1820276	1820378	1820280	1820378	1819327	1820211	2,16,3	21,36,22	1,6,6	12,23,20	152	149	0.085,0.303,0.118	0.076,0.204,0.227	0.168667	0.169	no_difference	no_difference	no_difference	no_difference
A5SS_199	gene393	AOL_s00004g394	hypothetical protein	no	NW_011645561.1	-	no	0.023	0.439895	1	rna393	MSTRG.294.6	1334014	1334609	1334015	1334609	1333888	1333961	39,83,21	0,0,0	33,58,54	0,2,2	149	149	1.0,1.0,1.0	1.0,0.967,0.964	1	0.977	yes	no	no	yes
A5SS_2	gene3157	AOL_s00054g491	hypothetical protein	no	NW_011645611.1	-	no	-0.019	0.602133	1	MSTRG.2260.6	MSTRG.2260.2	1594335	1598163	1595394	1598163	1593580	1593781	108,138,119	79,222,82	103,212,132	134,152,87	298	149	0.406,0.237,0.42	0.278,0.411,0.431	0.354333	0.373333	no	yes	yes	no
A5SS_20	gene8540	AOL_s00117g27	hypothetical protein	no	NW_011645674.1	+	no	0.004	0.656312	1	MSTRG.6034.2	MSTRG.6034.1	92330	92872	92330	92870	92939	93058	44,94,55	7,4,0	46,33,40	1,2,5	150	149	0.862,0.959,1.0	0.979,0.942,0.888	0.940333	0.936333	yes	no	no	yes
A5SS_201	gene4744	AOL_s00078g131	hypothetical protein	no	NW_011645635.1	+	no	-0.02	0.446018	1	MSTRG.3372.3	-	424423	425326	424423	424882	425421	425584	16,16,50	0,1,2	16,14,12	0,1,0	298	149	1.0,0.889,0.926	1.0,0.875,1.0	0.938333	0.958333	no	yes	yes	no
A5SS_202	gene2316	AOL_s00043g480	hypothetical protein	no	NW_011645600.1	-	no	-0.069	0.184149	0.635315	MSTRG.1630.6	MSTRG.1630.1	1603985	1607338	1604640	1607338	1603728	1603841	19,16,20	2,3,6	6,5,12	0,4,0	298	149	0.826,0.727,0.625	1.0,0.385,1.0	0.726	0.795	no	yes	yes	no
A5SS_203	gene2316	AOL_s00043g480	hypothetical protein	no	NW_011645600.1	-	no	-0.155	0.110119	0.438357	MSTRG.1630.6	MSTRG.1630.5	1603985	1607338	1605564	1607338	1603728	1603841	27,21,25	7,14,3	11,10,17	1,1,4	298	149	0.659,0.429,0.806	0.846,0.833,0.68	0.631333	0.786333	no	yes	yes	no
A5SS_204	gene2316	AOL_s00043g480	hypothetical protein	no	NW_011645600.1	-	no	-0.163	0.112644	0.444139	MSTRG.1630.1	MSTRG.1630.5	1604640	1607338	1605564	1607338	1603728	1603841	23,16,21	7,14,3	6,13,14	1,1,4	298	149	0.622,0.364,0.778	0.75,0.867,0.636	0.588	0.751	no	yes	yes	no
A5SS_205	gene10036	AOL_s00193g75	hypothetical protein	no	NW_011645750.1	-	no	0.025	1	1	MSTRG.7046.1	MSTRG.7046.2,MSTRG.7046.3	271933	273079	272352	273079	271036	271127	40,40,37	0,0,0	44,31,50	0,0,2	298	149	1.0,1.0,1.0	1.0,1.0,0.926	1	0.975333	yes	no	no	yes
A5SS_206	gene3539	AOL_s00054g873	hypothetical protein	no	NW_011645611.1	+	no	0.206	0.00902141	0.0656855	MSTRG.2518.2	MSTRG.2518.5	2891386	2893268	2891386	2893242	2893341	2894660	42,36,38	26,9,14	23,36,29	40,25,20	174	149	0.58,0.774,0.699	0.33,0.552,0.554	0.684333	0.478667	yes	no	no	yes
A5SS_207	gene4972	AOL_s00078g359	hypothetical protein	no	NW_011645635.1	+	no	0.025	0.0322394	0.190673	MSTRG.3528.2	MSTRG.3528.1,rna4972	1180615	1180693	1180615	1180661	1180835	1181024	2,5,1	23,44,10	0,0,2	9,9,9	180	149	0.067,0.086,0.076	0.0,0.0,0.155	0.0763333	0.0516667	yes	no	no	yes
A5SS_21	gene4175	AOL_s00076g272	hypothetical protein	no	NW_011645633.1	+	no	-0.095	1	1	MSTRG.2979.9	MSTRG.2979.2,MSTRG.2979.4	973656	974809	973656	974520	974884	974952	8,3,5	0,0,1	10,11,9	0,0,0	298	149	1.0,1.0,0.714	1.0,1.0,1.0	0.904667	1	no	yes	yes	no
A5SS_210	gene10616	AOL_s00215g64	hypothetical protein	no	NW_011645772.1	+	no	0.042	0.344448	0.908291	MSTRG.7447.5,MSTRG.7447.1,MSTRG.7447.3	MSTRG.7447.8,MSTRG.7447.4	246005	249689	246005	249275	250440	250502	22,15,32	0,0,0	43,44,39	1,2,0	298	149	1.0,1.0,1.0	0.956,0.917,1.0	1	0.957667	yes	no	no	yes
A5SS_211	gene10616	AOL_s00215g64	hypothetical protein	no	NW_011645772.1	+	no	-0.057	0.750853	1	MSTRG.7447.5	MSTRG.7447.8,MSTRG.7447.4	246005	249689	246005	249275	250574	251469	22,15,31	3,0,0	43,50,44	1,0,0	298	149	0.786,1.0,1.0	0.956,1.0,1.0	0.928667	0.985333	no	yes	yes	no
A5SS_212	gene10616	AOL_s00215g64	hypothetical protein	no	NW_011645772.1	+	no	0.003	1	1	MSTRG.7447.1	MSTRG.7447.5,MSTRG.7447.4,MSTRG.7447.3	252039	254438	252039	253825	254532	254705	112,104,124	0,0,0	285,207,189	0,1,0	298	149	1.0,1.0,1.0	1.0,0.99,1.0	1	0.996667	yes	no	no	yes
A5SS_213	gene4598	AOL_s00076g696	hypothetical protein	no	NW_011645633.1	-	no	0.086	0.146792	0.542605	rna4598	MSTRG.3281.5,MSTRG.3281.4,MSTRG.3281.7,MSTRG.3281.6,MSTRG.3281.1	2367653	2367761	2367737	2367761	2367476	2367602	1,14,2	9,12,13	0,3,8	23,25,15	232	149	0.067,0.428,0.09	0.0,0.072,0.255	0.195	0.109	yes	no	no	yes
A5SS_215	gene5943	AOL_s00080g218	hypothetical protein	no	NW_011645637.1	-	no	-0.007	1	1	MSTRG.4215.1	MSTRG.4215.2	775684	779461	777439	779461	775183	775234	52,98,90	1,0,0	106,126,145	0,1,0	298	149	0.963,1.0,1.0	1.0,0.984,1.0	0.987667	0.994667	no	yes	yes	no
A5SS_216	gene7524	AOL_s00097g341	hypothetical protein	no	NW_011645654.1	+	no	0.165	1	1	MSTRG.5347.4	MSTRG.5347.1	1155968	1156036	1155968	1156032	1156112	1156622	0,1,0	4,1,5	0,0,0	6,3,4	152	149	0.0,0.495,0.0	0.0,0.0,0.0	0.165	0	yes	no	no	yes
A5SS_217	gene5482	AOL_s00079g257	hypothetical protein	no	NW_011645636.1	+	no	-0.078	0.503247	1	MSTRG.3885.2	MSTRG.3885.1	777088	778966	777088	778962	779386	779769	0,5,2	10,7,7	4,3,0	4,5,4	152	149	0.0,0.412,0.219	0.495,0.37,0.0	0.210333	0.288333	no	yes	yes	no
A5SS_218	gene10399	AOL_s00210g247	hypothetical protein	no	NW_011645767.1	+	no	0.116	0.231233	0.709114	MSTRG.7300.1	rna10399,MSTRG.7300.2	904829	904873	904829	904864	904929	904995	7,9,13	17,7,16	9,11,17	28,47,16	157	149	0.281,0.55,0.435	0.234,0.182,0.502	0.422	0.306	yes	no	no	yes
A5SS_22	gene4175	AOL_s00076g272	hypothetical protein	no	NW_011645633.1	+	no	-0.117	0.226102	0.709114	MSTRG.2979.7	MSTRG.2979.1,MSTRG.2979.2,MSTRG.2979.4,MSTRG.2979.6,MSTRG.2979.9	975012	975162	975012	975139	975234	975653	1,6,0	5,7,8	3,2,7	8,4,10	171	149	0.148,0.428,0.0	0.246,0.303,0.379	0.192	0.309333	no	yes	yes	no
A5SS_220	gene3830	AOL_s00075g169	hypothetical protein	no	NW_011645632.1	-	no	0.112	0.890422	1	MSTRG.2724.4	MSTRG.2724.1	643133	643243	643153	643243	642963	643052	1,4,1	0,2,7	4,1,1	2,2,1	168	149	1.0,0.639,0.112	0.639,0.307,0.47	0.583667	0.472	yes	no	no	yes
A5SS_221	gene7538	AOL_s00097g355	hypothetical protein	no	NW_011645654.1	-	no	-0.075	1	1	MSTRG.5353.7,MSTRG.5353.6,MSTRG.5353.5,MSTRG.5353.4,MSTRG.5353.3	MSTRG.5353.2	1200093	1200280	1200101	1200280	1199903	1199998	0,3,6	0,0,1	2,0,7	0,0,0	156	149	NA,1.0,0.851	1.0,NA,1.0	0.9255	1	no	yes	yes	no
A5SS_222	gene7538	AOL_s00097g355	hypothetical protein	no	NW_011645654.1	-	no	0.183	1	1	MSTRG.5353.3	MSTRG.5353.5	1201572	1202418	1201600	1202418	1200920	1201514	0,1,0	0,0,0	5,3,4	2,0,1	176	149	NA,1.0,NA	0.679,1.0,0.772	1	0.817	yes	no	no	yes
A5SS_226	gene824	AOL_s00006g165	hypothetical protein	no	NW_011645563.1	-	no	0.015	0.608961	1	MSTRG.605.5,MSTRG.605.1,MSTRG.605.2	MSTRG.605.8,MSTRG.605.4,MSTRG.605.7,MSTRG.605.3	486666	486957	486711	486957	484530	486597	63,109,63	8,13,5	101,109,98	6,17,16	193	149	0.859,0.866,0.907	0.929,0.832,0.825	0.877333	0.862	yes	no	no	yes
A5SS_227	gene10033	AOL_s00193g72	hypothetical protein	no	NW_011645750.1	-	no	0.09	0.154805	0.562188	rna10033	MSTRG.7042.1,MSTRG.7042.2	250383	250519	250476	250519	250274	250328	8,4,8	15,22,12	5,2,7	20,20,20	241	149	0.248,0.101,0.292	0.134,0.058,0.178	0.213667	0.123333	yes	no	no	yes
A5SS_23	gene7036	AOL_s00083g507	hypothetical protein	no	NW_011645640.1	-	no	-0.023	0.679095	1	MSTRG.5025.13	MSTRG.5025.5,MSTRG.5025.1	1745752	1746322	1745937	1746322	1745523	1745655	152,211,181	73,117,67	106,107,126	35,74,41	298	149	0.51,0.474,0.575	0.602,0.42,0.606	0.519667	0.542667	no	yes	yes	no
A5SS_231	gene4211	AOL_s00076g308	hypothetical protein	no	NW_011645633.1	-	no	0.071	0.659063	1	MSTRG.3011.3	MSTRG.3011.1,MSTRG.3011.2	1137191	1137256	1137193	1137256	1136992	1137116	2,1,1	13,41,17	0,0,0	4,14,7	150	149	0.133,0.024,0.055	0.0,0.0,0.0	0.0706667	0	yes	no	no	yes
A5SS_233	gene3780	AOL_s00075g119	hypothetical protein	no	NW_011645632.1	+	no	-0.003	1	1	MSTRG.2698.5	MSTRG.2698.3	462137	467067	462137	466748	467639	468336	189,252,287	2,0,0	518,557,525	0,3,0	298	149	0.979,1.0,1.0	1.0,0.989,1.0	0.993	0.996333	no	yes	yes	no
A5SS_234	gene392	AOL_s00004g393	hypothetical protein	no	NW_011645561.1	-	no	0.052	0.552256	1	MSTRG.294.2,MSTRG.294.1,rna392	MSTRG.294.4	1331830	1331863	1331834	1331863	1331637	1331765	8,3,9	0,5,1	3,7,14	2,3,3	152	149	1.0,0.37,0.898	0.595,0.696,0.821	0.756	0.704	yes	no	no	yes
A5SS_236	gene10582	AOL_s00215g30	hypothetical protein	no	NW_011645772.1	-	no	-0.078	0.325067	0.862677	MSTRG.7419.2	MSTRG.7419.1	104502	104752	104718	104752	103583	103979	13,3,41	11,0,40	12,3,8	5,1,1	298	149	0.371,1.0,0.339	0.545,0.6,0.8	0.57	0.648333	no	yes	yes	no
A5SS_238	gene3197	AOL_s00054g531	hypothetical protein	no	NW_011645611.1	-	no	0.003	0.850509	1	MSTRG.2302.3,rna3197	MSTRG.2302.4	1713828	1713979	1713925	1713979	1713622	1713764	133,165,189	4,1,3	137,152,140	4,2,2	245	149	0.953,0.99,0.975	0.954,0.979,0.977	0.972667	0.97	yes	no	no	yes
A5SS_240	gene9970	AOL_s00193g9	hypothetical protein	no	NW_011645750.1	-	no	0.009	1	1	MSTRG.7023.4	MSTRG.7023.5	25370	26797	25675	26797	25222	25294	18,30,23	1,0,0	34,26,21	1,1,0	298	149	0.9,1.0,1.0	0.944,0.929,1.0	0.966667	0.957667	yes	no	no	yes
A5SS_241	gene3426	AOL_s00054g760	hypothetical protein	no	NW_011645611.1	-	no	0.034	1	1	MSTRG.2447.1	MSTRG.2447.7,MSTRG.2447.2	2505259	2507285	2505498	2507285	2504982	2505037	51,45,24	0,1,0	54,20,36	0,1,1	298	149	1.0,0.957,1.0	1.0,0.909,0.947	0.985667	0.952	yes	no	no	yes
A5SS_242	gene9316	AOL_s00173g224	hypothetical protein	no	NW_011645730.1	-	no	-0.083	0.264336	0.759966	MSTRG.6554.1	MSTRG.6554.3,rna9316	765625	765986	765626	765986	765460	765569	0,0,0	16,24,14	0,0,4	8,8,12	149	149	0.0,0.0,0.0	0.0,0.0,0.25	0	0.0833333	no	yes	yes	no
A5SS_243	gene4664	AOL_s00078g51	hypothetical protein	no	NW_011645635.1	-	no	0.294	0.606362	1	MSTRG.3319.2	MSTRG.3319.1	153736	154980	153774	154980	152337	153600	11,13,10	2,2,2	0,8,6	1,1,2	186	149	0.815,0.839,0.8	0.0,0.865,0.706	0.818	0.523667	yes	no	no	yes
A5SS_244	gene6147	AOL_s00080g422	hypothetical protein	no	NW_011645637.1	+	no	-0.6	1	1	MSTRG.4361.3	MSTRG.4361.2	1507184	1509583	1507184	1509579	1509700	1510725	0,5,3	1,1,5	1,0,0	0,0,0	152	149	0.0,0.831,0.37	1.0,NA,NA	0.400333	1	no	yes	yes	no
A5SS_245	gene3842	AOL_s00075g181	hypothetical protein	no	NW_011645632.1	-	no	0.006	1	1	MSTRG.2729.1	MSTRG.2729.4	673065	677118	673493	677118	671640	672028	25,68,33	1,0,0	15,20,12	0,1,0	298	149	0.926,1.0,1.0	1.0,0.909,1.0	0.975333	0.969667	yes	no	no	yes
A5SS_247	gene7260	AOL_s00097g77	hypothetical protein	no	NW_011645654.1	-	no	-0.067	1	1	MSTRG.5158.4	MSTRG.5158.3	324699	326098	325425	326098	324500	324631	8,15,13	1,0,0	6,2,4	0,0,0	298	149	0.8,1.0,1.0	1.0,1.0,1.0	0.933333	1	no	yes	yes	no
A5SS_249	gene9286	AOL_s00173g194	hypothetical protein	no	NW_011645730.1	+	no	-0.039	1	1	rna9286	MSTRG.6537.1	653355	653648	653355	653437	653719	653952	3,2,15	0,0,1	0,0,3	0,0,0	298	149	1.0,1.0,0.882	NA,NA,1.0	0.960667	1	no	yes	yes	no
A5SS_25	gene9614	AOL_s00188g15	hypothetical protein	no	NW_011645745.1	+	no	0.004	1	1	MSTRG.6789.2	MSTRG.6789.3	32548	33261	32548	32673	33331	33401	73,105,97	0,0,1	93,118,98	0,2,0	298	149	1.0,1.0,0.98	1.0,0.967,1.0	0.993333	0.989	yes	no	no	yes
A5SS_250	gene11030	AOL_s00215g478	hypothetical protein	no	NW_011645772.1	+	no	-0.334	1	1	MSTRG.7748.2	MSTRG.7748.5	1655557	1658376	1655557	1658153	1658436	1659450	3,2,0	0,2,0	0,6,1	0,0,0	298	149	1.0,0.333,NA	NA,1.0,1.0	0.6665	1	no	yes	yes	no
A5SS_252	gene11030	AOL_s00215g478	hypothetical protein	no	NW_011645772.1	+	no	0.093	0.0440149	0.242962	MSTRG.7748.2,MSTRG.7748.5	MSTRG.7748.1	1658436	1659450	1658436	1658614	1659571	1660150	35,59,64	0,5,0	39,59,35	4,1,5	298	149	1.0,0.855,1.0	0.83,0.967,0.778	0.951667	0.858333	yes	no	no	yes
A5SS_254	gene5925	AOL_s00080g200	hypothetical protein	no	NW_011645637.1	-	no	-0.33	1	1	MSTRG.4206.10	MSTRG.4206.11,MSTRG.4206.5	728399	728534	728446	728534	727377	728340	1,6,6	0,10,2	1,3,0	0,0,0	195	149	1.0,0.314,0.696	1.0,1.0,NA	0.67	1	no	yes	yes	no
A5SS_256	gene5925	AOL_s00080g200	hypothetical protein	no	NW_011645637.1	-	no	-0.601	1	1	MSTRG.4206.12	MSTRG.4206.4	728598	729133	728602	729133	727377	728534	3,0,1	0,7,4	0,6,0	0,0,0	152	149	1.0,0.0,0.197	NA,1.0,NA	0.399	1	no	yes	yes	no
A5SS_257	gene7582	AOL_s00097g399	hypothetical protein	no	NW_011645654.1	-	no	0.13	1	1	MSTRG.5374.1	MSTRG.5374.2	1335432	1337334	1335476	1337334	1334605	1335379	1,1,2	2,6,8	1,1,0	11,7,4	192	149	0.28,0.115,0.162	0.066,0.1,0.0	0.185667	0.0553333	yes	no	no	yes
A5SS_259	gene5790	AOL_s00080g65	hypothetical protein	no	NW_011645637.1	+	no	0.01	0.949433	1	MSTRG.4102.5	MSTRG.4102.4,MSTRG.4102.6	212724	217259	212724	217255	217330	220153	13,17,61	25,22,90	41,9,23	43,21,40	152	149	0.338,0.431,0.399	0.483,0.296,0.36	0.389333	0.379667	yes	no	no	yes
A5SS_261	gene692	AOL_s00006g33	hypothetical protein	no	NW_011645563.1	+	no	-0.159	0.0465315	0.253474	MSTRG.516.5,MSTRG.516.2	MSTRG.516.1	83439	85855	83439	85821	86040	86717	15,16,16	12,16,26	20,27,18	12,9,16	182	149	0.506,0.45,0.335	0.577,0.711,0.479	0.430333	0.589	no	yes	yes	no
A5SS_262	gene455	AOL_s00004g456	hypothetical protein	no	NW_011645561.1	-	no	0.076	0.16751	0.597839	MSTRG.333.1	MSTRG.333.2	1547487	1548222	1547565	1548222	1547378	1547421	12,27,16	32,27,67	10,9,11	36,23,44	226	149	0.198,0.397,0.136	0.155,0.205,0.142	0.243667	0.167333	yes	no	no	yes
A5SS_264	gene8049	AOL_s00110g9	hypothetical protein	no	NW_011645667.1	-	no	-0.067	0.254021	0.748134	-	MSTRG.5692.4	21896	23716	22218	23716	21425	21696	20,16,19	0,4,0	16,27,26	0,0,2	298	149	1.0,0.667,1.0	1.0,1.0,0.867	0.889	0.955667	no	yes	yes	no
A5SS_27	gene10552	AOL_s00212g2	hypothetical protein	no	NW_011645769.1	+	no	-0.016	0.258046	0.752331	MSTRG.7393.1	MSTRG.7393.2	4662	4865	4662	4862	4989	5152	52,73,67	12,10,16	9,6,9	0,5,0	151	149	0.81,0.878,0.805	1.0,0.542,1.0	0.831	0.847333	no	yes	yes	no
A5SS_270	gene8170	AOL_s00110g130	hypothetical protein	no	NW_011645667.1	+	no	0.016	1	1	MSTRG.5813.5	MSTRG.5813.6	472552	473012	472552	472666	473101	473330	32,31,12	0,0,0	31,40,29	0,1,0	298	149	1.0,1.0,1.0	1.0,0.952,1.0	1	0.984	yes	no	no	yes
A5SS_271	gene8170	AOL_s00110g130	hypothetical protein	no	NW_011645667.1	+	no	0.072	0.404732	0.979877	MSTRG.5813.3	MSTRG.5813.4	471931	473012	471931	472670	473101	475142	32,31,12	0,0,0	31,40,29	0,0,4	298	149	1.0,1.0,1.0	1.0,1.0,0.784	1	0.928	yes	no	no	yes
A5SS_272	gene8170	AOL_s00110g130	hypothetical protein	no	NW_011645667.1	+	no	-0.057	0.746014	1	MSTRG.5813.4,MSTRG.5813.3	MSTRG.5813.1	473101	475142	473101	473597	475956	476039	29,29,15	3,0,0	22,26,23	0,0,0	298	149	0.829,1.0,1.0	1.0,1.0,1.0	0.943	1	no	yes	yes	no
A5SS_275	gene10764	AOL_s00215g212	hypothetical protein	no	NW_011645772.1	+	no	-0.215	0.0509611	0.254191	MSTRG.7551.7	MSTRG.7551.6	704308	705301	704308	705047	705429	705779	0,5,1	1,1,0	32,39,73	6,9,2	298	149	0.0,0.714,1.0	0.727,0.684,0.948	0.571333	0.786333	no	yes	yes	no
A5SS_276	gene11196	AOL_s00215g644	hypothetical protein	no	NW_011645772.1	-	no	-0.446	0.00905731	0.0656855	MSTRG.7893.4	MSTRG.7893.1	2197333	2200943	2197476	2200943	2196121	2197229	0,0,3	8,8,6	6,2,1	6,4,0	291	149	0.0,0.0,0.204	0.339,0.204,1.0	0.068	0.514333	no	yes	yes	no
A5SS_278	gene11196	AOL_s00215g644	hypothetical protein	no	NW_011645772.1	-	no	0.056	0.165395	0.595424	rna11196,MSTRG.7893.7,MSTRG.7893.4,MSTRG.7893.2,MSTRG.7893.3,MSTRG.7893.1	MSTRG.7893.8	2201318	2201448	2201320	2201448	2201029	2201207	3,1,2	1,0,0	5,6,8	0,1,3	150	149	0.749,1.0,1.0	1.0,0.856,0.726	0.916333	0.860667	yes	no	no	yes
A5SS_279	gene2015	AOL_s00043g178	hypothetical protein	no	NW_011645600.1	+	no	0.047	0.63475	1	MSTRG.1439.4	MSTRG.1439.5	607276	607698	607276	607603	607783	607880	4,0,0	12,14,11	5,1,0	131,96,83	243	149	0.17,0.0,0.0	0.023,0.006,0.0	0.0566667	0.00966667	yes	no	no	yes
A5SS_28	gene255	AOL_s00004g255	hypothetical protein	no	NW_011645561.1	+	no	0.02	0.20639	0.667543	MSTRG.191.2	MSTRG.191.3	874205	875162	874205	875043	875286	875415	813,946,1002	48,66,88	454,290,451	57,20,31	267	149	0.904,0.889,0.864	0.816,0.89,0.89	0.885667	0.865333	yes	no	no	yes
A5SS_280	gene5714	AOL_s00079g489	hypothetical protein	no	NW_011645636.1	+	no	-0.033	0.240321	0.726226	MSTRG.4050.1,MSTRG.4050.3	MSTRG.4050.2	1614629	1614834	1614629	1614733	1614890	1615865	35,38,62	3,2,1	39,29,35	2,1,0	249	149	0.875,0.919,0.974	0.921,0.946,1.0	0.922667	0.955667	no	yes	yes	no
A5SS_281	gene3169	AOL_s00054g503	hypothetical protein	no	NW_011645611.1	-	no	0.042	0.276044	0.767025	MSTRG.2255.3	MSTRG.2255.2	1639679	1639945	1639683	1639945	1639538	1639626	3,5,6	0,2,2	1,5,2	2,0,0	152	149	1.0,0.71,0.746	0.329,1.0,1.0	0.818667	0.776333	yes	no	no	yes
A5SS_282	gene3169	AOL_s00054g503	hypothetical protein	no	NW_011645611.1	-	no	0.111	0.474438	1	MSTRG.2255.3	MSTRG.2255.1,MSTRG.2255.5,MSTRG.2255.4,rna3169	1639679	1639945	1639695	1639945	1639538	1639626	6,10,8	7,14,1	3,13,7	3,14,8	164	149	0.438,0.394,0.879	0.476,0.458,0.443	0.570333	0.459	yes	no	no	yes
A5SS_283	gene3169	AOL_s00054g503	hypothetical protein	no	NW_011645611.1	-	no	0.041	0.91744	1	MSTRG.2255.2	MSTRG.2255.1,MSTRG.2255.5,MSTRG.2255.4,rna3169	1639683	1639945	1639695	1639945	1639538	1639626	3,7,4	7,14,1	4,8,5	3,14,8	160	149	0.285,0.318,0.788	0.554,0.347,0.368	0.463667	0.423	yes	no	no	yes
A5SS_284	gene698	AOL_s00006g39	hypothetical protein	no	NW_011645563.1	+	no	0.058	0.196438	0.661938	MSTRG.519.3	MSTRG.519.1,MSTRG.519.2	95502	97813	95502	97630	98179	98244	51,47,42	46,60,80	36,23,44	59,48,68	298	149	0.357,0.281,0.208	0.234,0.193,0.244	0.282	0.223667	yes	no	no	yes
A5SS_288	gene1668	AOL_s00007g417	hypothetical protein	no	NW_011645564.1	+	no	0.222	1	1	MSTRG.1185.2	MSTRG.1185.3,MSTRG.1185.4,MSTRG.1185.5	1500847	1502935	1500847	1502591	1503003	1503109	4,8,9	0,0,0	1,4,5	1,0,0	298	149	1.0,1.0,1.0	0.333,1.0,1.0	1	0.777667	yes	no	no	yes
A5SS_289	gene1668	AOL_s00007g417	hypothetical protein	no	NW_011645564.1	+	no	-0.274	1	1	MSTRG.1185.9	MSTRG.1185.8	1500878	1502939	1500878	1502935	1503003	1503109	0,0,1	2,3,6	0,2,1	0,3,3	152	149	0.0,0.0,0.14	NA,0.395,0.246	0.0466667	0.3205	no	yes	yes	no
A5SS_29	gene255	AOL_s00004g255	hypothetical protein	no	NW_011645561.1	+	no	0.005	1	1	MSTRG.191.2	MSTRG.191.3	874205	875162	874205	875043	875537	875701	332,354,395	0,0,1	168,112,183	0,0,2	267	149	1.0,1.0,0.995	1.0,1.0,0.981	0.998333	0.993667	yes	no	no	yes
A5SS_290	gene5077	AOL_s00078g464	hypothetical protein	no	NW_011645635.1	-	no	-0.128	0.0211665	0.136921	MSTRG.3606.2	MSTRG.3606.1	1578286	1578633	1578373	1578633	1577526	1578123	8,10,1	13,40,23	8,11,14	21,17,17	235	149	0.281,0.137,0.027	0.195,0.291,0.343	0.148333	0.276333	no	yes	yes	no
A5SS_291	gene4044	AOL_s00076g141	hypothetical protein	no	NW_011645633.1	-	no	-0.003	1	1	MSTRG.2877.1	-	545114	546013	545137	546013	544569	544999	94,218,65	0,2,0	60,53,66	0,0,0	171	149	1.0,0.99,1.0	1.0,1.0,1.0	0.996667	1	no	yes	yes	no
A5SS_292	gene10809	AOL_s00215g257	hypothetical protein	no	NW_011645772.1	+	no	0.001	1	1	MSTRG.7582.1,MSTRG.7582.2	MSTRG.7582.5,rna10809	828997	829309	828997	829184	829386	831066	31,14,48	0,0,0	561,691,671	0,0,1	273	149	1.0,1.0,1.0	1.0,1.0,0.997	1	0.999	yes	no	no	yes
A5SS_293	gene82	AOL_s00004g82	hypothetical protein	no	NW_011645561.1	+	no	-0.085	0.016296	0.110599	MSTRG.59.2	MSTRG.59.1	266895	267131	266895	267023	267277	267614	44,89,44	123,138,174	50,45,72	93,87,75	256	149	0.172,0.273,0.128	0.238,0.231,0.358	0.191	0.275667	no	yes	yes	no
A5SS_296	gene6717	AOL_s00083g188	hypothetical protein	no	NW_011645640.1	-	no	-0.121	0.031439	0.188634	MSTRG.4801.2	MSTRG.4801.1	659378	660204	659494	660204	658783	659277	32,17,47	12,2,14	42,41,52	6,7,4	264	149	0.601,0.828,0.655	0.798,0.768,0.88	0.694667	0.815333	no	yes	yes	no
A5SS_297	gene6717	AOL_s00083g188	hypothetical protein	no	NW_011645640.1	-	no	-0.052	0.779645	1	MSTRG.4801.3	MSTRG.4801.4	659494	660204	659554	660204	658788	659277	29,8,48	4,6,2	34,24,11	9,4,1	208	149	0.839,0.489,0.945	0.73,0.811,0.887	0.757667	0.809333	no	yes	yes	no
A5SS_298	gene783	AOL_s00006g124	hypothetical protein	no	NW_011645563.1	-	no	0.01	0.984072	1	MSTRG.551.2	MSTRG.551.1	364112	366385	364116	366385	363735	363868	44,68,30	8,18,7	22,42,31	6,7,9	152	149	0.844,0.787,0.808	0.782,0.855,0.772	0.813	0.803	yes	no	no	yes
A5SS_299	gene10737	AOL_s00215g185	hypothetical protein	no	NW_011645772.1	+	no	-0.047	0.2716	0.767025	rna10737,MSTRG.7517.1	MSTRG.7517.2	620032	622345	620032	622331	622446	622991	27,50,20	2,2,3	33,51,46	1,3,1	162	149	0.925,0.958,0.86	0.968,0.94,0.977	0.914333	0.961667	no	yes	yes	no
A5SS_3	gene8877	AOL_s00169g170	hypothetical protein	no	NW_011645726.1	-	no	-0.065	0.954372	1	MSTRG.6244.1	MSTRG.6244.3,MSTRG.6244.2	572822	575806	573197	575806	572127	572735	3,11,5	3,0,1	12,7,5	1,0,4	298	149	0.333,1.0,0.714	0.857,1.0,0.385	0.682333	0.747333	no	yes	yes	no
A5SS_30	gene4588	AOL_s00076g686	hypothetical protein	no	NW_011645633.1	+	no	-0.017	0.682951	1	rna4588	MSTRG.3276.3,MSTRG.3276.6	2340743	2341053	2340743	2341041	2341120	2341782	0,0,2	42,65,44	3,2,0	44,56,48	160	149	0.0,0.0,0.041	0.06,0.032,0.0	0.0136667	0.0306667	no	yes	yes	no
A5SS_300	gene4878	AOL_s00078g265	hypothetical protein	no	NW_011645635.1	-	no	0.369	1	1	rna4878	-	852716	852801	852738	852801	852495	852597	0,2,0	0,3,0	0,0,0	1,4,1	170	149	NA,0.369,NA	0.0,0.0,0.0	0.369	0	yes	no	no	yes
A5SS_302	gene10158	AOL_s00210g6	hypothetical protein	no	NW_011645767.1	-	no	-0.02	0.584041	1	-	MSTRG.7138.3	13130	13531	13134	13531	12881	13031	22,18,18	49,90,43	11,18,13	28,45,36	152	149	0.306,0.164,0.291	0.278,0.282,0.261	0.253667	0.273667	no	yes	yes	no
A5SS_308	gene1849	AOL_s00043g12	hypothetical protein	no	NW_011645600.1	+	no	0.053	0.181205	0.630409	MSTRG.1292.2	MSTRG.1292.1	41012	41190	41012	41180	41279	41426	14,35,16	31,57,31	18,24,23	38,60,65	158	149	0.299,0.367,0.327	0.309,0.274,0.25	0.331	0.277667	yes	no	no	yes
A5SS_31	gene10653	AOL_s00215g101	hypothetical protein	no	NW_011645772.1	+	no	0.032	1	1	MSTRG.7489.1	-	370489	372330	370489	372304	372399	373340	19,42,16	0,0,0	22,22,29	2,0,0	174	149	1.0,1.0,1.0	0.904,1.0,1.0	1	0.968	yes	no	no	yes
A5SS_311	gene57	AOL_s00004g57	hypothetical protein	no	NW_011645561.1	+	no	-0.322	0.0153806	0.106126	MSTRG.38.1	MSTRG.38.2	193717	194373	193717	194359	194449	195272	4,2,1	7,3,2	6,12,11	7,2,4	162	149	0.345,0.38,0.315	0.441,0.847,0.717	0.346667	0.668333	no	yes	yes	no
A5SS_312	gene5172	AOL_s00078g559	hypothetical protein	no	NW_011645635.1	-	no	-0.015	0.0546769	0.263212	MSTRG.3687.2	MSTRG.3687.3	1926609	1927094	1926755	1927094	1926256	1926449	41,53,57	3,3,3	19,18,35	1,2,0	294	149	0.874,0.9,0.906	0.906,0.82,1.0	0.893333	0.908667	no	yes	yes	no
A5SS_313	gene5384	AOL_s00079g159	hypothetical protein	no	NW_011645636.1	-	no	-0.096	0.973581	1	MSTRG.3816.3	MSTRG.3816.2,MSTRG.3816.1	454511	454603	454556	454603	454244	454435	5,1,1	3,3,9	0,3,2	7,1,2	193	149	0.563,0.205,0.079	0.0,0.698,0.436	0.282333	0.378	no	yes	yes	no
A5SS_314	gene5384	AOL_s00079g159	hypothetical protein	no	NW_011645636.1	-	no	-0.07	0.0491598	0.254191	MSTRG.3816.1	MSTRG.3816.2	455022	455164	455026	455164	454556	454603	4,5,8	3,1,1	1,5,2	0,0,2	152	149	0.567,0.831,0.887	1.0,1.0,0.495	0.761667	0.831667	no	yes	yes	no
A5SS_318	gene5266	AOL_s00079g41	hypothetical protein	no	NW_011645636.1	-	no	-0.014	0.0824777	0.37115	rna5266	MSTRG.3741.1	101559	102143	101580	102143	101192	101519	2,6,3	142,220,139	10,4,8	204,150,214	169	149	0.012,0.023,0.019	0.041,0.023,0.032	0.018	0.032	no	yes	yes	no
A5SS_319	gene3808	AOL_s00075g147	hypothetical protein	no	NW_011645632.1	-	no	0.081	0.060316	0.283759	MSTRG.2712.19,MSTRG.2712.18,MSTRG.2712.20	MSTRG.2712.21	556721	556812	556803	556812	555613	556582	107,112,181	0,0,19	5,11,9	2,0,0	230	149	1.0,1.0,0.861	0.618,1.0,1.0	0.953667	0.872667	yes	no	no	yes
A5SS_32	gene4388	AOL_s00076g486	hypothetical protein	no	NW_011645633.1	+	no	-0.083	0.283142	0.776296	rna4388	MSTRG.3142.1,MSTRG.3142.2	1709913	1710173	1709913	1710170	1710242	1710472	5,32,19	23,73,25	22,19,20	26,34,37	151	149	0.177,0.302,0.429	0.455,0.355,0.348	0.302667	0.386	no	yes	yes	no
A5SS_321	gene3808	AOL_s00075g147	hypothetical protein	no	NW_011645632.1	-	no	-0.521	1	1	MSTRG.2712.14,MSTRG.2712.28	MSTRG.2712.20,MSTRG.2712.25	558540	558623	558614	558623	558097	558289	17,47,18	13,24,18	7,0,1	0,0,0	222	149	0.467,0.568,0.402	1.0,NA,1.0	0.479	1	no	yes	yes	no
A5SS_322	gene3808	AOL_s00075g147	hypothetical protein	no	NW_011645632.1	-	no	0.05	1	1	MSTRG.2712.2,MSTRG.2712.26	MSTRG.2712.17,MSTRG.2712.16,MSTRG.2712.3	558540	558738	558664	558738	558097	558289	12,38,13	4,2,14	7,0,1	1,0,1	272	149	0.622,0.912,0.337	0.793,NA,0.354	0.623667	0.5735	yes	no	no	yes
A5SS_324	gene3808	AOL_s00075g147	hypothetical protein	no	NW_011645632.1	-	no	0.007	1	1	MSTRG.2712.15,MSTRG.2712.28	MSTRG.2712.18,MSTRG.2712.17,MSTRG.2712.16,MSTRG.2712.14,MSTRG.2712.13,MSTRG.2712.10,MSTRG.2712.9,MSTRG.2712.8,MSTRG.2712.2,MSTRG.2712.1,MSTRG.2712.7,MSTRG.2712.6,MSTRG.2712.5,MSTRG.2712.4,MSTRG.2712.23,MSTRG.2712.20,MSTRG.2712.21,MSTRG.2712.26,MSTRG.2712.27,MSTRG.2712.24,MSTRG.2712.25	559064	559160	559074	559160	558817	558948	2,0,9	21,16,29	0,0,1	0,5,4	158	149	0.082,0.0,0.226	NA,0.0,0.191	0.102667	0.0955	yes	no	no	yes
A5SS_326	gene7990	AOL_s00109g159	hypothetical protein	no	NW_011645666.1	-	no	-0.007	0.730277	1	-	MSTRG.5670.2	532146	532193	532178	532193	531985	532081	2,5,5	46,62,19	2,4,5	23,48,21	180	149	0.035,0.063,0.179	0.067,0.065,0.165	0.0923333	0.099	no	yes	yes	no
A5SS_328	gene7625	AOL_s00097g442	hypothetical protein	no	NW_011645654.1	+	no	0.025	0.812468	1	MSTRG.5407.5,MSTRG.5407.4	MSTRG.5407.3,MSTRG.5407.2,MSTRG.5407.1	1477948	1481812	1477948	1481231	1481952	1483747	44,50,45	34,16,40	187,180,136	96,121,117	298	149	0.393,0.61,0.36	0.493,0.427,0.368	0.454333	0.429333	yes	no	no	yes
A5SS_331	gene11092	AOL_s00215g540	hypothetical protein	no	NW_011645772.1	+	no	-0.138	0.217355	0.697558	MSTRG.7816.2	MSTRG.7816.1	1840570	1841363	1840570	1841359	1841490	1841530	13,35,3	24,45,16	25,12,22	22,29,19	152	149	0.347,0.433,0.155	0.527,0.289,0.532	0.311667	0.449333	no	yes	yes	no
A5SS_332	gene3077	AOL_s00054g411	hypothetical protein	no	NW_011645611.1	-	no	-0.03	0.113761	0.444312	MSTRG.2194.1	MSTRG.2194.3	1326596	1326611	1326597	1326611	1326388	1326523	12,14,10	95,192,100	8,11,23	93,95,106	149	149	0.112,0.068,0.091	0.079,0.104,0.178	0.0903333	0.120333	no	yes	yes	no
A5SS_333	gene1755	AOL_s00007g504	hypothetical protein	no	NW_011645564.1	+	no	-0.037	0.938136	1	MSTRG.1260.4	MSTRG.1260.5,MSTRG.1260.6	1783693	1784891	1783693	1784266	1784974	1785399	25,5,26	9,4,5	15,13,8	3,3,6	298	149	0.581,0.385,0.722	0.714,0.684,0.4	0.562667	0.599333	no	yes	yes	no
A5SS_335	gene2852	AOL_s00054g186	hypothetical protein	no	NW_011645611.1	+	no	-0.286	0.0356124	0.204771	MSTRG.2029.1	MSTRG.2029.2	529538	529972	529538	529926	530189	530636	10,5,23	9,5,18	8,3,3	0,0,7	194	149	0.46,0.434,0.495	1.0,1.0,0.248	0.463	0.749333	no	yes	yes	no
A5SS_337	gene8048	AOL_s00110g8	hypothetical protein	no	NW_011645667.1	-	no	0.012	1	1	rna8048	MSTRG.5692.6	24604	24678	24607	24678	24454	24539	70,73,101	0,0,0	73,60,97	0,1,2	151	149	1.0,1.0,1.0	1.0,0.983,0.98	1	0.987667	yes	no	no	yes
A5SS_338	gene9739	AOL_s00188g141	hypothetical protein	no	NW_011645745.1	-	no	0.118	0.0105466	0.074005	MSTRG.6865.2	-	459443	461173	459446	461173	459211	459377	36,39,49	2,5,5	23,40,33	3,6,19	151	149	0.947,0.885,0.906	0.883,0.868,0.632	0.912667	0.794333	yes	no	no	yes
A5SS_339	gene8126	AOL_s00110g86	hypothetical protein	no	NW_011645667.1	+	no	0.005	1	1	MSTRG.5772.9	MSTRG.5772.10	268627	270402	268627	270233	270574	276507	73,46,59	0,0,0	105,137,378	0,0,3	298	149	1.0,1.0,1.0	1.0,1.0,0.984	1	0.994667	yes	no	no	yes
A5SS_34	gene7025	AOL_s00083g496	hypothetical protein	no	NW_011645640.1	-	no	0.021	0.43749	1	MSTRG.5043.5	MSTRG.5043.4	1716661	1717116	1716665	1717116	1715689	1716595	1,2,1	51,70,24	0,1,0	26,44,40	152	149	0.019,0.027,0.039	0.0,0.022,0.0	0.0283333	0.00733333	yes	no	no	yes
A5SS_340	gene5260	AOL_s00079g35	hypothetical protein	no	NW_011645636.1	-	no	0.088	0.633985	1	rna5260,MSTRG.3737.4	MSTRG.3737.3	91676	91686	91680	91686	91526	91610	1,2,4	4,2,0	9,2,5	4,6,5	152	149	0.197,0.495,1.0	0.688,0.246,0.495	0.564	0.476333	yes	no	no	yes
A5SS_341	gene9977	AOL_s00193g16	hypothetical protein	no	NW_011645750.1	+	no	-0.073	0.118937	0.459179	MSTRG.7026.1	-	49356	49710	49356	49698	49816	50128	27,31,49	9,8,13	32,21,34	6,5,4	160	149	0.736,0.783,0.778	0.832,0.796,0.888	0.765667	0.838667	no	yes	yes	no
A5SS_342	gene11117	AOL_s00215g565	hypothetical protein	no	NW_011645772.1	+	no	-0.049	0.0253899	0.161714	MSTRG.7820.1,MSTRG.7820.3	MSTRG.7820.2	1909839	1909968	1909839	1909952	1910119	1910211	18,11,3	0,7,2	7,1,14	0,2,0	164	149	1.0,0.588,0.577	1.0,0.312,1.0	0.721667	0.770667	no	yes	yes	no
A5SS_343	gene8282	AOL_s00110g242	hypothetical protein	no	NW_011645667.1	-	no	-0.103	0.104066	0.426568	MSTRG.5872.4,MSTRG.5872.3,MSTRG.5872.1	rna8282,MSTRG.5872.2	832750	833715	833121	833715	832319	832672	9,10,15	12,20,17	5,18,17	7,13,12	298	149	0.273,0.2,0.306	0.263,0.409,0.415	0.259667	0.362333	no	yes	yes	no
A5SS_344	gene2714	AOL_s00054g48	hypothetical protein	no	NW_011645611.1	-	no	-0.012	0.819227	1	MSTRG.1935.1	MSTRG.1935.2,MSTRG.1935.4	115044	117102	115770	117102	114266	114783	54,50,44	76,117,91	53,54,65	63,138,123	298	149	0.262,0.176,0.195	0.296,0.164,0.209	0.211	0.223	no	yes	yes	no
A5SS_345	gene10117	AOL_s00193g156	hypothetical protein	no	NW_011645750.1	-	no	0.002	1	1	rna10117	MSTRG.7122.1	586892	586977	586937	586977	586625	586865	2,1,0	81,137,65	0,1,1	94,93,73	193	149	0.019,0.006,0.0	0.0,0.008,0.01	0.00833333	0.006	yes	no	no	yes
A5SS_346	gene10003	AOL_s00193g42	hypothetical protein	no	NW_011645750.1	-	no	-0.009	1	1	MSTRG.7063.4	-	141069	143124	141129	143124	139489	141016	114,172,85	3,1,0	79,98,90	1,0,0	208	149	0.965,0.992,1.0	0.983,1.0,1.0	0.985667	0.994333	no	yes	yes	no
A5SS_347	gene10003	AOL_s00193g42	hypothetical protein	no	NW_011645750.1	-	no	-0.174	0.0305951	0.18627	MSTRG.7063.2	MSTRG.7063.1,MSTRG.7063.4	146291	153091	146838	153091	144606	145513	15,16,9	32,47,33	15,9,11	7,23,13	298	149	0.19,0.145,0.12	0.517,0.164,0.297	0.151667	0.326	no	yes	yes	no
A5SS_35	gene2265	AOL_s00043g429	hypothetical protein	no	NW_011645600.1	-	no	0.027	0.569152	1	MSTRG.1584.2	MSTRG.1584.5	1427065	1428912	1427069	1428912	1426656	1426825	0,3,0	1,0,2	1,0,3	1,3,4	152	149	0.0,1.0,0.0	0.495,0.0,0.424	0.333333	0.306333	yes	no	no	yes
A5SS_350	gene2333	AOL_s00043g497	hypothetical protein	no	NW_011645600.1	-	no	-0.142	1	1	rna2333	MSTRG.1649.1	1659685	1659732	1659718	1659732	1659529	1659620	1,1,2	1,4,2	1,0,0	0,0,3	181	149	0.452,0.171,0.452	1.0,NA,0.0	0.358333	0.5	no	yes	yes	no
A5SS_351	gene1341	AOL_s00007g90	hypothetical protein	no	NW_011645564.1	-	no	0.006	0.546861	1	rna1341	MSTRG.952.8,MSTRG.952.2,MSTRG.952.3,MSTRG.952.1,MSTRG.952.6	285409	285429	285424	285429	285330	285354	4,1,2	20,19,33	0,0,6	5,1,18	163	149	0.155,0.046,0.052	0.0,0.0,0.234	0.0843333	0.078	yes	no	no	yes
A5SS_352	gene1341	AOL_s00007g90	hypothetical protein	no	NW_011645564.1	-	no	0.274	0.103332	0.426568	MSTRG.952.5	MSTRG.952.9	286219	287828	286256	287828	285487	286080	16,8,7	7,16,0	6,3,5	4,7,9	185	149	0.648,0.287,1.0	0.547,0.257,0.309	0.645	0.371	yes	no	no	yes
A5SS_354	gene6324	AOL_s00081g156	hypothetical protein	no	NW_011645638.1	-	no	-0.025	1	1	MSTRG.4497.2	MSTRG.4497.3	537061	538297	537859	538297	536841	536952	37,42,50	0,0,2	16,18,38	0,0,0	298	149	1.0,1.0,0.926	1.0,1.0,1.0	0.975333	1	no	yes	yes	no
A5SS_355	gene2583	AOL_s00043g747	hypothetical protein	no	NW_011645600.1	+	no	0.14	0.0803101	0.365367	MSTRG.1829.2	MSTRG.1829.1	2517935	2518295	2517935	2518291	2518458	2518781	5,9,3	5,2,3	1,1,3	0,10,7	152	149	0.495,0.815,0.495	1.0,0.089,0.296	0.601667	0.461667	yes	no	no	yes
A5SS_356	gene4701	AOL_s00078g88	hypothetical protein	no	NW_011645635.1	+	no	-0.373	0.198654	0.661938	MSTRG.3339.1	MSTRG.3339.2,rna4701	292216	292335	292216	292331	292592	293102	0,6,0	2,7,1	1,3,1	2,0,3	152	149	0.0,0.457,0.0	0.329,1.0,0.246	0.152333	0.525	no	yes	yes	no
A5SS_357	gene4930	AOL_s00078g317	hypothetical protein	no	NW_011645635.1	+	no	-0.01	1	1	MSTRG.3499.3	MSTRG.3499.5,MSTRG.3499.6,MSTRG.3499.1,MSTRG.3499.2,rna4930	1051194	1051735	1051194	1051259	1052060	1052480	65,41,46	1,0,0	119,128,109	0,0,0	298	149	0.97,1.0,1.0	1.0,1.0,1.0	0.99	1	no	yes	yes	no
A5SS_36	gene2265	AOL_s00043g429	hypothetical protein	no	NW_011645600.1	-	no	-0.073	0.0651663	0.303133	MSTRG.1584.2	-	1427065	1428912	1427760	1428912	1426656	1426825	3,6,4	0,4,1	2,6,5	0,2,1	298	149	1.0,0.429,0.667	1.0,0.6,0.714	0.698667	0.771333	no	yes	yes	no
A5SS_362	gene7802	AOL_s00097g619	hypothetical protein	no	NW_011645654.1	+	no	0.689	1	1	-	MSTRG.5543.3	2101162	2101904	2101162	2101887	2102068	2103113	2,1,0	0,0,0	0,0,1	0,0,2	165	149	1.0,1.0,NA	NA,NA,0.311	1	0.311	yes	no	no	yes
A5SS_363	gene7802	AOL_s00097g619	hypothetical protein	no	NW_011645654.1	+	no	0.135	1	1	MSTRG.5543.2,MSTRG.5543.4	MSTRG.5543.3	2101162	2101994	2101162	2101887	2102068	2103113	4,17,14	0,0,0	1,3,5	0,0,2	255	149	1.0,1.0,1.0	1.0,1.0,0.594	1	0.864667	yes	no	no	yes
A5SS_364	gene7802	AOL_s00097g619	hypothetical protein	no	NW_011645654.1	+	no	0.052	1	1	MSTRG.5543.2,MSTRG.5543.4	-	2101162	2101994	2101162	2101904	2102068	2103113	2,17,14	0,1,0	1,3,5	0,0,1	238	149	1.0,0.914,1.0	1.0,1.0,0.758	0.971333	0.919333	yes	no	no	yes
A5SS_365	gene10890	AOL_s00215g338	hypothetical protein	no	NW_011645772.1	-	no	-0.036	0.785233	1	MSTRG.7638.2	MSTRG.7638.3	1115323	1116627	1115701	1116627	1115122	1115193	18,7,4	1,0,4	20,16,18	1,7,1	298	149	0.9,1.0,0.333	0.909,0.533,0.9	0.744333	0.780667	no	yes	yes	no
A5SS_366	gene10015	AOL_s00193g54	hypothetical protein	no	NW_011645750.1	+	no	-0.002	1	1	MSTRG.7069.1,MSTRG.7069.3	MSTRG.7069.2	177302	181213	177302	180227	181495	181760	1215,1373,1442	0,0,4	1150,1262,1227	0,0,0	298	149	1.0,1.0,0.994	1.0,1.0,1.0	0.998	1	no	yes	yes	no
A5SS_367	gene4920	AOL_s00078g307	hypothetical protein	no	NW_011645635.1	-	no	0.004	1	1	MSTRG.3490.5	-	1007437	1007575	1007441	1007575	1003614	1007191	109,147,109	0,0,0	216,182,174	0,2,0	152	149	1.0,1.0,1.0	1.0,0.989,1.0	1	0.996333	yes	no	no	yes
A5SS_368	gene4920	AOL_s00078g307	hypothetical protein	no	NW_011645635.1	-	no	0.034	0.820907	1	MSTRG.3490.7,MSTRG.3490.6	MSTRG.3490.3,MSTRG.3490.4	1007712	1009352	1009294	1009352	1007437	1007568	14,14,5	3,7,5	24,9,20	10,8,9	298	149	0.7,0.5,0.333	0.545,0.36,0.526	0.511	0.477	yes	no	no	yes
A5SS_37	gene2265	AOL_s00043g429	hypothetical protein	no	NW_011645600.1	-	no	-0.14	0.0525291	0.258893	MSTRG.1584.5	-	1427069	1428912	1427760	1428912	1426656	1426825	4,3,6	0,4,1	2,9,6	0,2,1	298	149	1.0,0.273,0.75	1.0,0.692,0.75	0.674333	0.814	no	yes	yes	no
A5SS_371	gene1948	AOL_s00043g111	hypothetical protein	no	NW_011645600.1	+	no	-0.062	0.124199	0.467438	MSTRG.1386.5,MSTRG.1386.7,MSTRG.1386.6	MSTRG.1386.3	355294	356150	355294	356079	356209	357381	3,0,13	0,1,0	2,3,1	0,9,0	219	149	1.0,0.0,1.0	1.0,0.185,1.0	0.666667	0.728333	no	yes	yes	no
A5SS_375	gene7952	AOL_s00109g121	hypothetical protein	no	NW_011645666.1	+	no	-0.063	0.720095	1	MSTRG.5632.4	MSTRG.5632.1	405242	406488	405242	406379	406861	408058	4,1,2	15,14,23	0,0,6	8,6,5	257	149	0.134,0.04,0.048	0.0,0.0,0.41	0.074	0.136667	no	yes	yes	no
A5SS_376	gene7952	AOL_s00109g121	hypothetical protein	no	NW_011645666.1	+	no	-0.276	1	1	-	MSTRG.5632.3	405242	406488	405242	406379	406868	408058	1,0,4	5,4,5	0,3,3	0,3,2	257	149	0.104,0.0,0.317	NA,0.367,0.465	0.140333	0.416	no	yes	yes	no
A5SS_377	gene5973	AOL_s00080g248	hypothetical protein	no	NW_011645637.1	+	no	-0.12	1	1	MSTRG.4238.6	MSTRG.4238.2	886908	887327	886908	887294	887435	888325	5,4,3	5,5,6	0,0,1	0,12,0	181	149	0.452,0.397,0.292	NA,0.0,1.0	0.380333	0.5	no	yes	yes	no
A5SS_378	gene8029	AOL_s00109g198	hypothetical protein	no	NW_011645666.1	-	no	0.013	1	1	MSTRG.5700.2,MSTRG.5700.1,MSTRG.5700.6,MSTRG.5700.5,MSTRG.5700.4	rna8029	636353	636454	636365	636454	636033	636295	46,191,55	0,1,0	33,32,47	0,0,2	160	149	1.0,0.994,1.0	1.0,1.0,0.956	0.998	0.985333	yes	no	no	yes
A5SS_379	gene8029	AOL_s00109g198	hypothetical protein	no	NW_011645666.1	-	no	0.075	0.0852182	0.373765	MSTRG.5700.2,MSTRG.5700.4	MSTRG.5700.1,MSTRG.5700.6,MSTRG.5700.5	636513	636646	636517	636646	636353	636454	19,64,17	30,94,36	5,10,12	13,15,46	152	149	0.383,0.4,0.316	0.274,0.395,0.204	0.366333	0.291	yes	no	no	yes
A5SS_38	gene4299	AOL_s00076g397	hypothetical protein	no	NW_011645633.1	+	no	-0.232	0.0539355	0.262697	MSTRG.3073.2	MSTRG.3073.1	1408840	1410653	1408840	1410474	1410793	1410868	6,6,3	9,9,3	14,4,14	2,6,7	298	149	0.25,0.25,0.333	0.778,0.25,0.5	0.277667	0.509333	no	yes	yes	no
A5SS_380	gene9004	AOL_s00170g25	hypothetical protein	no	NW_011645727.1	-	no	0.439	1	1	MSTRG.6318.2	MSTRG.6318.3	67184	67903	67228	67903	66780	67119	1,0,3	0,1,5	0,0,0	0,0,2	192	149	1.0,0.0,0.318	NA,NA,0.0	0.439333	0	yes	no	no	yes
A5SS_382	gene7003	AOL_s00083g474	hypothetical protein	no	NW_011645640.1	-	no	-0.005	0.719832	1	rna7003	MSTRG.4986.1,MSTRG.4986.2,MSTRG.4986.3	1649822	1649946	1649888	1649946	1649726	1649764	3,3,1	70,147,53	4,3,0	59,76,72	214	149	0.029,0.014,0.013	0.045,0.027,0.0	0.0186667	0.024	no	yes	yes	no
A5SS_383	gene8717	AOL_s00169g10	hypothetical protein	no	NW_011645726.1	+	no	-0.259	0.00642133	0.0531686	MSTRG.6156.5	-	18579	19656	18579	19655	19854	19927	159,164,11	0,0,38	151,149,106	0,0,0	149	149	1.0,1.0,0.224	1.0,1.0,1.0	0.741333	1	no	yes	yes	no
A5SS_385	gene3984	AOL_s00076g81	hypothetical protein	no	NW_011645633.1	+	no	-0.024	1	1	MSTRG.2839.12	MSTRG.2839.10	343510	347521	343510	346964	347751	347988	24,28,26	0,0,1	58,54,51	0,0,0	298	149	1.0,1.0,0.929	1.0,1.0,1.0	0.976333	1	no	yes	yes	no
A5SS_387	gene4707	AOL_s00078g94	hypothetical protein	no	NW_011645635.1	-	no	-0.309	1	1	MSTRG.3343.2	MSTRG.3343.3	308935	310791	309028	310791	308711	308862	0,1,11	0,1,0	0,1,9	0,0,0	241	149	NA,0.382,1.0	NA,1.0,1.0	0.691	1	no	yes	yes	no
A5SS_389	gene4495	AOL_s00076g593	hypothetical protein	no	NW_011645633.1	+	no	0.247	1	1	MSTRG.3212.2	MSTRG.3212.1	2038481	2038628	2038481	2038624	2038708	2039384	1,0,0	1,0,1	0,0,0	1,0,0	152	149	0.495,NA,0.0	0.0,NA,NA	0.2475	0	yes	no	no	yes
A5SS_390	gene10532	AOL_s00210g381	hypothetical protein	no	NW_011645767.1	-	no	0.279	1	1	MSTRG.7397.6,MSTRG.7397.2,MSTRG.7397.8	MSTRG.7397.11	1323985	1324415	1323990	1324415	1322161	1323912	4,0,5	0,0,0	3,1,3	0,5,0	153	149	1.0,NA,1.0	1.0,0.163,1.0	1	0.721	yes	no	no	yes
A5SS_392	gene3266	AOL_s00054g600	hypothetical protein	no	NW_011645611.1	+	no	0.072	0.0842834	0.373765	MSTRG.2341.2	MSTRG.2341.1	1932545	1934337	1932545	1933745	1934606	1934692	12,20,12	16,36,37	29,33,22	120,93,60	298	149	0.273,0.217,0.14	0.108,0.151,0.155	0.21	0.138	yes	no	no	yes
A5SS_393	gene8166	AOL_s00110g126	hypothetical protein	no	NW_011645667.1	-	no	-0.026	0.739667	1	MSTRG.5802.2	MSTRG.5802.1	451227	452726	451329	452726	447616	451069	70,103,60	10,12,12	212,230,270	23,33,36	250	149	0.807,0.836,0.749	0.846,0.806,0.817	0.797333	0.823	no	yes	yes	no
A5SS_395	gene5	AOL_s00004g5	hypothetical protein	no	NW_011645561.1	+	no	-0.008	1	1	MSTRG.7.3	rna5	10633	11101	10633	11086	11148	11229	62,117,88	0,0,2	50,36,28	0,0,0	163	149	1.0,1.0,0.976	1.0,1.0,1.0	0.992	1	no	yes	yes	no
A5SS_396	gene1586	AOL_s00007g335	hypothetical protein	no	NW_011645564.1	-	no	-0.002	1	1	MSTRG.1117.1	rna1586	1212432	1212644	1212617	1212644	1211990	1212305	540,686,519	0,1,1	608,620,553	0,0,0	298	149	1.0,0.997,0.996	1.0,1.0,1.0	0.997667	1	no	yes	yes	no
A5SS_398	gene7072	AOL_s00088g25	hypothetical protein	no	NW_011645645.1	+	no	-0.026	0.404253	0.979877	MSTRG.5009.4	MSTRG.5009.3	51388	51619	51388	51615	51691	54530	108,137,127	33,17,34	161,212,177	36,39,29	152	149	0.762,0.888,0.785	0.814,0.842,0.857	0.811667	0.837667	no	yes	yes	no
A5SS_399	gene351	AOL_s00004g351	hypothetical protein	no	NW_011645561.1	+	no	-0.089	0.198521	0.661938	MSTRG.257.2	MSTRG.257.1	1196285	1197346	1196285	1197342	1197725	1197743	11,21,26	21,25,35	11,16,22	13,16,19	152	149	0.339,0.452,0.421	0.453,0.495,0.532	0.404	0.493333	no	yes	yes	no
A5SS_4	gene9473	AOL_s00173g381	hypothetical protein	no	NW_011645730.1	-	no	-0.588	1	1	MSTRG.6685.3	-	1318698	1320319	1318708	1320319	1317695	1318627	0,5,0	0,1,1	12,0,2	0,0,0	158	149	NA,0.825,0.0	1.0,NA,1.0	0.4125	1	no	yes	yes	no
A5SS_400	gene10494	AOL_s00210g343	hypothetical protein	no	NW_011645767.1	-	no	-0.25	1	1	MSTRG.7359.2	MSTRG.7359.1,rna10494	1197431	1197681	1197432	1197681	1197199	1197373	0,0,2	0,1,2	1,0,0	0,1,0	149	149	NA,0.0,0.5	1.0,0.0,NA	0.25	0.5	no	yes	yes	no
A5SS_402	gene465	AOL_s00004g466	hypothetical protein	no	NW_011645561.1	-	no	0.126	1	1	MSTRG.338.1	rna465	1576825	1576939	1576832	1576939	1576638	1576767	0,0,3	0,9,2	3,1,6	16,6,21	155	149	NA,0.0,0.59	0.153,0.138,0.215	0.295	0.168667	yes	no	no	yes
A5SS_404	gene2324	AOL_s00043g488	hypothetical protein	no	NW_011645600.1	-	no	-0.011	0.772973	1	MSTRG.1644.2	MSTRG.1644.1	1638212	1639938	1638223	1639938	1637529	1638031	3,3,3	14,17,6	2,2,6	9,16,9	159	149	0.167,0.142,0.319	0.172,0.105,0.385	0.209333	0.220667	no	yes	yes	no
A5SS_405	gene4528	AOL_s00076g626	hypothetical protein	no	NW_011645633.1	+	no	0.005	1	1	MSTRG.3239.5	MSTRG.3239.6	2131625	2133953	2131625	2131980	2134202	2134292	28,63,47	0,0,0	94,129,102	0,1,0	298	149	1.0,1.0,1.0	1.0,0.985,1.0	1	0.995	yes	no	no	yes
A5SS_406	gene7821	AOL_s00097g638	hypothetical protein	no	NW_011645654.1	+	no	-0.013	1	1	MSTRG.5552.1	MSTRG.5552.2	2148375	2150414	2148375	2149575	2150604	2151099	142,181,146	2,1,0	131,170,152	0,0,0	298	149	0.973,0.989,1.0	1.0,1.0,1.0	0.987333	1	no	yes	yes	no
A5SS_407	gene629	AOL_s00004g630	hypothetical protein	no	NW_011645561.1	-	no	0.083	0.290409	0.780709	MSTRG.480.2	MSTRG.480.8	2180147	2180366	2180151	2180366	2178941	2180077	9,31,34	12,15,10	15,30,26	18,14,27	152	149	0.424,0.67,0.769	0.45,0.677,0.486	0.621	0.537667	yes	no	no	yes
A5SS_408	gene3940	AOL_s00076g37	hypothetical protein	no	NW_011645633.1	-	no	0.082	0.741104	1	MSTRG.2792.1	MSTRG.2792.2	181362	181741	181374	181741	180747	181302	4,24,7	0,6,0	11,12,12	2,3,1	160	149	1.0,0.788,1.0	0.837,0.788,0.918	0.929333	0.847667	yes	no	no	yes
A5SS_409	gene251	AOL_s00004g251	hypothetical protein	no	NW_011645561.1	+	no	-0.08	0.254799	0.748134	MSTRG.185.2	MSTRG.185.3,MSTRG.185.1	850765	850881	850765	850870	850944	851113	0,4,14	24,20,27	0,18,12	13,28,21	159	149	0.0,0.158,0.327	0.0,0.376,0.349	0.161667	0.241667	no	yes	yes	no
A5SS_41	gene6817	AOL_s00083g288	hypothetical protein	no	NW_011645640.1	+	no	0.05	0.61724	1	MSTRG.4864.1,MSTRG.4864.2	MSTRG.4864.3	989840	990296	989840	990292	990461	990639	17,31,8	4,10,6	5,7,7	2,4,4	152	149	0.806,0.752,0.567	0.71,0.632,0.632	0.708333	0.658	yes	no	no	yes
A5SS_410	gene11396	AOL_s00215g844	hypothetical protein	no	NW_011645772.1	-	no	0.145	0.0505488	0.254191	MSTRG.8032.9,MSTRG.8032.2	MSTRG.8032.1,MSTRG.8032.7	2891144	2893187	2891546	2893187	2890118	2890876	10,5,26	8,5,10	22,10,19	31,17,17	298	149	0.385,0.333,0.565	0.262,0.227,0.358	0.427667	0.282333	yes	no	no	yes
A5SS_411	gene11396	AOL_s00215g844	hypothetical protein	no	NW_011645772.1	-	no	-0.025	1	1	MSTRG.8032.9,MSTRG.8032.2	MSTRG.8032.8	2891144	2893187	2892008	2893187	2890118	2890876	10,5,25	0,0,1	21,11,15	0,0,0	298	149	1.0,1.0,0.926	1.0,1.0,1.0	0.975333	1	no	yes	yes	no
A5SS_412	gene11396	AOL_s00215g844	hypothetical protein	no	NW_011645772.1	-	no	-0.051	1	1	MSTRG.8032.1,MSTRG.8032.7	MSTRG.8032.8	2891546	2893187	2892008	2893187	2890118	2890876	8,5,11	0,0,1	32,19,17	0,0,0	298	149	1.0,1.0,0.846	1.0,1.0,1.0	0.948667	1	no	yes	yes	no
A5SS_414	gene2205	AOL_s00043g369	hypothetical protein	no	NW_011645600.1	+	no	-0.303	1	1	MSTRG.1541.3	MSTRG.1541.2	1195526	1195894	1195526	1195890	1196034	1196233	0,0,0	1,0,2	1,4,0	3,2,1	152	149	0.0,NA,0.0	0.246,0.662,0.0	0	0.302667	no	yes	yes	no
A5SS_416	gene2205	AOL_s00043g369	hypothetical protein	no	NW_011645600.1	+	no	-0.04	1	1	MSTRG.1541.1	MSTRG.1541.2	1195526	1195967	1195526	1195890	1196034	1196233	1,0,0	1,0,2	4,1,0	3,2,1	225	149	0.398,NA,0.0	0.469,0.249,0.0	0.199	0.239333	no	yes	yes	no
A5SS_419	gene2205	AOL_s00043g369	hypothetical protein	no	NW_011645600.1	+	no	1	1	1	MSTRG.1541.1	MSTRG.1541.5,MSTRG.1541.6	1195526	1195967	1195526	1195965	1196034	1196233	1,0,0	0,0,0	0,0,0	0,0,2	150	149	1.0,NA,NA	NA,NA,0.0	1	0	yes	no	no	yes
A5SS_420	gene10554	AOL_s00215g2	hypothetical protein	no	NW_011645772.1	-	no	-0.008	0.699945	1	MSTRG.7402.2	MSTRG.7402.4,MSTRG.7402.6	6603	8899	6617	8899	6322	6544	2,0,3	13,27,16	4,2,0	13,23,14	162	149	0.124,0.0,0.147	0.221,0.074,0.0	0.0903333	0.0983333	no	yes	yes	no
A5SS_423	gene2649	AOL_s00043g813	hypothetical protein	no	NW_011645600.1	+	no	0.002	1	1	MSTRG.1884.1,rna2649	-	2765583	2765814	2765583	2765757	2765896	2765957	198,395,391	0,0,0	282,275,268	1,0,0	205	149	1.0,1.0,1.0	0.995,1.0,1.0	1	0.998333	yes	no	no	yes
A5SS_424	gene3241	AOL_s00054g575	hypothetical protein	no	NW_011645611.1	-	no	-0.031	0.552521	1	MSTRG.2317.4	MSTRG.2317.2	1856325	1857865	1856329	1857865	1856119	1856223	40,58,11	81,185,39	7,19,20	23,49,34	152	149	0.326,0.235,0.217	0.23,0.275,0.366	0.259333	0.290333	no	yes	yes	no
A5SS_426	gene2167	AOL_s00043g331	hypothetical protein	no	NW_011645600.1	-	no	0.099	0.671444	1	-	MSTRG.1521.3	1078134	1078711	1078262	1078711	1077723	1077935	4,1,2	0,7,6	10,8,13	11,13,13	276	149	1.0,0.072,0.153	0.329,0.249,0.351	0.408333	0.309667	yes	no	no	yes
A5SS_429	gene1841	AOL_s00043g4	hypothetical protein	no	NW_011645600.1	+	no	-0.333	0.315214	0.841925	MSTRG.1286.1,MSTRG.1286.2	MSTRG.1286.4	21168	21428	21168	21426	21493	21613	15,18,0	0,0,2	23,17,32	0,0,0	150	149	1.0,1.0,0.0	1.0,1.0,1.0	0.666667	1	no	yes	yes	no
A5SS_43	gene6480	AOL_s00081g313	hypothetical protein	no	NW_011645638.1	-	no	0.333	1	1	MSTRG.4624.1	MSTRG.4624.2	1076563	1077467	1076743	1077467	1075676	1076221	2,6,2	0,0,0	4,2,2	0,1,1	298	149	1.0,1.0,1.0	1.0,0.5,0.5	1	0.666667	yes	no	no	yes
A5SS_430	gene9905	AOL_s00188g307	hypothetical protein	no	NW_011645745.1	+	no	-0.019	0.83733	1	MSTRG.6975.1	MSTRG.6975.2	1042437	1043569	1042437	1043565	1043674	1044369	37,38,31	17,4,20	19,9,6	8,4,1	152	149	0.681,0.903,0.603	0.7,0.688,0.855	0.729	0.747667	no	yes	yes	no
A5SS_431	gene9905	AOL_s00188g307	hypothetical protein	no	NW_011645745.1	+	no	0.398	1	1	MSTRG.6975.8,MSTRG.6975.5	MSTRG.6975.3	1043674	1043884	1043674	1043804	1043946	1044369	13,8,15	2,0,1	3,0,10	4,0,3	228	149	0.809,1.0,0.907	0.329,NA,0.685	0.905333	0.507	yes	no	no	yes
A5SS_432	gene9905	AOL_s00188g307	hypothetical protein	no	NW_011645745.1	+	no	-0.064	0.0703042	0.3234	MSTRG.6975.6	-	1044792	1045580	1044792	1045558	1045648	1046246	38,15,100	8,3,34	58,22,85	8,3,18	170	149	0.806,0.814,0.721	0.864,0.865,0.805	0.780333	0.844667	no	yes	yes	no
A5SS_433	gene739	AOL_s00006g80	hypothetical protein	no	NW_011645563.1	-	no	0.123	1	1	MSTRG.577.3	MSTRG.577.2	260186	260823	260193	260823	210065	211070	1,0,1	1,0,4	2,0,0	1,2,2	155	149	0.49,NA,0.194	0.658,0.0,0.0	0.342	0.219333	yes	no	no	yes
A5SS_438	gene2684	AOL_s00054g18	hypothetical protein	no	NW_011645611.1	+	no	0.3	0.353878	0.91566	MSTRG.1960.2	MSTRG.1960.1	41112	41649	41112	41645	41701	44315	1,2,2	0,2,3	1,3,0	1,3,1	152	149	1.0,0.495,0.395	0.495,0.495,0.0	0.63	0.33	yes	no	no	yes
A5SS_439	gene10906	AOL_s00215g354	hypothetical protein	no	NW_011645772.1	+	no	-0.553	1	1	MSTRG.7657.3	MSTRG.7657.2	1151503	1152287	1151503	1152141	1152359	1154324	4,2,3	3,2,1	2,2,0	0,0,0	294	149	0.403,0.336,0.603	1.0,1.0,NA	0.447333	1	no	yes	yes	no
A5SS_440	gene7850	AOL_s00109g19	hypothetical protein	no	NW_011645666.1	+	no	0.005	1	1	rna7850	MSTRG.5566.1	80405	80534	80405	80532	80590	80720	55,69,47	0,0,0	57,59,61	0,0,1	150	149	1.0,1.0,1.0	1.0,1.0,0.984	1	0.994667	yes	no	no	yes
A5SS_441	gene7612	AOL_s00097g429	hypothetical protein	no	NW_011645654.1	-	no	-0.004	1	1	MSTRG.5399.1	MSTRG.5399.3	1436303	1441109	1436668	1441109	1435131	1436205	40,150,30	0,1,0	10,9,42	0,0,0	298	149	1.0,0.987,1.0	1.0,1.0,1.0	0.995667	1	no	yes	yes	no
A5SS_444	gene7104	AOL_s00088g57	hypothetical protein	no	NW_011645645.1	-	no	0.177	1	1	MSTRG.5045.3	MSTRG.5045.2	114350	114462	114400	114462	113961	114190	1,4,1	0,2,1	4,0,0	0,0,2	198	149	1.0,0.601,0.429	1.0,NA,0.0	0.676667	0.5	yes	no	no	yes
A5SS_445	gene8499	AOL_s00112g119	hypothetical protein	no	NW_011645669.1	-	no	0.005	1	1	MSTRG.5988.1	rna8499	390576	390795	390743	390795	390450	390502	52,70,70	0,0,0	95,80,126	0,0,1	298	149	1.0,1.0,1.0	1.0,1.0,0.984	1	0.994667	yes	no	no	yes
A5SS_447	gene9253	AOL_s00173g161	hypothetical protein	no	NW_011645730.1	+	no	0.03	0.0579709	0.275861	MSTRG.6501.1	rna9253	568424	568538	568424	568452	568598	568633	13,7,24	85,67,143	6,3,10	78,41,91	234	149	0.089,0.062,0.097	0.047,0.045,0.065	0.0826667	0.0523333	yes	no	no	yes
A5SS_449	gene2627	AOL_s00043g791	hypothetical protein	no	NW_011645600.1	-	no	0.244	0.641553	1	MSTRG.1863.1	MSTRG.1863.2	2678445	2680485	2678517	2680485	2676750	2678375	0,0,2	2,7,0	2,3,1	13,22,7	220	149	0.0,0.0,1.0	0.094,0.085,0.088	0.333333	0.089	yes	no	no	yes
A5SS_450	gene4733	AOL_s00078g120	hypothetical protein	no	NW_011645635.1	-	no	-0.016	1	1	-	MSTRG.3366.1	391038	391259	391042	391259	390873	390982	0,0,0	21,33,47	0,0,1	16,37,20	152	149	0.0,0.0,0.0	0.0,0.0,0.047	0	0.0156667	no	yes	yes	no
A5SS_451	gene4369	AOL_s00076g467	hypothetical protein	no	NW_011645633.1	-	no	-0.118	1	1	MSTRG.3126.1	MSTRG.3126.2	1657239	1657801	1657344	1657801	1656388	1657119	4,0,4	0,1,1	11,0,1	0,0,1	253	149	1.0,0.0,0.702	1.0,NA,0.371	0.567333	0.6855	no	yes	yes	no
A5SS_452	gene8339	AOL_s00110g299	hypothetical protein	no	NW_011645667.1	+	no	-0.553	1	1	MSTRG.5893.4	MSTRG.5893.3	1049006	1049157	1049006	1049153	1049230	1049556	0,0,0	0,2,1	1,1,1	2,2,0	152	149	NA,0.0,0.0	0.329,0.329,1.0	0	0.552667	no	yes	yes	no
A5SS_453	gene4689	AOL_s00078g76	hypothetical protein	no	NW_011645635.1	+	no	-0.126	0.0265522	0.166555	MSTRG.3333.1	MSTRG.3333.2	249211	252094	249211	252076	252165	252383	29,16,61	15,3,17	1,7,6	0,2,1	166	149	0.634,0.827,0.763	1.0,0.759,0.843	0.741333	0.867333	no	yes	yes	no
A5SS_454	gene9347	AOL_s00173g255	hypothetical protein	no	NW_011645730.1	+	no	-0.1	0.352681	0.91566	MSTRG.6581.3	MSTRG.6581.1	883225	883424	883225	883419	883505	885742	1,8,1	11,19,6	2,0,2	1,7,11	153	149	0.081,0.291,0.14	0.661,0.0,0.15	0.170667	0.270333	no	yes	yes	no
A5SS_456	gene8002	AOL_s00109g171	hypothetical protein	no	NW_011645666.1	-	no	0.004	1	1	MSTRG.5683.4	rna8002	570271	570443	570436	570443	569781	570112	577,922,461	0,0,0	605,491,407	0,3,0	298	149	1.0,1.0,1.0	1.0,0.988,1.0	1	0.996	yes	no	no	yes
A5SS_458	gene2691	AOL_s00054g25	hypothetical protein	no	NW_011645611.1	+	no	-0.002	1	1	MSTRG.1925.4	-	62336	64798	62336	64066	64872	66833	810,1407,538	2,0,0	570,726,805	0,0,0	298	149	0.995,1.0,1.0	1.0,1.0,1.0	0.998333	1	no	yes	yes	no
A5SS_459	gene5953	AOL_s00080g228	hypothetical protein	no	NW_011645637.1	+	no	0.406	1	1	MSTRG.4224.4,MSTRG.4224.3	MSTRG.4224.2,MSTRG.4224.1	812981	813413	812981	813400	813503	813812	1,0,0	0,0,3	1,0,0	4,0,3	161	149	1.0,NA,0.0	0.188,NA,0.0	0.5	0.094	yes	no	no	yes
A5SS_461	gene9772	AOL_s00188g174	hypothetical protein	no	NW_011645745.1	-	no	0.072	0.0293743	0.181507	MSTRG.6884.1	MSTRG.6884.2	566439	567745	566755	567745	566232	566355	44,15,47	3,1,1	51,72,54	0,13,8	298	149	0.88,0.882,0.959	1.0,0.735,0.771	0.907	0.835333	yes	no	no	yes
A5SS_462	gene8054	AOL_s00110g14	hypothetical protein	no	NW_011645667.1	-	no	-0.143	0.222408	0.703786	MSTRG.5710.3	MSTRG.5710.1	41678	42770	41682	42770	41083	41601	2,0,2	8,13,5	5,0,1	2,2,4	152	149	0.197,0.0,0.282	0.71,0.0,0.197	0.159667	0.302333	no	yes	yes	no
A5SS_463	gene2929	AOL_s00054g263	hypothetical protein	no	NW_011645611.1	+	no	0.009	0.604252	1	MSTRG.2084.2	MSTRG.2084.1	806436	810745	806436	810742	810811	812206	67,114,65	3,5,8	65,62,88	4,6,7	151	149	0.957,0.957,0.889	0.941,0.911,0.925	0.934333	0.925667	yes	no	no	yes
A5SS_466	gene10007	AOL_s00193g46	hypothetical protein	no	NW_011645750.1	+	no	0.198	0.174807	0.618549	MSTRG.7066.4	MSTRG.7066.3	158053	158383	158053	158334	158556	158594	8,16,5	0,12,0	5,10,9	1,2,14	197	149	1.0,0.502,1.0	0.791,0.791,0.327	0.834	0.636333	yes	no	no	yes
A5SS_467	gene10007	AOL_s00193g46	hypothetical protein	no	NW_011645750.1	+	no	0.164	1	1	MSTRG.7066.7,MSTRG.7066.4	MSTRG.7066.3,MSTRG.7066.6	158053	158383	158053	158334	158854	158922	15,16,0	0,10,0	9,1,9	0,3,4	197	149	1.0,0.548,NA	1.0,0.201,0.63	0.774	0.610333	yes	no	no	yes
A5SS_468	gene10007	AOL_s00193g46	hypothetical protein	no	NW_011645750.1	+	no	-0.126	0.189476	0.648289	MSTRG.7066.5	MSTRG.7066.3,MSTRG.7066.6	158053	158594	158053	158334	159508	159609	24,14,9	1,3,0	12,15,14	0,0,0	298	149	0.923,0.7,1.0	1.0,1.0,1.0	0.874333	1	no	yes	yes	no
A5SS_47	gene3911	AOL_s00076g7	hypothetical protein	no	NW_011645633.1	-	no	-0.034	0.898849	1	MSTRG.2751.1	MSTRG.2751.2	26828	30434	26866	30434	26134	26770	22,23,1	58,113,33	9,9,12	25,77,41	186	149	0.233,0.14,0.024	0.224,0.086,0.19	0.132333	0.166667	no	yes	yes	no
A5SS_471	gene11107	AOL_s00215g555	hypothetical protein	no	NW_011645772.1	+	no	0.008	0.394827	0.978793	MSTRG.7796.1,MSTRG.7796.2	MSTRG.7796.3	1882854	1883937	1882854	1882942	1884029	1884052	250,270,423	20,19,8	432,480,412	42,20,18	298	149	0.862,0.877,0.964	0.837,0.923,0.92	0.901	0.893333	yes	no	no	yes
A5SS_473	gene8624	AOL_s00140g33	hypothetical protein	no	NW_011645697.1	-	no	0.252	0.637856	1	MSTRG.6100.2	MSTRG.6100.1	94731	98887	94736	98887	93857	94664	2,0,0	0,7,10	5,0,0	15,16,8	153	149	1.0,0.0,0.0	0.245,0.0,0.0	0.333333	0.0816667	yes	no	no	yes
A5SS_474	gene10075	AOL_s00193g114	hypothetical protein	no	NW_011645750.1	+	no	0.209	0.926738	1	MSTRG.7083.7	MSTRG.7083.9,MSTRG.7083.8,MSTRG.7083.5,MSTRG.7083.4,rna10075	394826	395164	394826	395028	395311	395963	5,1,5	0,26,32	2,2,7	9,8,11	284	149	1.0,0.02,0.076	0.104,0.116,0.25	0.365333	0.156667	yes	no	no	yes
A5SS_475	gene9603	AOL_s00188g4	hypothetical protein	no	NW_011645745.1	+	no	0.333	1	1	-	MSTRG.6781.3	9434	9870	9434	9869	9923	10029	0,1,0	9,0,4	0,0,0	4,0,0	149	149	0.0,1.0,0.0	0.0,NA,NA	0.333333	0	yes	no	no	yes
A5SS_476	gene2235	AOL_s00043g399	hypothetical protein	no	NW_011645600.1	+	no	-0.056	0.17674	0.620089	MSTRG.1557.1	rna2235	1298381	1298468	1298381	1298400	1298552	1298841	0,2,8	41,32,114	2,0,0	4,3,6	216	149	0.0,0.041,0.046	0.256,0.0,0.0	0.029	0.0853333	no	yes	yes	no
A5SS_478	gene7844	AOL_s00109g13	hypothetical protein	no	NW_011645666.1	-	no	-0.074	1	1	MSTRG.5572.6,MSTRG.5572.7	MSTRG.5572.11	40173	43218	40503	43218	40044	40105	5,7,1	0,1,0	1,0,1	0,0,0	298	149	1.0,0.778,1.0	1.0,NA,1.0	0.926	1	no	yes	yes	no
A5SS_479	gene7844	AOL_s00109g13	hypothetical protein	no	NW_011645666.1	-	no	-0.222	1	1	MSTRG.5572.10,MSTRG.5572.9	MSTRG.5572.11	40177	43218	40503	43218	40044	40105	1,1,1	0,1,0	0,0,1	0,0,0	298	149	1.0,0.333,1.0	NA,NA,1.0	0.777667	1	no	yes	yes	no
A5SS_48	gene303	AOL_s00004g303	hypothetical protein	no	NW_011645561.1	-	no	0.005	0.954479	1	MSTRG.225.3	MSTRG.225.2,MSTRG.225.4	1029531	1029849	1029591	1029849	1029123	1029450	8,14,8	13,15,26	3,3,8	9,6,8	208	149	0.306,0.401,0.181	0.193,0.264,0.417	0.296	0.291333	yes	no	no	yes
A5SS_480	gene700	AOL_s00006g41	hypothetical protein	no	NW_011645563.1	-	no	-0.012	0.682032	1	MSTRG.517.12	MSTRG.517.9,MSTRG.517.11	105280	105383	105300	105383	103595	105156	233,266,306	216,327,342	63,104,114	91,95,96	168	149	0.489,0.419,0.442	0.38,0.493,0.513	0.45	0.462	no	yes	yes	no
A5SS_481	gene10862	AOL_s00215g310	hypothetical protein	no	NW_011645772.1	+	no	0.005	1	1	MSTRG.7615.1	MSTRG.7615.2	1002441	1005635	1002441	1005159	1006037	1006146	223,497,244	0,0,0	291,279,255	0,0,2	298	149	1.0,1.0,1.0	1.0,1.0,0.985	1	0.995	yes	no	no	yes
A5SS_482	gene8545	AOL_s00117g32	hypothetical protein	no	NW_011645674.1	+	no	0.454	0.273482	0.767025	MSTRG.6041.1	MSTRG.6041.2	119279	121147	119279	121084	121235	121426	5,7,10	0,0,1	3,0,1	2,1,0	211	149	1.0,1.0,0.876	0.514,0.0,1.0	0.958667	0.504667	yes	no	no	yes
A5SS_483	gene4879	AOL_s00078g266	hypothetical protein	no	NW_011645635.1	+	no	-0.009	0.618483	1	rna4879	MSTRG.3457.1	853996	854171	853996	854120	854254	854724	3,5,0	35,65,32	1,6,4	37,59,57	199	149	0.06,0.054,0.0	0.02,0.071,0.05	0.038	0.047	no	yes	yes	no
A5SS_484	gene1764	AOL_s00007g513	hypothetical protein	no	NW_011645564.1	+	no	0.115	0.12136	0.460946	MSTRG.1265.1	MSTRG.1265.2	1803086	1804013	1803086	1804009	1804094	1804994	16,34,28	2,8,0	17,15,12	2,6,4	152	149	0.887,0.806,1.0	0.893,0.71,0.746	0.897667	0.783	yes	no	no	yes
A5SS_485	gene9997	AOL_s00193g36	hypothetical protein	no	NW_011645750.1	+	no	0.091	0.0348185	0.203026	rna9997,MSTRG.7060.2	MSTRG.7060.1	118271	118344	118271	118340	118409	118792	69,73,61	14,25,11	63,61,73	24,26,27	152	149	0.829,0.741,0.845	0.72,0.697,0.726	0.805	0.714333	yes	no	no	yes
A5SS_487	gene6917	AOL_s00083g388	hypothetical protein	no	NW_011645640.1	-	no	-0.03	0.590661	1	rna6917	MSTRG.4942.1	1355938	1356860	1355943	1356860	1355699	1355881	35,48,64	1,0,4	24,27,49	0,0,0	153	149	0.971,1.0,0.94	1.0,1.0,1.0	0.970333	1	no	yes	yes	no
A5SS_49	gene8953	AOL_s00169g246	hypothetical protein	no	NW_011645726.1	-	no	-0.159	0.222696	0.703786	rna8953	MSTRG.6280.1	839836	840157	839873	840157	839217	839724	0,4,2	6,3,6	1,1,6	3,2,2	185	149	0.0,0.518,0.212	0.212,0.287,0.707	0.243333	0.402	no	yes	yes	no
A5SS_490	gene7785	AOL_s00097g602	hypothetical protein	no	NW_011645654.1	+	no	0.094	0.926304	1	MSTRG.5531.5	MSTRG.5531.4	2040512	2042982	2040512	2042309	2043113	2044030	5,3,9	2,0,2	2,10,16	2,1,2	298	149	0.556,1.0,0.692	0.333,0.833,0.8	0.749333	0.655333	yes	no	no	yes
A5SS_491	gene7785	AOL_s00097g602	hypothetical protein	no	NW_011645654.1	+	no	-0.018	1	1	MSTRG.5531.4	MSTRG.5531.3	2044099	2045231	2044099	2044891	2045369	2047154	28,23,36	0,0,1	44,39,47	0,0,0	298	149	1.0,1.0,0.947	1.0,1.0,1.0	0.982333	1	no	yes	yes	no
A5SS_493	gene3195	AOL_s00054g529	hypothetical protein	no	NW_011645611.1	+	no	-0.074	0.412032	0.991752	MSTRG.2299.5	MSTRG.2299.1,MSTRG.2299.3,MSTRG.2299.9	1700790	1703974	1700790	1703906	1704447	1704685	8,7,0	6,12,11	2,3,8	5,5,6	216	149	0.479,0.287,0.0	0.216,0.293,0.479	0.255333	0.329333	no	yes	yes	no
A5SS_494	gene3195	AOL_s00054g529	hypothetical protein	no	NW_011645611.1	+	no	0.047	0.472288	1	MSTRG.2299.7	MSTRG.2299.1,MSTRG.2299.3,MSTRG.2299.9	1700790	1704032	1700790	1703906	1704447	1704685	6,6,3	6,12,11	1,4,2	5,5,6	274	149	0.352,0.214,0.129	0.098,0.303,0.153	0.231667	0.184667	yes	no	no	yes
A5SS_495	gene3195	AOL_s00054g529	hypothetical protein	no	NW_011645611.1	+	no	0.126	0.0372689	0.211361	MSTRG.2299.7	MSTRG.2299.5	1700790	1704032	1700790	1703974	1704447	1704685	2,1,3	4,2,0	0,1,2	1,0,8	206	149	0.266,0.266,1.0	0.0,1.0,0.153	0.510667	0.384333	yes	no	no	yes
A5SS_496	gene3195	AOL_s00054g529	hypothetical protein	no	NW_011645611.1	+	no	-0.179	1	1	MSTRG.2299.2,MSTRG.2299.5	MSTRG.2299.1,MSTRG.2299.9	1700790	1703974	1700790	1703906	1706618	1706883	4,5,1	0,4,0	1,3,0	0,0,0	216	149	1.0,0.463,1.0	1.0,1.0,NA	0.821	1	no	yes	yes	no
A5SS_498	gene5241	AOL_s00079g16	hypothetical protein	no	NW_011645636.1	+	no	0.006	1	1	MSTRG.3725.2,MSTRG.3725.1	rna5241	45814	45890	45814	45842	45944	46331	106,102,151	0,1,1	84,65,97	0,0,3	196	149	1.0,0.987,0.991	1.0,1.0,0.961	0.992667	0.987	yes	no	no	yes
A5SS_5	gene9473	AOL_s00173g381	hypothetical protein	no	NW_011645730.1	-	no	0.042	0.756939	1	MSTRG.6685.2	MSTRG.6685.1	1318698	1320319	1318708	1320319	1317695	1318632	1,7,4	5,13,4	5,6,0	6,8,7	158	149	0.159,0.337,0.485	0.44,0.414,0.0	0.327	0.284667	yes	no	no	yes
A5SS_50	gene8123	AOL_s00110g83	hypothetical protein	no	NW_011645667.1	-	no	0.133	1	1	MSTRG.5768.10	-	255228	255849	255545	255849	255095	255148	26,44,71	0,0,0	13,22,3	0,0,1	298	149	1.0,1.0,1.0	1.0,1.0,0.6	1	0.866667	yes	no	no	yes
A5SS_51	gene7011	AOL_s00083g482	hypothetical protein	no	NW_011645640.1	-	no	0.016	0.661631	1	MSTRG.5036.5,MSTRG.5036.4	MSTRG.5036.6,MSTRG.5036.1	1677055	1678555	1677112	1678555	1676783	1676981	94,268,90	115,210,147	103,149,132	133,180,158	205	149	0.373,0.481,0.308	0.36,0.376,0.378	0.387333	0.371333	yes	no	no	yes
A5SS_52	gene3759	AOL_s00075g98	hypothetical protein	no	NW_011645632.1	-	no	0.034	0.0487816	0.254191	MSTRG.2678.2,rna3759	MSTRG.2678.5	398476	398539	398480	398539	398105	398200	41,62,46	0,2,0	63,46,71	2,3,3	152	149	1.0,0.968,1.0	0.969,0.938,0.959	0.989333	0.955333	yes	no	no	yes
A5SS_53	gene1502	AOL_s00007g251	hypothetical protein	no	NW_011645564.1	+	no	0.043	0.137273	0.511992	MSTRG.1061.1	rna1502	899315	899351	899315	899347	899410	899525	2,1,2	37,24,29	0,0,1	26,17,41	152	149	0.05,0.039,0.063	0.0,0.0,0.023	0.0506667	0.00766667	yes	no	no	yes
A5SS_54	gene4539	AOL_s00076g637	hypothetical protein	no	NW_011645633.1	-	no	-0.188	0.227986	0.709114	MSTRG.3251.2	MSTRG.3251.1	2166098	2166573	2166185	2166573	2163664	2165987	4,16,4	2,7,3	17,16,24	9,1,6	235	149	0.559,0.592,0.458	0.545,0.91,0.717	0.536333	0.724	no	yes	yes	no
A5SS_55	gene9880	AOL_s00188g282	hypothetical protein	no	NW_011645745.1	-	no	-0.224	1	1	MSTRG.6957.2	MSTRG.6957.1	939257	939967	939261	939967	939028	939190	1,1,0	0,4,3	1,0,1	0,0,3	152	149	1.0,0.197,0.0	1.0,NA,0.246	0.399	0.623	no	yes	yes	no
A5SS_57	gene8509	AOL_s00112g129	hypothetical protein	no	NW_011645669.1	+	no	-0.186	0.00915553	0.0656855	MSTRG.6013.5	MSTRG.6013.3	417707	417830	417707	417793	417945	419212	9,1,5	7,7,5	4,0,2	0,1,1	185	149	0.509,0.103,0.446	1.0,0.0,0.617	0.352667	0.539	no	yes	yes	no
A5SS_58	gene6519	AOL_s00081g352	hypothetical protein	no	NW_011645638.1	+	no	0.049	0.7018	1	MSTRG.4646.1	MSTRG.4646.2	1209683	1210624	1209683	1209924	1210851	1213432	22,54,31	25,15,9	42,77,31	29,28,20	298	149	0.306,0.643,0.633	0.42,0.579,0.437	0.527333	0.478667	yes	no	no	yes
A5SS_59	gene9466	AOL_s00173g374	hypothetical protein	no	NW_011645730.1	-	no	-0.002	1	1	MSTRG.6668.1,MSTRG.6668.3,MSTRG.6668.2,MSTRG.6668.5	rna9466	1292719	1292936	1292723	1292936	1292390	1292585	242,318,361	0,2,0	78,85,105	0,0,0	152	149	1.0,0.994,1.0	1.0,1.0,1.0	0.998	1	no	yes	yes	no
A5SS_6	gene2243	AOL_s00043g407	hypothetical protein	no	NW_011645600.1	-	no	-0.244	0.0078842	0.0614731	MSTRG.1570.1	MSTRG.1570.2	1340398	1342651	1341790	1342651	1338008	1340306	10,29,15	3,17,4	15,29,21	1,7,1	298	149	0.625,0.46,0.652	0.882,0.674,0.913	0.579	0.823	no	yes	yes	no
A5SS_61	gene3761	AOL_s00075g100	hypothetical protein	no	NW_011645632.1	+	no	-0.102	1	1	rna3761	-	400987	401118	400987	401049	401192	401561	0,0,1	5,0,5	1,1,0	8,1,7	217	149	0.0,NA,0.121	0.079,0.407,0.0	0.0605	0.162	no	yes	yes	no
A5SS_62	gene345	AOL_s00004g345	hypothetical protein	no	NW_011645561.1	-	no	-0.089	0.238588	0.726226	MSTRG.252.3,MSTRG.252.2,rna345	MSTRG.252.5,MSTRG.252.7,MSTRG.252.6	1167003	1167147	1167009	1167147	1166790	1166945	25,17,18	13,21,16	41,64,29	16,37,24	154	149	0.65,0.439,0.521	0.713,0.626,0.539	0.536667	0.626	no	yes	yes	no
A5SS_65	gene2556	AOL_s00043g720	hypothetical protein	no	NW_011645600.1	-	no	0.033	1	1	MSTRG.1814.1	MSTRG.1814.2	2444957	2445163	2445146	2445163	2444386	2444889	9,25,13	0,0,0	26,16,18	0,0,1	298	149	1.0,1.0,1.0	1.0,1.0,0.9	1	0.966667	yes	no	no	yes
A5SS_66	gene5526	AOL_s00079g301	hypothetical protein	no	NW_011645636.1	+	no	0.056	0.249153	0.742083	MSTRG.3930.3	MSTRG.3930.2,MSTRG.3930.1,rna5526	952457	952576	952457	952574	952662	953247	2,0,3	11,14,21	1,1,1	24,21,38	150	149	0.153,0.0,0.124	0.04,0.045,0.025	0.0923333	0.0366667	yes	no	no	yes
A5SS_67	gene11402	AOL_s00215g850	hypothetical protein	no	NW_011645772.1	-	no	0.128	1	1	MSTRG.8037.3	MSTRG.8037.4	2915919	2916977	2915925	2916977	2913515	2915633	0,1,0	0,0,0	3,0,2	1,0,0	154	149	NA,1.0,NA	0.744,NA,1.0	1	0.872	yes	no	no	yes
A5SS_68	gene3522	AOL_s00054g856	hypothetical protein	no	NW_011645611.1	+	no	-0.303	0.0075595	0.0601852	MSTRG.2504.2	MSTRG.2504.3	2847954	2848061	2847954	2848015	2848345	2848658	11,6,9	14,4,5	5,6,6	1,0,3	194	149	0.376,0.535,0.58	0.793,1.0,0.606	0.497	0.799667	no	yes	yes	no
A5SS_7	gene8850	AOL_s00169g143	hypothetical protein	no	NW_011645726.1	-	no	-0.167	1	1	MSTRG.6230.2	-	494312	497146	494541	497146	493249	494197	4,5,5	2,0,0	2,0,8	0,0,0	298	149	0.5,1.0,1.0	1.0,NA,1.0	0.833333	1	no	yes	yes	no
A5SS_72	gene3783	AOL_s00075g122	hypothetical protein	no	NW_011645632.1	+	no	-0.014	1	1	MSTRG.2698.4	MSTRG.2698.1	462137	467456	462137	466744	467639	468336	70,120,93	1,0,1	296,244,263	1,0,0	298	149	0.972,1.0,0.979	0.993,1.0,1.0	0.983667	0.997667	no	yes	yes	no
A5SS_74	gene3783	AOL_s00075g122	hypothetical protein	no	NW_011645632.1	+	no	-0.085	0.0187591	0.123482	MSTRG.2698.6	MSTRG.2698.1,MSTRG.2698.2	470580	476104	470580	474987	476636	477281	84,87,88	135,82,143	111,127,101	82,152,84	298	149	0.237,0.347,0.235	0.404,0.295,0.375	0.273	0.358	no	yes	yes	no
A5SS_75	gene10759	AOL_s00215g207	hypothetical protein	no	NW_011645772.1	+	no	0.135	0.278948	0.769895	MSTRG.7549.2	MSTRG.7549.1	692268	692444	692268	692440	692533	693238	6,3,6	5,13,8	3,2,10	22,13,10	152	149	0.541,0.184,0.424	0.118,0.131,0.495	0.383	0.248	yes	no	no	yes
A5SS_76	gene2668	AOL_s00054g2	hypothetical protein	no	NW_011645611.1	-	no	-0.033	0.244756	0.734269	MSTRG.1951.6,MSTRG.1951.3,MSTRG.1951.2	MSTRG.1951.5	3223	3880	3418	3880	2639	3155	150,322,104	9,32,11	137,154,103	16,6,5	298	149	0.893,0.834,0.825	0.811,0.928,0.912	0.850667	0.883667	no	yes	yes	no
A5SS_77	gene2668	AOL_s00054g2	hypothetical protein	no	NW_011645611.1	-	no	0.002	1	1	MSTRG.1951.5,MSTRG.1951.2,MSTRG.1951.1	MSTRG.1951.4,MSTRG.1951.3	4355	5077	4779	5077	3941	4287	562,1150,734	0,0,0	651,486,619	0,0,2	298	149	1.0,1.0,1.0	1.0,1.0,0.994	1	0.998	yes	no	no	yes
A5SS_78	gene4267	AOL_s00076g365	hypothetical protein	no	NW_011645633.1	+	no	-0.061	1	1	-	MSTRG.3064.1	1326009	1326104	1326009	1326087	1326190	1326306	0,0,0	2,0,4	0,1,0	4,4,4	165	149	0.0,NA,0.0	0.0,0.184,0.0	0	0.0613333	no	yes	yes	no
A5SS_79	gene4267	AOL_s00076g365	hypothetical protein	no	NW_011645633.1	+	no	0.4	1	1	MSTRG.3064.1	MSTRG.3064.3	1333063	1333631	1333063	1333623	1333754	1335564	8,9,0	2,0,0	3,12,7	6,4,9	156	149	0.793,1.0,NA	0.323,0.741,0.426	0.8965	0.496667	yes	no	no	yes
A5SS_80	gene6865	AOL_s00083g336	hypothetical protein	no	NW_011645640.1	-	no	-0.031	1	1	rna6865	MSTRG.4895.1,MSTRG.4895.2	1167704	1167786	1167717	1167786	1167582	1167657	0,0,0	6,7,8	0,0,1	5,3,9	161	149	0.0,0.0,0.0	0.0,0.0,0.093	0	0.031	no	yes	yes	no
A5SS_82	gene9669	AOL_s00188g70	hypothetical protein	no	NW_011645745.1	-	no	0.14	0.0944768	0.407431	MSTRG.6770.1	MSTRG.6770.2	178188	180018	178230	180018	177745	178017	23,13,19	0,5,5	12,14,15	6,5,5	190	149	1.0,0.671,0.749	0.611,0.687,0.702	0.806667	0.666667	yes	no	no	yes
A5SS_83	gene5352	AOL_s00079g127	hypothetical protein	no	NW_011645636.1	-	no	0.146	0.0187907	0.123482	MSTRG.3796.4	MSTRG.3796.5	355508	356528	355729	356528	354078	355413	7,12,10	7,20,14	4,4,3	14,11,12	298	149	0.333,0.231,0.263	0.125,0.154,0.111	0.275667	0.13	yes	no	no	yes
A5SS_85	gene1679	AOL_s00007g428	hypothetical protein	no	NW_011645564.1	+	no	0.177	0.0483963	0.254191	MSTRG.1194.1	MSTRG.1194.3	1541579	1542330	1541579	1542296	1542626	1543005	19,28,45	24,12,0	30,23,23	48,17,10	182	149	0.393,0.656,1.0	0.338,0.526,0.653	0.683	0.505667	yes	no	no	yes
A5SS_86	gene2331	AOL_s00043g495	hypothetical protein	no	NW_011645600.1	+	no	0.282	0.0993267	0.416912	-	MSTRG.1648.1	1653876	1653958	1653876	1653939	1654067	1656001	2,5,4	1,0,12	8,3,7	15,3,21	167	149	0.641,1.0,0.229	0.322,0.472,0.229	0.623333	0.341	yes	no	no	yes
A5SS_87	gene5279	AOL_s00079g54	hypothetical protein	no	NW_011645636.1	-	no	0.048	0.203172	0.662996	MSTRG.3747.3	MSTRG.3747.2,MSTRG.3747.1	134553	134880	134568	134880	133433	134486	32,46,22	82,193,66	18,27,27	95,122,89	163	149	0.263,0.179,0.234	0.148,0.168,0.217	0.225333	0.177667	yes	no	no	yes
A5SS_88	gene4960	AOL_s00078g347	hypothetical protein	no	NW_011645635.1	-	no	0.046	0.394687	0.978793	MSTRG.3524.2	MSTRG.3524.1	1149095	1149197	1149099	1149197	1148336	1149033	54,84,169	21,28,74	35,27,40	18,7,30	152	149	0.716,0.746,0.691	0.656,0.791,0.567	0.717667	0.671333	yes	no	no	yes
A5SS_9	gene3361	AOL_s00054g695	hypothetical protein	no	NW_011645611.1	+	no	0.06	0.106985	0.430019	MSTRG.2398.1	MSTRG.2398.5,MSTRG.2398.3	2287119	2289182	2287119	2287866	2289362	2289629	125,147,235	28,42,76	214,207,341	63,82,130	298	149	0.691,0.636,0.607	0.629,0.558,0.567	0.644667	0.584667	yes	no	no	yes
A5SS_91	gene3410	AOL_s00054g744	hypothetical protein	no	NW_011645611.1	+	no	-0.318	1	1	rna3410	MSTRG.2442.1	2469265	2469382	2469265	2469370	2469435	2470041	0,0,0	2,2,5	0,0,1	0,0,2	160	149	0.0,0.0,0.0	NA,NA,0.318	0	0.318	no	yes	yes	no
A5SS_92	gene4582	AOL_s00076g680	hypothetical protein	no	NW_011645633.1	-	no	0.601	1	1	MSTRG.3264.3	MSTRG.3264.2,MSTRG.3264.1	2317124	2317309	2317256	2317309	2315229	2316942	0,3,0	0,0,0	0,4,2	1,1,1	280	149	NA,1.0,NA	0.0,0.68,0.516	1	0.398667	yes	no	no	yes
A5SS_93	gene7412	AOL_s00097g229	hypothetical protein	no	NW_011645654.1	+	no	0	1	1	MSTRG.5281.5	MSTRG.5281.4	799939	805388	799939	802885	805541	805724	584,844,431	0,1,0	695,751,806	0,0,1	298	149	1.0,0.998,1.0	1.0,1.0,0.998	0.999333	0.999333	no_difference	no_difference	no_difference	no_difference
A5SS_94	gene7412	AOL_s00097g229	hypothetical protein	no	NW_011645654.1	+	no	-0.008	0.742897	1	MSTRG.5281.9,MSTRG.5281.6,MSTRG.5281.2,MSTRG.5281.1,MSTRG.5281.12,MSTRG.5281.11,MSTRG.5281.10	MSTRG.5281.7,MSTRG.5281.3	801815	805388	801815	801856	805541	805724	538,803,421	26,33,24	689,745,807	14,54,33	298	149	0.912,0.924,0.898	0.961,0.873,0.924	0.911333	0.919333	no	yes	yes	no
A5SS_95	gene7412	AOL_s00097g229	hypothetical protein	no	NW_011645654.1	+	no	0.002	1	1	MSTRG.5281.6,MSTRG.5281.4,MSTRG.5281.1,MSTRG.5281.11	MSTRG.5281.9,MSTRG.5281.8,MSTRG.5281.7,MSTRG.5281.3,MSTRG.5281.2,rna7412,MSTRG.5281.10	805793	806242	805793	805887	806299	806351	1525,2466,1415	0,0,0	2109,2380,2400	0,0,8	298	149	1.0,1.0,1.0	1.0,1.0,0.993	1	0.997667	yes	no	no	yes
A5SS_96	gene7412	AOL_s00097g229	hypothetical protein	no	NW_011645654.1	+	no	-0.001	1	1	MSTRG.5281.5,MSTRG.5281.12	MSTRG.5281.4,MSTRG.5281.1,MSTRG.5281.11	805793	806351	805793	806242	806443	806907	1995,3136,1752	3,6,2	3015,3238,3446	2,6,0	257	149	0.997,0.997,0.998	0.999,0.997,1.0	0.997333	0.998667	no	yes	yes	no
A5SS_97	gene1759	AOL_s00007g508	hypothetical protein	no	NW_011645564.1	+	no	0.022	1	1	MSTRG.1263.2	rna1759	1794734	1794817	1794734	1794794	1794891	1794943	0,1,1	27,25,27	0,0,0	15,13,61	171	149	0.0,0.034,0.031	0.0,0.0,0.0	0.0216667	0	yes	no	no	yes
A5SS_98	gene596	AOL_s00004g597	hypothetical protein	no	NW_011645561.1	-	no	-0.044	0.695624	1	MSTRG.439.1	MSTRG.439.2	2048040	2048946	2048045	2048946	2047562	2047922	24,68,19	8,8,4	48,42,49	12,8,2	153	149	0.745,0.892,0.822	0.796,0.836,0.96	0.819667	0.864	no	yes	yes	no
A5SS_99	gene2393	AOL_s00043g557	hypothetical protein	no	NW_011645600.1	-	no	-0.007	0.715764	1	MSTRG.1679.3	MSTRG.1679.2	1852012	1852528	1852044	1852528	1850812	1851670	3,6,1	42,84,40	2,8,0	37,54,25	180	149	0.056,0.056,0.02	0.043,0.109,0.0	0.044	0.0506667	no	yes	yes	no
MXE_0	gene11233	AOL_s00215g681	hypothetical protein	yes	NW_011645772.1	+	no	0.057	0.482472	0.819171	MSTRG.7907.1,rna11233	MSTRG.7907.1,rna11233	2314684	2314697	2314786	2314811	4,10,10	5,9,3	10,7,12	13,5,10	161	173	0.462,0.544,0.782	0.453,0.601,0.563	0.596	0.539	yes	no	no	yes
MXE_1	gene11300	AOL_s00215g748	hypothetical protein	yes	NW_011645772.1	-	no	-0.028	0.140116	0.437863	rna11300	rna11300	2516482	2516549	2516640	2516795	5901,3555,14109	2313,1368,5731	4028,1445,4524	1452,528,1452	298	215	0.648,0.652,0.64	0.667,0.664,0.692	0.646667	0.674333	no	yes	yes	no
MXE_10	gene9003	AOL_s00170g24	hypothetical protein	yes	NW_011645727.1	+	no	-0.019	0.624671	0.996816	rna9003,MSTRG.6316.1	MSTRG.6316.1	62633	62709	62791	62806	101,219,137	86,186,136	60,50,64	52,45,47	224	163	0.461,0.461,0.423	0.456,0.447,0.498	0.448333	0.467	no	yes	yes	no
MXE_11	gene6388	AOL_s00081g221	hypothetical protein	yes	NW_011645638.1	-	no	-0.068	0.305881	0.695183	MSTRG.4548.2,MSTRG.4548.1	MSTRG.4548.1	765680	765816	765884	765894	31,144,95	206,444,234	34,88,71	158,135,201	158	284	0.213,0.368,0.422	0.279,0.54,0.388	0.334333	0.402333	no	yes	yes	no
MXE_12	gene2671	AOL_s00054g5	hypothetical protein	no	NW_011645611.1	-	no	0.058	0.254989	0.659454	MSTRG.1953.2	MSTRG.1953.1	10127	10161	10186	10294	99,121,53	6,40,14	74,117,83	22,25,27	256	182	0.921,0.683,0.729	0.705,0.769,0.686	0.777667	0.72	yes	no	no	yes
MXE_13	gene6078	AOL_s00080g353	hypothetical protein	yes	NW_011645637.1	+	no	-0.039	0.347308	0.699692	MSTRG.4315.1	MSTRG.4315.1	1242700	1242755	1243029	1243112	40,73,91	115,162,157	85,62,91	132,151,157	203	231	0.284,0.339,0.397	0.423,0.318,0.397	0.34	0.379333	no	yes	yes	no
MXE_14	gene3162	AOL_s00054g496	hypothetical protein	yes	NW_011645611.1	-	no	-0.047	0.0178016	0.11126	rna3162	rna3162	1608638	1610273	1611080	1611098	68,49,58	528,751,524	65,97,68	522,504,641	166	298	0.188,0.105,0.166	0.183,0.257,0.16	0.153	0.2	no	yes	yes	no
MXE_15	gene10746	AOL_s00215g194	hypothetical protein	yes	NW_011645772.1	-	no	-0.064	0.0363041	0.174175	MSTRG.7535.1	MSTRG.7535.1	643838	644309	644485	644613	7,2,2	47,38,75	15,4,5	58,74,33	276	298	0.139,0.054,0.028	0.218,0.055,0.141	0.0736667	0.138	no	yes	yes	no
MXE_16	gene1804	AOL_s00007g554	hypothetical protein	yes	NW_011645564.1	+	no	0.002	1	1	MSTRG.1320.5	MSTRG.1320.5	1948008	1948054	1948176	1948206	0,5,1	324,737,378	0,1,0	335,379,462	194	178	0.0,0.006,0.002	0.0,0.002,0.0	0.00266667	0.000666667	yes	no	no	yes
MXE_17	gene11164	AOL_s00215g612	hypothetical protein	yes	NW_011645772.1	-	no	0.02	0.386721	0.743695	MSTRG.7864.1,rna11164	MSTRG.7864.1,rna11164	2096628	2096722	2096786	2096820	112,143,135	544,679,505	65,86,111	377,410,487	182	242	0.215,0.219,0.262	0.186,0.218,0.233	0.232	0.212333	yes	no	no	yes
MXE_18	gene2316	AOL_s00043g480	hypothetical protein	yes	NW_011645600.1	-	no	-0.057	0.502425	0.819171	MSTRG.1630.3	MSTRG.1630.3	1604327	1604437	1604640	1604946	6,20,12	28,40,35	9,15,9	23,34,16	298	258	0.156,0.302,0.229	0.253,0.276,0.328	0.229	0.285667	no	yes	yes	no
MXE_2	gene3262	AOL_s00054g596	hypothetical protein	yes	NW_011645611.1	+	no	0.161	0.0255872	0.137074	MSTRG.2337.1	MSTRG.2337.1	1922195	1922223	1922959	1922971	20,17,19	0,0,6	29,7,9	8,2,3	176	160	1.0,1.0,0.742	0.767,0.761,0.732	0.914	0.753333	yes	no	no	yes
MXE_20	gene2316	AOL_s00043g480	hypothetical protein	yes	NW_011645600.1	-	no	0.108	0.0371573	0.174175	MSTRG.1630.2	MSTRG.1630.2	1604327	1604437	1604640	1604946	10,29,25	29,40,35	6,11,7	23,35,16	298	258	0.23,0.386,0.382	0.184,0.214,0.275	0.332667	0.224333	yes	no	no	yes
MXE_23	gene5482	AOL_s00079g257	hypothetical protein	yes	NW_011645636.1	+	no	0.015	0.185832	0.536054	MSTRG.3885.1	MSTRG.3885.1	779386	779769	780075	780231	10,8,7	144,155,144	4,8,4	129,124,171	298	298	0.065,0.049,0.046	0.03,0.061,0.023	0.0533333	0.038	yes	no	no	yes
MXE_24	gene10047	AOL_s00193g86	hypothetical protein	yes	NW_011645750.1	-	no	-0.033	0.288952	0.695183	MSTRG.7050.2	MSTRG.7050.2	305896	305992	306234	306398	489,642,790	530,996,681	259,483,373	313,432,333	298	244	0.43,0.345,0.487	0.404,0.478,0.478	0.420667	0.453333	no	yes	yes	no
MXE_25	gene9177	AOL_s00173g85	hypothetical protein	yes	NW_011645730.1	+	no	0.044	0.229241	0.614039	MSTRG.6447.3,MSTRG.6447.1,rna9177	MSTRG.6447.3,MSTRG.6447.1,rna9177	269441	269571	269751	269804	241,159,333	70,41,90	127,164,171	59,47,48	278	201	0.713,0.737,0.728	0.609,0.716,0.72	0.726	0.681667	yes	no	no	yes
MXE_27	gene4818	AOL_s00078g205	hypothetical protein	yes	NW_011645635.1	+	no	-0.002	0.915524	1	MSTRG.3412.1	MSTRG.3412.1	667967	668041	668218	668408	11459,13846,7007	10372,13291,5400	24770,40448,19610	22604,29777,19067	222	298	0.597,0.583,0.635	0.595,0.646,0.58	0.605	0.607	no	yes	yes	no
MXE_28	gene7824	AOL_s00097g641	hypothetical protein	no	NW_011645654.1	+	no	0.223	0.0664526	0.293173	MSTRG.5554.4,MSTRG.5554.2	MSTRG.5554.4,MSTRG.5554.2,MSTRG.5554.3	2163739	2163746	2163807	2163829	11,31,26	19,16,41	1,12,0	6,7,12	155	170	0.388,0.68,0.41	0.155,0.653,0.0	0.492667	0.269333	yes	no	no	yes
MXE_29	gene8100	AOL_s00110g60	hypothetical protein	yes	NW_011645667.1	+	no	-0.008	1	1	MSTRG.5747.3	MSTRG.5747.3	172497	172831	173116	173448	0,0,0	41,60,19	0,1,0	32,39,26	298	298	0.0,0.0,0.0	0.0,0.025,0.0	0	0.00833333	no	yes	yes	no
MXE_3	gene6353	AOL_s00081g186	hypothetical protein	yes	NW_011645638.1	-	no	-0.012	0.498067	0.819171	MSTRG.4532.1	MSTRG.4532.1	649717	649812	650279	650441	2698,3868,3121	4127,7439,4540	2747,2887,2755	4204,4657,4032	298	243	0.348,0.298,0.359	0.348,0.336,0.358	0.335	0.347333	no	yes	yes	no
MXE_32	gene11113	AOL_s00215g561	hypothetical protein	yes	NW_011645772.1	-	no	0.006	0.879229	1	rna11113	rna11113	1901328	1901352	1901489	1901607	90,165,92	58,138,75	124,138,91	116,103,62	266	172	0.501,0.436,0.442	0.409,0.464,0.487	0.459667	0.453333	yes	no	no	yes
MXE_33	gene3858	AOL_s00075g197	hypothetical protein	yes	NW_011645632.1	-	no	0.112	0.0221612	0.127853	MSTRG.2736.1	MSTRG.2736.4	715970	716921	717199	717540	11,9,7	26,23,35	6,3,3	22,44,20	298	298	0.297,0.281,0.167	0.214,0.064,0.13	0.248333	0.136	yes	no	no	yes
MXE_34	gene5317	AOL_s00079g92	hypothetical protein	yes	NW_011645636.1	-	no	0.087	1	1	MSTRG.3769.2	MSTRG.3769.2	258797	258872	259009	259023	0,0,2	1,7,4	0,1,0	15,8,13	162	223	0.0,0.0,0.408	0.0,0.147,0.0	0.136	0.049	yes	no	no	yes
MXE_35	gene3808	AOL_s00075g147	hypothetical protein	no	NW_011645632.1	-	no	0.073	1	1	MSTRG.2712.14,MSTRG.2712.28	MSTRG.2712.17,MSTRG.2712.16	558540	558623	558664	558738	7,2,15	6,32,9	1,0,1	5,0,1	222	231	0.548,0.061,0.634	0.172,NA,0.51	0.414333	0.341	yes	no	no	yes
MXE_36	gene3808	AOL_s00075g147	hypothetical protein	no	NW_011645632.1	-	no	-0.022	1	1	MSTRG.2712.10,MSTRG.2712.24	MSTRG.2712.17,MSTRG.2712.16	558540	558626	558664	558738	7,2,15	10,47,16	1,0,1	5,0,1	222	234	0.425,0.043,0.497	0.174,NA,0.513	0.321667	0.3435	no	yes	yes	no
MXE_37	gene3808	AOL_s00075g147	hypothetical protein	no	NW_011645632.1	-	no	-0.029	1	1	MSTRG.2712.20,MSTRG.2712.25	MSTRG.2712.17,MSTRG.2712.16	558614	558623	558664	558738	7,2,15	0,0,1	1,0,1	0,0,0	222	157	1.0,1.0,0.914	1.0,NA,1.0	0.971333	1	no	yes	yes	no
MXE_38	gene3808	AOL_s00075g147	hypothetical protein	no	NW_011645632.1	-	no	-0.745	1	1	MSTRG.2712.8,MSTRG.2712.1,MSTRG.2712.6	MSTRG.2712.17,MSTRG.2712.16	558614	558626	558664	558738	7,2,15	13,20,15	1,0,1	0,0,0	222	160	0.28,0.067,0.419	1.0,NA,1.0	0.255333	1	no	yes	yes	no
MXE_4	gene5230	AOL_s00079g5	hypothetical protein	yes	NW_011645636.1	-	no	0.106	0.137408	0.437863	MSTRG.3719.1	MSTRG.3719.1	19856	19874	19956	19981	13,6,8	2,2,1	8,10,7	0,8,4	173	166	0.862,0.742,0.885	1.0,0.545,0.627	0.829667	0.724	yes	no	no	yes
MXE_40	gene9462	AOL_s00173g370	hypothetical protein	yes	NW_011645730.1	+	no	-0.058	0.19379	0.538307	MSTRG.6667.3	MSTRG.6667.3	1279256	1280485	1280552	1280593	74,152,115	69,100,82	132,112,172	61,74,121	298	189	0.405,0.491,0.471	0.578,0.49,0.474	0.455667	0.514	no	yes	yes	no
MXE_41	gene2687	AOL_s00054g21	hypothetical protein	yes	NW_011645611.1	-	no	-0.027	0.0131242	0.0894834	rna2687	rna2687	39530	39678	39769	39823	41,48,48	676,1154,905	40,42,49	622,549,607	202	296	0.082,0.057,0.072	0.086,0.101,0.106	0.0703333	0.0976667	no	yes	yes	no
MXE_42	gene1942	AOL_s00043g105	hypothetical protein	yes	NW_011645600.1	-	no	-0.012	0.822603	1	rna1942	rna1942	325929	325988	326059	326131	115,209,82	100,179,74	143,137,136	87,147,121	220	207	0.52,0.523,0.51	0.607,0.467,0.514	0.517667	0.529333	no	yes	yes	no
MXE_44	gene4930	AOL_s00078g317	hypothetical protein	yes	NW_011645635.1	+	no	-0.033	0.499966	0.819171	MSTRG.3499.6	MSTRG.3499.6	1051194	1051259	1051724	1051735	41,51,64	8,5,6	125,84,95	8,8,12	213	159	0.793,0.884,0.888	0.921,0.887,0.855	0.855	0.887667	no	yes	yes	no
MXE_45	gene3230	AOL_s00054g564	hypothetical protein	yes	NW_011645611.1	-	no	0.003	0.838	1	MSTRG.2310.1	MSTRG.2310.1	1824986	1825018	1825088	1825122	4,17,9	15,74,26	11,13,18	40,47,66	182	180	0.209,0.185,0.255	0.214,0.215,0.212	0.216333	0.213667	yes	no	no	yes
MXE_46	gene10015	AOL_s00193g54	hypothetical protein	yes	NW_011645750.1	+	no	-0.001	1	1	MSTRG.7069.9	MSTRG.7069.9	180526	181213	181495	181760	0,0,2	671,836,801	0,2,3	846,874,873	298	298	0.0,0.0,0.002	0.0,0.002,0.003	0.000666667	0.00166667	no	yes	yes	no
MXE_47	gene10015	AOL_s00193g54	hypothetical protein	yes	NW_011645750.1	+	no	0.008	0.443849	0.81192	MSTRG.7069.2	MSTRG.7069.2	180980	181213	181495	181760	69,82,72	671,836,801	56,93,79	846,874,873	298	298	0.093,0.089,0.082	0.062,0.096,0.083	0.088	0.0803333	yes	no	no	yes
MXE_48	gene4920	AOL_s00078g307	hypothetical protein	yes	NW_011645635.1	-	no	-0.026	0.344408	0.699692	MSTRG.3490.2	MSTRG.3490.2	1007437	1007575	1009294	1009352	15,21,18	98,140,103	39,37,27	208,177,162	206	286	0.175,0.172,0.195	0.207,0.225,0.188	0.180667	0.206667	no	yes	yes	no
MXE_49	gene3178	AOL_s00054g512	hypothetical protein	yes	NW_011645611.1	+	no	-0.005	0.479832	0.819171	MSTRG.2294.1	MSTRG.2294.1	1661921	1661954	1662036	1662164	0,5,6	165,358,148	8,0,5	231,194,163	181	276	0.0,0.021,0.058	0.05,0.0,0.045	0.0263333	0.0316667	no	yes	yes	no
MXE_5	gene10269	AOL_s00210g117	hypothetical protein	yes	NW_011645767.1	+	no	-0.022	0.184203	0.536054	MSTRG.7233.1	MSTRG.7233.1	437359	437664	438927	439078	222,247,322	1294,1167,1774	108,88,82	444,485,344	298	298	0.146,0.175,0.154	0.196,0.154,0.192	0.158333	0.180667	no	yes	yes	no
MXE_50	gene6935	AOL_s00083g406	hypothetical protein	no	NW_011645640.1	+	no	-0.019	0.35451	0.699692	MSTRG.4955.1,MSTRG.4955.2	MSTRG.4955.1,MSTRG.4955.2,MSTRG.4955.3	1407742	1407777	1407945	1408327	7,14,5	181,266,142	6,15,8	117,220,166	183	298	0.059,0.079,0.054	0.077,0.1,0.073	0.064	0.0833333	no	yes	yes	no
MXE_51	gene3038	AOL_s00054g372	hypothetical protein	yes	NW_011645611.1	+	no	0.021	0.813443	1	MSTRG.2161.1	MSTRG.2161.1	1188104	1188158	1188248	1188278	11,5,16	13,5,14	6,6,2	3,6,6	202	178	0.427,0.468,0.502	0.638,0.468,0.227	0.465667	0.444333	yes	no	no	yes
MXE_52	gene7782	AOL_s00097g599	hypothetical protein	yes	NW_011645654.1	+	no	0.007	0.86224	1	MSTRG.5529.2	MSTRG.5529.2	2036046	2036202	2036258	2036724	74,38,89	373,159,403	109,141,107	505,641,553	298	298	0.166,0.193,0.181	0.178,0.18,0.162	0.18	0.173333	yes	no	no	yes
MXE_53	gene7725	AOL_s00097g542	hypothetical protein	yes	NW_011645654.1	-	no	-0.036	0.125767	0.432863	MSTRG.5490.3	MSTRG.5490.3	1861251	1861863	1862707	1862850	9,5,10	62,66,58	29,21,39	160,163,177	291	298	0.129,0.072,0.15	0.157,0.117,0.184	0.117	0.152667	no	yes	yes	no
MXE_55	gene6367	AOL_s00081g200	hypothetical protein	yes	NW_011645638.1	-	no	0.033	0.0722297	0.300957	MSTRG.4544.6	MSTRG.4544.6	685937	686279	686843	686885	6,3,7	94,222,128	2,3,0	75,85,86	190	298	0.091,0.021,0.079	0.04,0.052,0.0	0.0636667	0.0306667	yes	no	no	yes
MXE_57	gene4648	AOL_s00078g35	hypothetical protein	yes	NW_011645635.1	+	no	-0.006	0.69033	1	MSTRG.3314.1	MSTRG.3314.1	112901	112956	113614	113671	36,46,32	60,130,68	35,47,57	90,89,107	203	205	0.377,0.263,0.322	0.282,0.348,0.35	0.320667	0.326667	no	yes	yes	no
MXE_58	gene4648	AOL_s00078g35	hypothetical protein	yes	NW_011645635.1	+	no	0.009	0.749991	1	MSTRG.3314.2,MSTRG.3314.1	MSTRG.3314.1	113207	113393	113873	113955	222,279,164	37,54,27	199,211,189	33,46,33	298	230	0.822,0.8,0.824	0.823,0.78,0.816	0.815333	0.806333	yes	no	no	yes
MXE_59	gene4648	AOL_s00078g35	hypothetical protein	yes	NW_011645635.1	+	no	0.017	0.126973	0.432863	MSTRG.3314.2,MSTRG.3314.1	MSTRG.3314.2	113207	113393	113873	114093	222,279,164	1,12,6	199,211,189	8,11,8	298	298	0.996,0.959,0.965	0.961,0.95,0.959	0.973333	0.956667	yes	no	no	yes
MXE_6	gene1393	AOL_s00007g142	hypothetical protein	yes	NW_011645564.1	+	no	0.113	0.419746	0.787024	rna1393	rna1393	533780	533820	533976	534103	3,4,11	13,14,6	2,10,6	19,18,16	188	275	0.252,0.295,0.728	0.133,0.448,0.354	0.425	0.311667	yes	no	no	yes
MXE_60	gene4648	AOL_s00078g35	hypothetical protein	yes	NW_011645635.1	+	no	-0.006	1	1	MSTRG.3314.2,MSTRG.3314.1	MSTRG.3314.1	113614	113671	113873	113955	1,0,0	37,54,27	0,2,0	33,46,33	205	230	0.029,0.0,0.0	0.0,0.047,0.0	0.00966667	0.0156667	no	yes	yes	no
MXE_61	gene4648	AOL_s00078g35	hypothetical protein	yes	NW_011645635.1	+	no	0.128	1	1	MSTRG.3314.2,MSTRG.3314.1	MSTRG.3314.2	113614	113671	113873	114093	1,0,0	1,12,6	0,2,0	8,11,8	205	298	0.592,0.0,0.0	0.0,0.209,0.0	0.197333	0.0696667	yes	no	no	yes
MXE_62	gene4648	AOL_s00078g35	hypothetical protein	yes	NW_011645635.1	+	no	0.034	0.086715	0.342296	MSTRG.3314.1	MSTRG.3314.2,MSTRG.3314.1	113873	113955	114157	114209	4,3,5	54,68,42	2,3,1	47,66,54	230	200	0.061,0.037,0.094	0.036,0.038,0.016	0.064	0.03	yes	no	no	yes
MXE_63	gene4648	AOL_s00078g35	hypothetical protein	yes	NW_011645635.1	+	no	0	0.975366	1	MSTRG.3314.1	MSTRG.3314.2,MSTRG.3314.1	113873	113955	114157	114209	110,124,74	56,67,40	78,101,122	44,60,54	230	200	0.631,0.617,0.617	0.607,0.594,0.663	0.621667	0.621333	no_difference	no_difference	no_difference	no_difference
MXE_64	gene10007	AOL_s00193g46	hypothetical protein	no	NW_011645750.1	+	no	0.003	1	1	MSTRG.7066.3	MSTRG.7066.3,MSTRG.7066.6	158556	158594	158854	158922	3,0,0	210,300,207	0,1,0	204,189,201	186	216	0.016,0.0,0.0	0.0,0.006,0.0	0.00533333	0.002	yes	no	no	yes
MXE_65	gene10007	AOL_s00193g46	hypothetical protein	no	NW_011645750.1	+	no	0.002	1	1	MSTRG.7066.4	MSTRG.7066.7,MSTRG.7066.4	158556	158594	158854	158922	3,1,0	224,306,207	0,2,0	213,186,204	186	216	0.015,0.004,0.0	0.0,0.012,0.0	0.00633333	0.004	yes	no	no	yes
MXE_67	gene3195	AOL_s00054g529	hypothetical protein	yes	NW_011645611.1	+	no	0.037	0.945391	1	MSTRG.2299.1,MSTRG.2299.3	MSTRG.2299.1,MSTRG.2299.3	1704447	1704685	1705661	1705686	6,13,11	1,9,5	5,5,9	5,2,2	298	173	0.777,0.456,0.561	0.367,0.592,0.723	0.598	0.560667	yes	no	no	yes
MXE_68	gene3195	AOL_s00054g529	hypothetical protein	yes	NW_011645611.1	+	no	-0.02	0.33908	0.699692	MSTRG.2299.1,MSTRG.2299.3,MSTRG.2299.9	MSTRG.2299.1,MSTRG.2299.9	1704447	1704685	1706618	1706883	7,12,11	223,337,251	5,5,6	83,92,101	298	298	0.03,0.034,0.042	0.057,0.052,0.056	0.0353333	0.055	no	yes	yes	no
MXE_7	gene3002	AOL_s00054g336	hypothetical protein	yes	NW_011645611.1	+	no	0.007	0.868823	1	rna3002	rna3002	1083831	1084022	1084110	1084432	150,107,203	237,127,291	53,67,56	66,92,96	298	298	0.388,0.457,0.411	0.445,0.421,0.368	0.418667	0.411333	yes	no	no	yes
MXE_72	gene3195	AOL_s00054g529	hypothetical protein	no	NW_011645611.1	+	no	-0.006	1	1	MSTRG.2299.1,MSTRG.2299.3,MSTRG.2299.5,MSTRG.2299.7,MSTRG.2299.8	MSTRG.2299.1,MSTRG.2299.5,MSTRG.2299.9	1705938	1706047	1706618	1706883	1,1,2	224,333,254	0,1,2	84,92,102	257	298	0.005,0.003,0.009	0.0,0.012,0.022	0.00566667	0.0113333	no	yes	yes	no
MXE_73	gene3195	AOL_s00054g529	hypothetical protein	yes	NW_011645611.1	+	no	-0.012	1	1	MSTRG.2299.1,MSTRG.2299.3,MSTRG.2299.5,MSTRG.2299.7,MSTRG.2299.8	MSTRG.2299.1,MSTRG.2299.3,MSTRG.2299.5,MSTRG.2299.7,MSTRG.2299.9,MSTRG.2299.8	1705938	1706047	1707379	1707490	0,1,0	137,192,186	0,1,2	53,62,80	257	259	0.0,0.005,0.0	0.0,0.016,0.025	0.00166667	0.0136667	no	yes	yes	no
MXE_75	gene4002	AOL_s00076g99	hypothetical protein	yes	NW_011645633.1	+	no	0.022	0.332575	0.699692	MSTRG.2844.2	MSTRG.2844.2	413537	413608	414326	415888	169,498,239	564,1599,666	121,214,155	425,676,572	219	298	0.29,0.298,0.328	0.279,0.301,0.269	0.305333	0.283	yes	no	no	yes
MXE_9	gene7412	AOL_s00097g229	hypothetical protein	yes	NW_011645654.1	+	no	-0.015	0.292468	0.695183	MSTRG.5281.9,MSTRG.5281.8,MSTRG.5281.7,MSTRG.5281.3,MSTRG.5281.2,rna7412,MSTRG.5281.10	MSTRG.5281.9,MSTRG.5281.8,MSTRG.5281.7,MSTRG.5281.3,MSTRG.5281.2,rna7412,MSTRG.5281.10	806029	806242	806299	806351	238,393,286	690,1119,578	434,539,547	1090,1137,1294	298	200	0.188,0.191,0.249	0.211,0.241,0.221	0.209333	0.224333	no	yes	yes	no
RI_0	gene1149	AOL_s00006g490	hypothetical protein	no	NW_011645563.1	+	no	0.261	0.456695	0.789721	MSTRG.839.4,MSTRG.839.5,MSTRG.839.2,MSTRG.839.1,rna1149	MSTRG.839.3	1590762	1592548	15,19,11	0,0,0	1,1,5	2,0,0	269	149	1.0,1.0,1.0	0.217,1.0,1.0	1	0.739	yes	no	no	yes
RI_1	gene1149	AOL_s00006g490	hypothetical protein	no	NW_011645563.1	+	no	-0.444	1	1	MSTRG.839.5,MSTRG.839.3	MSTRG.839.4	1592683	1597352	4,0,4	1,1,0	3,0,0	0,0,0	298	149	0.667,0.0,1.0	1.0,NA,NA	0.555667	1	no	yes	yes	no
RI_100	gene8208	AOL_s00110g168	hypothetical protein	no	NW_011645667.1	+	no	-0.293	1	1	MSTRG.5840.4	MSTRG.5840.3	638024	638430	5,5,3	3,2,0	0,4,1	0,0,0	238	149	0.511,0.61,1.0	NA,1.0,1.0	0.707	1	no	yes	yes	no
RI_1001	gene2877	AOL_s00054g211	hypothetical protein	no	NW_011645611.1	+	no	0.025	1	1	MSTRG.2046.1	MSTRG.2046.2	625350	626921	18,6,22	0,0,0	16,22,22	0,1,0	271	149	1.0,1.0,1.0	1.0,0.924,1.0	1	0.974667	yes	no	no	yes
RI_1002	gene2608	AOL_s00043g772	hypothetical protein	no	NW_011645600.1	+	no	-0.023	1	1	rna2608,MSTRG.1846.2	MSTRG.1846.1	2612749	2615534	142,623,107	0,0,4	260,321,291	0,0,0	298	149	1.0,1.0,0.93	1.0,1.0,1.0	0.976667	1	no	yes	yes	no
RI_1004	gene1450	AOL_s00007g199	hypothetical protein	no	NW_011645564.1	-	no	-0.017	1	1	MSTRG.1032.1	MSTRG.1032.2	733519	734609	0,0,1	12,6,17	1,0,0	7,5,5	215	149	0.0,0.0,0.039	0.09,0.0,0.0	0.013	0.03	no	yes	yes	no
RI_1006	gene1450	AOL_s00007g199	hypothetical protein	no	NW_011645564.1	-	no	-0.084	0.177812	0.392706	MSTRG.1032.5,MSTRG.1032.4	MSTRG.1032.3,MSTRG.1032.2	734671	735136	19,5,15	0,1,3	11,10,9	0,0,2	283	149	1.0,0.725,0.725	1.0,1.0,0.703	0.816667	0.901	no	yes	yes	no
RI_1010	gene5381	AOL_s00079g156	hypothetical protein	no	NW_011645636.1	+	no	-0.277	0.0147437	0.052811	MSTRG.3814.1	MSTRG.3814.2	443381	445443	4,5,4	1,1,2	9,3,3	1,0,0	243	149	0.71,0.754,0.551	0.847,1.0,1.0	0.671667	0.949	no	yes	yes	no
RI_1011	gene10203	AOL_s00210g51	hypothetical protein	no	NW_011645767.1	+	no	-0.137	0.201261	0.430012	MSTRG.7182.3,MSTRG.7182.2	MSTRG.7182.1,MSTRG.7182.4	195943	196518	2,3,5	2,9,3	3,1,10	3,2,1	223	149	0.401,0.182,0.527	0.401,0.25,0.87	0.37	0.507	no	yes	yes	no
RI_1013	gene10203	AOL_s00210g51	hypothetical protein	no	NW_011645767.1	+	no	-0.046	0.063167	0.178016	MSTRG.7182.1	MSTRG.7182.7	199122	201738	22,5,19	0,2,3	13,3,13	0,1,1	249	149	1.0,0.599,0.791	1.0,0.642,0.886	0.796667	0.842667	no	yes	yes	no
RI_1014	gene10203	AOL_s00210g51	hypothetical protein	no	NW_011645767.1	+	no	0.037	0.756369	1	MSTRG.7182.2,MSTRG.7182.4	MSTRG.7182.3,MSTRG.7182.5	196584	201738	22,5,19	11,1,3	13,3,13	0,4,4	258	149	0.536,0.743,0.785	1.0,0.302,0.652	0.688	0.651333	yes	no	no	yes
RI_1015	gene10203	AOL_s00210g51	hypothetical protein	no	NW_011645767.1	+	no	-0.044	0.568878	0.915899	MSTRG.7182.3,MSTRG.7182.4	MSTRG.7182.1,MSTRG.7182.2,MSTRG.7182.5,MSTRG.7182.7	201951	205283	12,16,22	4,15,10	19,14,18	5,7,11	298	149	0.6,0.348,0.524	0.655,0.5,0.45	0.490667	0.535	no	yes	yes	no
RI_1017	gene7030	AOL_s00083g501	hypothetical protein	no	NW_011645640.1	-	no	-0.046	0.170895	0.381383	MSTRG.5025.2	rna7030,MSTRG.5025.3	1728735	1729269	82,41,52	109,201,122	80,76,80	156,115,164	207	149	0.351,0.128,0.235	0.27,0.322,0.26	0.238	0.284	no	yes	yes	no
RI_1020	gene8049	AOL_s00110g9	hypothetical protein	no	NW_011645667.1	-	no	0.039	0.245199	0.499866	MSTRG.5692.4	MSTRG.5692.3,MSTRG.5692.1	22218	23716	71,153,76	4,10,13	68,87,85	10,12,9	219	149	0.924,0.912,0.799	0.822,0.831,0.865	0.878333	0.839333	yes	no	no	yes
RI_1021	gene8049	AOL_s00110g9	hypothetical protein	no	NW_011645667.1	-	no	0.067	0.0849784	0.226894	MSTRG.5692.2,MSTRG.5692.1,MSTRG.5692.4	MSTRG.5692.3,rna8049	27440	27743	27,48,26	3,1,1	38,29,51	1,6,5	276	149	0.829,0.963,0.933	0.954,0.723,0.846	0.908333	0.841	yes	no	no	yes
RI_1022	gene8049	AOL_s00110g9	hypothetical protein	no	NW_011645667.1	-	no	0.062	0.387081	0.699125	MSTRG.5692.3,MSTRG.5692.2	MSTRG.5692.1,rna8049,MSTRG.5692.4	27813	28080	11,9,17	11,12,12	25,36,31	42,31,45	211	149	0.414,0.346,0.5	0.296,0.451,0.327	0.42	0.358	yes	no	no	yes
RI_1023	gene4735	AOL_s00078g122	hypothetical protein	no	NW_011645635.1	-	no	0.332	1	1	MSTRG.3367.3	MSTRG.3367.1,rna4735	397346	397544	5,0,1	0,0,0	0,1,1	0,0,1	294	149	1.0,NA,1.0	NA,1.0,0.336	1	0.668	yes	no	no	yes
RI_1026	gene6031	AOL_s00080g306	hypothetical protein	no	NW_011645637.1	-	no	0.047	0.445083	0.775937	MSTRG.4284.2	MSTRG.4284.1	1091805	1092135	35,49,36	1,6,3	61,44,46	3,8,5	298	149	0.946,0.803,0.857	0.91,0.733,0.821	0.868667	0.821333	yes	no	no	yes
RI_1027	gene2414	AOL_s00043g578	hypothetical protein	yes	NW_011645600.1	+	no	-0.001	0.974633	1	MSTRG.1702.3	MSTRG.1702.2	1922060	1923079	56,53,34	61,100,57	46,22,23	39,44,50	298	149	0.315,0.209,0.23	0.371,0.2,0.187	0.251333	0.252667	no	yes	yes	no
RI_1028	gene11381	AOL_s00215g829	hypothetical protein	no	NW_011645772.1	+	no	-0.3	1	1	MSTRG.8018.1	rna11381	2829353	2829821	7,5,11	7,15,30	0,0,2	0,0,1	262	149	0.363,0.159,0.173	NA,NA,0.532	0.231667	0.532	no	yes	yes	no
RI_1029	gene11381	AOL_s00215g829	hypothetical protein	no	NW_011645772.1	+	no	0.307	1	1	MSTRG.8018.2	rna11381	2829734	2830264	5,4,11	4,8,27	0,0,0	1,0,0	222	149	0.456,0.251,0.215	0.0,NA,NA	0.307333	0	yes	no	no	yes
RI_103	gene279	AOL_s00004g279	hypothetical protein	no	NW_011645561.1	-	no	0.018	1	1	MSTRG.207.2	MSTRG.207.1	953882	960248	64,86,87	0,0,0	49,71,60	1,0,1	222	149	1.0,1.0,1.0	0.97,1.0,0.976	1	0.982	yes	no	no	yes
RI_1032	gene6920	AOL_s00083g391	hypothetical protein	no	NW_011645640.1	-	no	-0.143	1	1	MSTRG.4944.1	MSTRG.4944.2	1366914	1367519	2,2,9	1,0,0	0,0,1	0,0,0	225	149	0.57,1.0,1.0	NA,NA,1.0	0.856667	1	no	yes	yes	no
RI_1033	gene9608	AOL_s00188g9	hypothetical protein	yes	NW_011645745.1	+	no	-0.136	0.0410887	0.123338	MSTRG.6785.1	rna9608	20692	21168	20,25,36	21,22,34	36,56,52	33,25,21	200	149	0.415,0.458,0.441	0.448,0.625,0.648	0.438	0.573667	no	yes	yes	no
RI_1034	gene3699	AOL_s00075g38	hypothetical protein	no	NW_011645632.1	-	no	-0.03	0.146533	0.338077	MSTRG.2626.1	MSTRG.2626.2	151539	152448	149,133,122	11,15,6	67,79,100	4,4,5	222	149	0.901,0.856,0.932	0.918,0.93,0.931	0.896333	0.926333	no	yes	yes	no
RI_1035	gene3029	AOL_s00054g363	hypothetical protein	no	NW_011645611.1	+	no	0.01	0.835384	1	MSTRG.2140.1	MSTRG.2140.2	1155962	1156666	23,16,28	3,1,4	27,32,28	1,5,5	298	149	0.793,0.889,0.778	0.931,0.762,0.737	0.82	0.81	yes	no	no	yes
RI_1036	gene6894	AOL_s00083g365	hypothetical protein	no	NW_011645640.1	+	no	0.026	0.0190152	0.0649718	MSTRG.4922.5	MSTRG.4922.3	1271265	1272248	2,5,2	1,0,1	6,4,3	2,0,3	213	149	0.583,1.0,0.583	0.677,1.0,0.412	0.722	0.696333	yes	no	no	yes
RI_1037	gene6894	AOL_s00083g365	hypothetical protein	no	NW_011645640.1	+	no	0.066	0.447901	0.778463	MSTRG.4922.1,MSTRG.4922.5	MSTRG.4922.4	1272455	1272843	28,25,35	5,7,11	31,21,39	11,10,9	238	149	0.778,0.691,0.666	0.638,0.568,0.731	0.711667	0.645667	yes	no	no	yes
RI_1038	gene6424	AOL_s00081g257	hypothetical protein	no	NW_011645638.1	+	no	0.059	0.281755	0.557595	MSTRG.4579.1	rna6424	882680	882861	28,27,53	3,2,6	31,29,38	2,8,6	202	149	0.873,0.909,0.867	0.92,0.728,0.824	0.883	0.824	yes	no	no	yes
RI_1040	gene9728	AOL_s00188g130	hypothetical protein	no	NW_011645745.1	+	no	-0.092	0.602986	0.961732	MSTRG.6849.1	MSTRG.6849.2	386411	389425	1,2,3	1,0,1	1,10,2	0,2,1	235	149	0.388,1.0,0.655	1.0,0.76,0.559	0.681	0.773	no	yes	yes	no
RI_1042	gene1862	AOL_s00043g25	hypothetical protein	no	NW_011645600.1	-	no	0.015	0.644959	1	MSTRG.1300.4	rna1862	85285	85991	10,10,15	37,66,45	13,15,10	49,53,83	216	149	0.157,0.095,0.187	0.155,0.163,0.077	0.146333	0.131667	yes	no	no	yes
RI_1043	gene1862	AOL_s00043g25	hypothetical protein	no	NW_011645600.1	-	no	0.006	0.667249	1	MSTRG.1300.2	rna1862	85820	86089	10,8,17	46,62,38	13,6,9	28,66,42	219	149	0.129,0.081,0.233	0.24,0.058,0.127	0.147667	0.141667	yes	no	no	yes
RI_1044	gene8170	AOL_s00110g130	hypothetical protein	yes	NW_011645667.1	+	no	-0.043	1	1	MSTRG.5813.2	MSTRG.5813.1	468765	472670	5,6,21	0,1,0	18,18,31	0,1,0	239	149	1.0,0.789,1.0	1.0,0.918,1.0	0.929667	0.972667	no	yes	yes	no
RI_1045	gene8170	AOL_s00110g130	hypothetical protein	no	NW_011645667.1	+	no	0.073	0.336659	0.630081	MSTRG.5813.3	MSTRG.5813.4	471931	473012	29,11,11	10,11,5	19,31,19	10,28,15	277	149	0.609,0.35,0.542	0.505,0.373,0.405	0.500333	0.427667	yes	no	no	yes
RI_1046	gene8170	AOL_s00110g130	hypothetical protein	no	NW_011645667.1	+	no	0.033	0.373603	0.679097	MSTRG.5813.5	MSTRG.5813.6	472552	473012	29,11,11	0,1,0	19,31,19	0,3,1	281	149	1.0,0.854,1.0	1.0,0.846,0.91	0.951333	0.918667	yes	no	no	yes
RI_1049	gene8170	AOL_s00110g130	hypothetical protein	yes	NW_011645667.1	+	no	-0.003	0.94142	1	MSTRG.5813.4,MSTRG.5813.3	MSTRG.5813.1	473101	475142	89,113,50	7,8,2	112,132,157	4,13,8	298	149	0.864,0.876,0.926	0.933,0.835,0.908	0.888667	0.892	no	yes	yes	no
RI_105	gene9614	AOL_s00188g15	hypothetical protein	no	NW_011645745.1	+	no	0.027	0.102761	0.261895	MSTRG.6789.2	-	32548	33261	53,66,78	1,0,2	61,76,79	0,3,4	298	149	0.964,1.0,0.951	1.0,0.927,0.908	0.971667	0.945	yes	no	no	yes
RI_1050	gene159	AOL_s00004g159	hypothetical protein	no	NW_011645561.1	+	no	-0.005	1	1	MSTRG.117.2	MSTRG.117.1	534952	536286	1,1,0	29,18,3	1,1,1	33,17,42	241	149	0.021,0.033,0.0	0.018,0.035,0.015	0.018	0.0226667	no	yes	yes	no
RI_1055	gene1160	AOL_s00006g501	hypothetical protein	no	NW_011645563.1	+	no	-0.074	1	1	MSTRG.843.4	MSTRG.843.5	1639321	1639575	4,6,5	0,1,0	1,0,1	0,0,0	255	149	1.0,0.778,1.0	1.0,NA,1.0	0.926	1	no	yes	yes	no
RI_1059	gene11196	AOL_s00215g644	hypothetical protein	no	NW_011645772.1	-	no	0.049	0.432345	0.760613	MSTRG.7893.8	MSTRG.7893.4	2196121	2200943	12,3,30	0,0,0	39,16,23	4,0,0	252	149	1.0,1.0,1.0	0.852,1.0,1.0	1	0.950667	yes	no	no	yes
RI_1064	gene2015	AOL_s00043g178	hypothetical protein	yes	NW_011645600.1	+	no	0.035	0.718599	1	rna2015	MSTRG.1439.5	608831	609814	5,1,6	0,0,0	43,16,41	0,0,4	180	149	1.0,1.0,1.0	1.0,1.0,0.895	1	0.965	yes	no	no	yes
RI_1065	gene5714	AOL_s00079g489	hypothetical protein	no	NW_011645636.1	+	no	-0.01	0.921374	1	MSTRG.4049.2	rna5714,MSTRG.4049.1	1613765	1614897	22,6,39	11,16,21	12,13,13	11,6,17	212	149	0.584,0.209,0.566	0.434,0.604,0.35	0.453	0.462667	no	yes	yes	no
RI_1068	gene4640	AOL_s00078g27	hypothetical protein	no	NW_011645635.1	+	no	-0.163	0.747177	1	MSTRG.3308.2	MSTRG.3308.5	100820	102593	1,7,10	1,0,4	10,13,10	0,0,6	210	149	0.415,1.0,0.639	1.0,1.0,0.542	0.684667	0.847333	no	yes	yes	no
RI_107	gene798	AOL_s00006g139	hypothetical protein	yes	NW_011645563.1	+	no	0.006	0.76092	1	MSTRG.560.1	MSTRG.560.2	389481	393425	21,37,27	2,5,3	11,23,19	5,1,0	262	149	0.857,0.808,0.837	0.556,0.929,1.0	0.834	0.828333	yes	no	no	yes
RI_1071	gene4640	AOL_s00078g27	hypothetical protein	no	NW_011645635.1	+	no	-0.322	1	1	MSTRG.3308.6	MSTRG.3308.5	102910	104360	2,1,2	1,0,2	1,0,2	0,0,0	197	149	0.602,1.0,0.431	1.0,NA,1.0	0.677667	1	no	yes	yes	no
RI_1073	gene4640	AOL_s00078g27	hypothetical protein	no	NW_011645635.1	+	no	-0.118	1	1	MSTRG.3308.5,MSTRG.3308.6,MSTRG.3308.2	MSTRG.3308.7	104436	104633	3,3,8	1,0,0	5,0,1	0,0,0	246	149	0.645,1.0,1.0	1.0,NA,1.0	0.881667	1	no	yes	yes	no
RI_1078	gene3858	AOL_s00075g197	hypothetical protein	no	NW_011645632.1	-	no	-0.026	0.700148	1	MSTRG.2736.3	MSTRG.2736.4,MSTRG.2736.2	711500	716120	66,41,45	16,16,30	70,45,65	18,26,20	298	149	0.673,0.562,0.429	0.66,0.464,0.619	0.554667	0.581	no	yes	yes	no
RI_108	gene6482	AOL_s00081g315	hypothetical protein	no	NW_011645638.1	-	no	-0.129	0.246253	0.500729	MSTRG.4631.2	MSTRG.4631.3	1101204	1101455	28,11,27	10,6,4	19,13,12	6,3,0	209	149	0.666,0.567,0.828	0.693,0.755,1.0	0.687	0.816	no	yes	yes	no
RI_1080	gene3858	AOL_s00075g197	hypothetical protein	yes	NW_011645632.1	-	no	0.046	0.847794	1	MSTRG.2736.2	MSTRG.2736.4,MSTRG.2736.3	724107	727594	99,64,99	0,0,4	25,31,22	0,1,2	297	149	1.0,1.0,0.925	1.0,0.94,0.847	0.975	0.929	yes	no	no	yes
RI_1081	gene3858	AOL_s00075g197	hypothetical protein	yes	NW_011645632.1	-	no	-0.019	0.287844	0.566714	MSTRG.2736.1	MSTRG.2736.2	724107	727842	747,912,819	101,150,101	663,711,535	82,106,52	234	149	0.825,0.795,0.838	0.837,0.81,0.868	0.819333	0.838333	no	yes	yes	no
RI_1084	gene6435	AOL_s00081g268	hypothetical protein	no	NW_011645638.1	+	no	0.132	1	1	MSTRG.4588.2,rna6435	MSTRG.4588.1	922875	923682	11,19,0	0,0,0	12,11,17	0,2,4	178	149	1.0,1.0,NA	1.0,0.822,0.781	1	0.867667	yes	no	no	yes
RI_1085	gene6435	AOL_s00081g268	hypothetical protein	no	NW_011645638.1	+	no	-0.057	0.768355	1	MSTRG.4588.3,rna6435	MSTRG.4588.1	923733	924153	18,41,13	3,0,0	20,20,19	0,0,0	184	149	0.829,1.0,1.0	1.0,1.0,1.0	0.943	1	no	yes	yes	no
RI_1087	gene9657	AOL_s00188g58	hypothetical protein	yes	NW_011645745.1	-	no	-0.058	0.0918185	0.240847	MSTRG.6756.2	MSTRG.6756.3,MSTRG.6756.1,rna9657	140288	140527	308,122,345	282,229,386	252,202,141	199,212,147	242	149	0.402,0.247,0.355	0.438,0.37,0.371	0.334667	0.393	no	yes	yes	no
RI_1088	gene9657	AOL_s00188g58	hypothetical protein	yes	NW_011645745.1	-	no	0.133	1	1	MSTRG.6756.2,MSTRG.6756.1	MSTRG.6756.3	140812	144875	29,30,14	0,0,0	9,6,7	0,2,0	298	149	1.0,1.0,1.0	1.0,0.6,1.0	1	0.866667	yes	no	no	yes
RI_109	gene140	AOL_s00004g140	hypothetical protein	no	NW_011645561.1	-	no	-0.262	0.0360917	0.11028	rna140	MSTRG.95.1	461964	463669	1,3,2	0,0,5	3,3,4	0,0,0	217	149	1.0,1.0,0.215	1.0,1.0,1.0	0.738333	1	no	yes	yes	no
RI_1091	gene8702	AOL_s00159g2	hypothetical protein	no	NW_011645716.1	+	no	-0.273	0.822153	1	MSTRG.6147.1	MSTRG.6147.2	13954	14190	0,0,5	5,4,8	0,1,4	5,5,0	215	149	0.0,0.0,0.302	0.0,0.122,1.0	0.100667	0.374	no	yes	yes	no
RI_1092	gene8702	AOL_s00159g2	hypothetical protein	no	NW_011645716.1	+	no	-0.228	0.0268455	0.0866887	MSTRG.6147.2	MSTRG.6147.1,rna8702	14474	15288	2,0,1	2,3,4	5,5,1	2,3,10	209	149	0.416,0.0,0.151	0.641,0.543,0.067	0.189	0.417	no	yes	yes	no
RI_1094	gene4797	AOL_s00078g184	hypothetical protein	no	NW_011645635.1	+	no	-0.151	0.727814	1	MSTRG.3408.4,MSTRG.3408.3	MSTRG.3408.6,MSTRG.3408.5	594708	595647	13,9,10	0,2,1	5,6,5	0,0,0	281	149	1.0,0.705,0.841	1.0,1.0,1.0	0.848667	1	no	yes	yes	no
RI_1097	gene2511	AOL_s00043g675	hypothetical protein	no	NW_011645600.1	-	no	-0.094	0.295398	0.576922	MSTRG.1780.1	MSTRG.1780.2	2290540	2292416	24,18,22	14,28,14	31,27,33	9,22,24	222	149	0.535,0.301,0.513	0.698,0.452,0.48	0.449667	0.543333	no	yes	yes	no
RI_1098	gene11011	AOL_s00215g459	hypothetical protein	no	NW_011645772.1	+	no	-0.022	0.567421	0.914827	MSTRG.7741.2	MSTRG.7741.4,rna11011,MSTRG.7741.1	1585986	1588394	2,0,0	7,2,5	0,1,3	6,27,8	216	149	0.165,0.0,0.0	0.0,0.025,0.206	0.055	0.077	no	yes	yes	no
RI_1099	gene11011	AOL_s00215g459	hypothetical protein	no	NW_011645772.1	+	no	-0.005	0.264667	0.530112	MSTRG.7741.2	MSTRG.7741.4	1592025	1593271	11,3,5	2,2,0	6,8,5	3,2,0	203	149	0.801,0.524,1.0	0.595,0.746,1.0	0.775	0.780333	no	yes	yes	no
RI_11	gene9394	AOL_s00173g302	hypothetical protein	no	NW_011645730.1	+	no	-0.04	0.431112	0.759819	MSTRG.6616.1	MSTRG.6616.2	1058386	1063690	7,6,14	1,1,2	34,28,39	4,1,9	298	149	0.778,0.75,0.778	0.81,0.933,0.684	0.768667	0.809	no	yes	yes	no
RI_1100	gene11011	AOL_s00215g459	hypothetical protein	no	NW_011645772.1	+	no	-0.159	0.108904	0.27306	MSTRG.7741.2	MSTRG.7741.4,MSTRG.7741.1	1594898	1595255	48,27,37	60,75,30	25,18,8	6,19,10	229	149	0.342,0.19,0.445	0.731,0.381,0.342	0.325667	0.484667	no	yes	yes	no
RI_1101	gene2638	AOL_s00043g802	hypothetical protein	no	NW_011645600.1	-	no	-0.096	0.212249	0.446772	MSTRG.1875.2	MSTRG.1875.1	2732880	2734745	40,40,20	9,17,13	46,55,30	10,13,11	298	149	0.69,0.541,0.435	0.697,0.679,0.577	0.555333	0.651	no	yes	yes	no
RI_1102	gene1668	AOL_s00007g417	hypothetical protein	no	NW_011645564.1	+	no	-0.06	1	1	MSTRG.1185.8	MSTRG.1185.10	1500878	1502935	2,7,4	0,1,0	1,3,5	0,0,0	228	149	1.0,0.821,1.0	1.0,1.0,1.0	0.940333	1	no	yes	yes	no
RI_1103	gene1668	AOL_s00007g417	hypothetical protein	no	NW_011645564.1	+	no	0.19	0.683133	1	MSTRG.1185.2	MSTRG.1185.3,MSTRG.1185.4	1500847	1502935	5,8,5	0,0,0	3,3,5	0,2,0	298	149	1.0,1.0,1.0	1.0,0.429,1.0	1	0.809667	yes	no	no	yes
RI_1106	gene9183	AOL_s00173g91	hypothetical protein	no	NW_011645730.1	-	no	0.126	1	1	MSTRG.6442.2	MSTRG.6442.1	308898	309131	17,5,99	0,0,0	3,5,1	0,2,0	225	149	1.0,1.0,1.0	1.0,0.623,1.0	1	0.874333	yes	no	no	yes
RI_1108	gene383	AOL_s00004g383	hypothetical protein	no	NW_011645561.1	-	no	-0.348	0.0207256	0.0698363	MSTRG.288.2	rna383	1309887	1310550	5,2,8	11,5,13	11,3,4	2,5,1	298	149	0.185,0.167,0.235	0.733,0.231,0.667	0.195667	0.543667	no	yes	yes	no
RI_1111	gene616	AOL_s00004g617	hypothetical protein	no	NW_011645561.1	-	no	0.037	0.194957	0.41917	MSTRG.454.5	MSTRG.454.3	2117888	2121266	222,227,197	30,20,29	171,160,221	29,34,23	212	149	0.839,0.889,0.827	0.806,0.768,0.871	0.851667	0.815	yes	no	no	yes
RI_1112	gene2707	AOL_s00054g41	hypothetical protein	no	NW_011645611.1	-	no	-0.155	0.0845356	0.226269	MSTRG.1914.1,MSTRG.1914.4	MSTRG.1914.3,rna2707	97158	98421	1,10,6	14,12,7	18,9,7	14,8,10	200	149	0.051,0.383,0.39	0.489,0.456,0.343	0.274667	0.429333	no	yes	yes	no
RI_1116	gene9436	AOL_s00173g344	hypothetical protein	no	NW_011645730.1	+	no	0.585	1	1	MSTRG.6646.2	MSTRG.6646.3	1168690	1169338	0,0,1	0,0,0	3,1,2	1,3,2	225	149	NA,NA,1.0	0.665,0.181,0.398	1	0.414667	yes	no	no	yes
RI_1117	gene9436	AOL_s00173g344	hypothetical protein	no	NW_011645730.1	+	no	-0.004	0.807399	1	MSTRG.6646.3,MSTRG.6646.2	MSTRG.6646.1	1169496	1178007	12,14,11	1,1,8	35,26,14	7,4,4	217	149	0.892,0.906,0.486	0.774,0.817,0.706	0.761333	0.765667	no	yes	yes	no
RI_1119	gene513	AOL_s00004g514	hypothetical protein	no	NW_011645561.1	+	no	-0.116	0.775524	1	MSTRG.379.2	MSTRG.379.3	1704659	1708965	8,10,17	0,2,1	15,8,12	0,0,0	258	149	1.0,0.743,0.908	1.0,1.0,1.0	0.883667	1	no	yes	yes	no
RI_1120	gene1549	AOL_s00007g298	hypothetical protein	no	NW_011645564.1	+	no	0.275	1	1	MSTRG.1091.2	MSTRG.1091.3	1058811	1063270	0,4,2	0,0,0	12,14,14	4,3,1	298	149	NA,1.0,1.0	0.6,0.7,0.875	1	0.725	yes	no	no	yes
RI_1121	gene10584	AOL_s00215g32	hypothetical protein	no	NW_011645772.1	-	no	0.117	0.0496525	0.144714	MSTRG.7421.1	MSTRG.7421.2	127026	129679	26,19,28	1,5,0	47,42,58	3,11,13	298	149	0.929,0.655,1.0	0.887,0.656,0.69	0.861333	0.744333	yes	no	no	yes
RI_1123	gene5271	AOL_s00079g46	hypothetical protein	no	NW_011645636.1	-	no	0.391	1	1	MSTRG.3744.2,MSTRG.3744.4	rna5271,MSTRG.3744.6	115304	115702	2,3,5	0,1,0	0,0,1	1,0,0	216	149	1.0,0.674,1.0	0.0,NA,1.0	0.891333	0.5	yes	no	no	yes
RI_1126	gene878	AOL_s00006g219	hypothetical protein	no	NW_011645563.1	+	no	0.206	1	1	MSTRG.640.4	MSTRG.640.1,MSTRG.640.2,rna878	660744	661402	0,0,2	0,0,3	0,0,2	1,3,3	222	149	NA,NA,0.309	0.0,0.0,0.309	0.309	0.103	yes	no	no	yes
RI_1127	gene878	AOL_s00006g219	hypothetical protein	no	NW_011645563.1	+	no	-0.112	1	1	MSTRG.640.2	MSTRG.640.4,rna878	661502	662086	0,0,0	0,5,8	4,0,2	8,13,17	212	149	NA,0.0,0.0	0.26,0.0,0.076	0	0.112	no	yes	yes	no
RI_1128	gene6717	AOL_s00083g188	hypothetical protein	no	NW_011645640.1	-	no	-0.11	0.569728	0.916402	MSTRG.4799.4	MSTRG.4799.2,MSTRG.4799.1	651579	653369	7,10,3	4,4,4	13,14,22	6,25,1	258	149	0.503,0.591,0.302	0.556,0.244,0.927	0.465333	0.575667	no	yes	yes	no
RI_113	gene7766	AOL_s00097g583	hypothetical protein	no	NW_011645654.1	+	no	-0.009	0.287429	0.566551	rna7766	MSTRG.5518.6	1985066	1985349	5,2,1	12,24,24	1,13,5	37,35,28	210	149	0.228,0.056,0.029	0.019,0.209,0.112	0.104333	0.113333	no	yes	yes	no
RI_1132	gene10056	AOL_s00193g95	hypothetical protein	yes	NW_011645750.1	+	no	-0.018	0.21899	0.457011	MSTRG.7056.1	MSTRG.7056.2	323247	324478	685,1271,1046	42,103,35	286,429,469	9,26,23	289	149	0.894,0.864,0.939	0.942,0.895,0.913	0.899	0.916667	no	yes	yes	no
RI_1133	gene10056	AOL_s00193g95	hypothetical protein	no	NW_011645750.1	+	no	-0.001	0.266313	0.53169	MSTRG.7056.1,rna10056	MSTRG.7056.2	330631	331420	519,780,1013	0,29,61	504,675,584	29,25,0	201	149	1.0,0.952,0.925	0.928,0.952,1.0	0.959	0.96	no	yes	yes	no
RI_1136	gene8637	AOL_s00140g46	hypothetical protein	no	NW_011645697.1	-	no	0.099	0.0176023	0.0613741	MSTRG.6091.1,rna8637	MSTRG.6091.2	128471	128999	9,5,10	0,0,0	26,23,22	1,0,5	212	149	1.0,1.0,1.0	0.948,1.0,0.756	1	0.901333	yes	no	no	yes
RI_1137	gene10673	AOL_s00215g121	hypothetical protein	no	NW_011645772.1	+	no	-0.126	0.529895	0.872918	MSTRG.7500.1	MSTRG.7500.2	427429	433659	2,0,3	5,1,4	5,4,1	3,5,9	254	149	0.19,0.0,0.306	0.494,0.319,0.061	0.165333	0.291333	no	yes	yes	no
RI_1138	gene10485	AOL_s00210g334	hypothetical protein	no	NW_011645767.1	+	no	0.087	0.0889365	0.235425	MSTRG.7352.1	MSTRG.7352.3	1169347	1171106	69,67,89	1,2,0	11,26,16	0,0,5	232	149	0.978,0.956,1.0	1.0,1.0,0.673	0.978	0.891	yes	no	no	yes
RI_114	gene8601	AOL_s00140g10	hypothetical protein	no	NW_011645697.1	-	no	0.329	0.138771	0.322788	MSTRG.6072.1	rna8601,MSTRG.6072.4,MSTRG.6072.2,MSTRG.6072.3	44534	46685	4,3,3	3,0,4	10,7,3	11,12,11	214	149	0.481,1.0,0.343	0.388,0.289,0.16	0.608	0.279	yes	no	no	yes
RI_1140	gene4098	AOL_s00076g195	hypothetical protein	no	NW_011645633.1	+	no	-0.177	1	1	MSTRG.2917.1,MSTRG.2917.2	MSTRG.2917.3	699846	700650	2,5,1	0,4,0	1,0,0	0,0,0	211	149	1.0,0.469,1.0	1.0,NA,NA	0.823	1	no	yes	yes	no
RI_1141	gene8934	AOL_s00169g227	hypothetical protein	no	NW_011645726.1	+	no	-0.116	0.346936	0.643663	rna8934	MSTRG.6270.1	774449	775617	15,11,15	0,0,4	5,7,25	0,0,0	298	149	1.0,1.0,0.652	1.0,1.0,1.0	0.884	1	no	yes	yes	no
RI_1142	gene7237	AOL_s00097g54	hypothetical protein	no	NW_011645654.1	-	no	-0.004	1	1	MSTRG.5127.1	MSTRG.5127.3	251502	253910	91,120,69	0,2,0	84,88,105	0,0,1	246	149	1.0,0.973,1.0	1.0,1.0,0.985	0.991	0.995	no	yes	yes	no
RI_1144	gene5196	AOL_s00078g583	hypothetical protein	no	NW_011645635.1	+	no	0.078	1	1	MSTRG.3693.1	MSTRG.3693.3	1999365	2000371	0,0,1	2,0,1	3,0,0	4,4,1	283	149	0.0,NA,0.345	0.283,0.0,0.0	0.1725	0.0943333	yes	no	no	yes
RI_1145	gene9459	AOL_s00173g367	hypothetical protein	no	NW_011645730.1	+	no	0.017	0.902776	1	MSTRG.6663.1	MSTRG.6663.4,rna9459,MSTRG.6663.3	1265406	1265842	16,13,15	5,9,9	24,35,56	20,21,18	201	149	0.703,0.517,0.553	0.471,0.553,0.698	0.591	0.574	yes	no	no	yes
RI_1146	gene9495	AOL_s00176g9	hypothetical protein	no	NW_011645733.1	-	no	-0.019	1	1	MSTRG.6690.1	MSTRG.6690.2	32029	34533	6,23,6	2,4,2	0,2,1	0,0,1	298	149	0.6,0.742,0.6	NA,1.0,0.333	0.647333	0.6665	no	yes	yes	no
RI_1147	gene4249	AOL_s00076g346	hypothetical protein	no	NW_011645633.1	-	no	0.045	0.849653	1	rna4249	MSTRG.3045.5,MSTRG.3045.3,MSTRG.3045.2,MSTRG.3045.1	1266260	1267673	4,3,5	14,42,11	3,12,11	42,47,55	211	149	0.168,0.048,0.243	0.048,0.153,0.124	0.153	0.108333	yes	no	no	yes
RI_1149	gene3331	AOL_s00054g665	hypothetical protein	no	NW_011645611.1	-	no	0.179	1	1	MSTRG.2376.1	MSTRG.2376.5	2157472	2161712	1,3,3	0,2,2	0,1,0	0,0,1	207	149	1.0,0.519,0.519	NA,1.0,0.0	0.679333	0.5	yes	no	no	yes
RI_115	gene936	AOL_s00006g277	hypothetical protein	no	NW_011645563.1	+	no	-0.002	0.773127	1	MSTRG.693.1	MSTRG.693.3	874240	876958	10,26,14	0,0,3	19,18,18	1,1,1	298	149	1.0,1.0,0.7	0.905,0.9,0.9	0.9	0.901667	no	yes	yes	no
RI_1152	gene7969	AOL_s00109g138	hypothetical protein	no	NW_011645666.1	+	no	0.048	1	1	MSTRG.5656.1	MSTRG.5656.2	477164	477607	2,2,2	1,0,1	3,0,1	0,1,0	223	149	0.572,1.0,0.572	1.0,0.0,1.0	0.714667	0.666667	yes	no	no	yes
RI_1155	gene65	AOL_s00004g65	hypothetical protein	no	NW_011645561.1	+	no	-0.098	0.100293	0.258698	rna65,MSTRG.47.1	MSTRG.47.4	218731	218957	19,25,33	9,5,5	4,1,3	3,0,0	219	149	0.59,0.773,0.818	0.476,1.0,1.0	0.727	0.825333	no	yes	yes	no
RI_1156	gene10111	AOL_s00193g150	hypothetical protein	no	NW_011645750.1	-	no	-0.012	0.927755	1	MSTRG.7110.1,MSTRG.7110.4,MSTRG.7110.5,MSTRG.7110.6,MSTRG.7110.7	MSTRG.7110.2,MSTRG.7110.3	550623	551847	60,95,52	13,23,38	56,94,92	16,32,34	250	149	0.733,0.711,0.449	0.676,0.636,0.617	0.631	0.643	no	yes	yes	no
RI_1157	gene10111	AOL_s00193g150	hypothetical protein	yes	NW_011645750.1	-	no	-0.034	0.931379	1	MSTRG.7110.5	MSTRG.7110.2	552499	554894	21,10,29	6,5,8	36,41,29	8,7,18	298	149	0.636,0.5,0.644	0.692,0.745,0.446	0.593333	0.627667	no	yes	yes	no
RI_1158	gene10111	AOL_s00193g150	hypothetical protein	no	NW_011645750.1	-	no	0.022	1	1	MSTRG.7110.2	MSTRG.7110.3	553351	554894	21,9,20	0,0,0	24,38,29	0,0,1	298	149	1.0,1.0,1.0	1.0,1.0,0.935	1	0.978333	yes	no	no	yes
RI_1159	gene3752	AOL_s00075g91	hypothetical protein	no	NW_011645632.1	-	no	-0.099	0.444235	0.775252	MSTRG.2661.2	rna3752	353880	354303	85,13,121	19,25,28	36,38,24	13,11,7	210	149	0.76,0.27,0.754	0.663,0.71,0.709	0.594667	0.694	no	yes	yes	no
RI_1160	gene1849	AOL_s00043g12	hypothetical protein	no	NW_011645600.1	+	no	-0.063	1	1	rna1849	MSTRG.1292.2,MSTRG.1292.1	41745	43125	0,1,1	15,25,11	4,1,4	26,23,17	205	149	0.0,0.028,0.062	0.101,0.031,0.146	0.03	0.0926667	no	yes	yes	no
RI_1161	gene3047	AOL_s00054g381	hypothetical protein	no	NW_011645611.1	-	no	-0.057	0.180307	0.396464	MSTRG.2169.5	MSTRG.2169.6,rna3047	1218843	1218967	32,49,23	66,89,57	75,42,50	94,104,65	231	149	0.238,0.262,0.207	0.34,0.207,0.332	0.235667	0.293	no	yes	yes	no
RI_1162	gene3047	AOL_s00054g381	hypothetical protein	no	NW_011645611.1	-	no	0.188	0.0158528	0.0560231	MSTRG.2169.3	MSTRG.2169.1,rna3047	1218843	1219295	33,44,23	0,8,2	83,49,44	10,16,14	298	149	1.0,0.733,0.852	0.806,0.605,0.611	0.861667	0.674	yes	no	no	yes
RI_1163	gene3047	AOL_s00054g381	hypothetical protein	no	NW_011645611.1	-	no	-0.097	0.0164861	0.0578372	MSTRG.2169.3	MSTRG.2169.5	1218843	1219295	38,37,19	62,101,68	91,58,33	91,90,72	224	149	0.29,0.196,0.157	0.399,0.3,0.234	0.214333	0.311	no	yes	yes	no
RI_1165	gene1871	AOL_s00043g34	hypothetical protein	no	NW_011645600.1	-	no	0.077	0.0683189	0.190288	MSTRG.1304.1	MSTRG.1304.2	110251	110984	73,169,58	6,22,4	104,117,138	23,15,20	235	149	0.885,0.83,0.902	0.741,0.832,0.814	0.872333	0.795667	yes	no	no	yes
RI_1169	gene11270	AOL_s00215g718	hypothetical protein	no	NW_011645772.1	-	no	0.468	1	1	MSTRG.7938.2	rna11270	2431587	2432707	2,1,1	0,4,2	0,0,0	4,0,4	217	149	1.0,0.147,0.256	0.0,NA,0.0	0.467667	0	yes	no	no	yes
RI_117	gene9636	AOL_s00188g37	hypothetical protein	yes	NW_011645745.1	+	no	0.058	0.219984	0.458525	MSTRG.6802.3,MSTRG.6802.1	MSTRG.6802.2	78739	78940	44,117,69	19,18,23	27,39,42	7,16,21	216	149	0.615,0.818,0.674	0.727,0.627,0.58	0.702333	0.644667	yes	no	no	yes
RI_1170	gene3063	AOL_s00054g397	hypothetical protein	no	NW_011645611.1	+	no	-0.092	1	1	MSTRG.2181.3,MSTRG.2181.2	MSTRG.2181.1	1270303	1274102	16,4,12	0,1,0	6,12,14	0,0,0	226	149	1.0,0.725,1.0	1.0,1.0,1.0	0.908333	1	no	yes	yes	no
RI_1174	gene9529	AOL_s00176g43	hypothetical protein	no	NW_011645733.1	-	no	-0.094	1	1	MSTRG.6704.2,MSTRG.6704.3	MSTRG.6704.1	136963	137865	0,5,6	0,0,1	10,10,12	0,0,0	207	149	NA,1.0,0.812	1.0,1.0,1.0	0.906	1	no	yes	yes	no
RI_1175	gene5729	AOL_s00080g4	hypothetical protein	no	NW_011645637.1	+	no	0.024	1	1	MSTRG.4058.2	MSTRG.4058.1	11405	12886	2,6,0	2,11,1	0,6,0	3,6,0	206	149	0.42,0.283,0.0	0.0,0.42,NA	0.234333	0.21	yes	no	no	yes
RI_1176	gene8503	AOL_s00112g123	hypothetical protein	yes	NW_011645669.1	-	no	-0.012	0.414903	0.738423	rna8503	MSTRG.6010.1	398738	399606	256,320,162	26,29,10	205,227,242	19,20,11	238	149	0.86,0.874,0.91	0.871,0.877,0.932	0.881333	0.893333	no	yes	yes	no
RI_1177	gene5172	AOL_s00078g559	hypothetical protein	no	NW_011645635.1	-	no	-0.048	0.480361	0.816567	MSTRG.3687.2	MSTRG.3687.3	1926609	1927094	11,4,23	47,51,51	7,6,8	14,21,26	270	149	0.114,0.041,0.199	0.216,0.136,0.145	0.118	0.165667	no	yes	yes	no
RI_1178	gene5172	AOL_s00078g559	hypothetical protein	yes	NW_011645635.1	-	no	-0.022	0.915031	1	MSTRG.3687.1	MSTRG.3687.3	1926755	1927776	26,25,58	14,26,20	18,10,18	11,4,11	211	149	0.567,0.404,0.672	0.536,0.638,0.536	0.547667	0.57	no	yes	yes	no
RI_1179	gene756	AOL_s00006g97	hypothetical protein	no	NW_011645563.1	-	no	-0.063	0.607571	0.968138	MSTRG.592.1	MSTRG.592.2,rna756	284128	284782	14,4,16	0,9,1	11,30,4	2,5,1	207	149	1.0,0.242,0.92	0.798,0.812,0.742	0.720667	0.784	no	yes	yes	no
RI_118	gene9636	AOL_s00188g37	hypothetical protein	yes	NW_011645745.1	+	no	0.5	1	1	MSTRG.6802.4	MSTRG.6802.3,MSTRG.6802.2,MSTRG.6802.1	79333	80343	0,1,0	1,0,0	0,0,0	0,4,1	216	149	0.0,1.0,NA	NA,0.0,0.0	0.5	0	yes	no	no	yes
RI_1181	gene10166	AOL_s00210g14	hypothetical protein	no	NW_011645767.1	+	no	-0.074	0.316667	0.607331	MSTRG.7143.1	MSTRG.7143.2	51167	55530	21,26,28	2,1,1	48,40,41	0,0,0	216	149	0.879,0.947,0.951	1.0,1.0,1.0	0.925667	1	no	yes	yes	no
RI_1183	gene7642	AOL_s00097g459	hypothetical protein	no	NW_011645654.1	-	no	0.032	0.418902	0.743213	rna7642	MSTRG.5421.1	1545167	1545910	62,136,85	0,1,0	39,71,62	1,0,2	298	149	1.0,0.986,1.0	0.951,1.0,0.939	0.995333	0.963333	yes	no	no	yes
RI_1184	gene3868	AOL_s00075g207	hypothetical protein	no	NW_011645632.1	+	no	0.064	0.0197716	0.0670189	MSTRG.2739.6,MSTRG.2739.4,MSTRG.2739.1,MSTRG.2739.8	MSTRG.2739.2	731816	734261	40,20,36	0,0,1	59,39,35	3,1,2	298	149	1.0,1.0,0.947	0.908,0.951,0.897	0.982333	0.918667	yes	no	no	yes
RI_1185	gene3868	AOL_s00075g207	hypothetical protein	yes	NW_011645632.1	+	no	0.062	0.0890611	0.235425	MSTRG.2739.6,MSTRG.2739.2,MSTRG.2739.1,MSTRG.2739.8	MSTRG.2739.4	734346	736016	291,333,394	2,0,0	54,53,67	2,3,1	298	149	0.986,1.0,1.0	0.931,0.898,0.971	0.995333	0.933333	yes	no	no	yes
RI_1187	gene5939	AOL_s00080g214	hypothetical protein	no	NW_011645637.1	-	no	0.06	0.814962	1	MSTRG.4213.2	MSTRG.4213.1	762465	763764	36,6,25	0,0,11	13,7,7	1,1,2	220	149	1.0,1.0,0.606	0.898,0.826,0.703	0.868667	0.809	yes	no	no	yes
RI_1188	gene11137	AOL_s00215g585	hypothetical protein	no	NW_011645772.1	+	no	0.041	1	1	MSTRG.7837.3,rna11137	MSTRG.7837.2	2002532	2003152	17,0,18	0,0,0	18,28,33	0,0,3	230	149	1.0,NA,1.0	1.0,1.0,0.877	1	0.959	yes	no	no	yes
RI_119	gene9636	AOL_s00188g37	hypothetical protein	no	NW_011645745.1	+	no	0.047	0.71473	1	MSTRG.6802.1,MSTRG.6802.4	MSTRG.6802.3,MSTRG.6802.2,rna9636	81627	82371	7,11,7	2,7,3	16,6,12	8,3,7	208	149	0.715,0.53,0.626	0.589,0.589,0.551	0.623667	0.576333	yes	no	no	yes
RI_1190	gene8497	AOL_s00112g117	hypothetical protein	no	NW_011645669.1	-	no	-0.152	0.236144	0.485091	MSTRG.5987.1	MSTRG.5987.2	385986	387192	12,5,3	5,1,6	7,6,7	2,3,1	298	149	0.545,0.714,0.2	0.636,0.5,0.778	0.486333	0.638	no	yes	yes	no
RI_1192	gene3509	AOL_s00054g843	hypothetical protein	no	NW_011645611.1	+	no	0.05	1	1	MSTRG.2499.2	MSTRG.2499.1	2804045	2806758	0,3,3	0,0,2	2,0,1	0,0,1	216	149	NA,1.0,0.509	1.0,NA,0.408	0.7545	0.704	yes	no	no	yes
RI_1193	gene8000	AOL_s00109g169	hypothetical protein	no	NW_011645666.1	-	no	-0.052	0.553311	0.898782	MSTRG.5681.1	rna8000	564619	564966	10,18,6	19,25,11	21,19,22	18,46,26	271	149	0.224,0.284,0.231	0.391,0.185,0.318	0.246333	0.298	no	yes	yes	no
RI_1194	gene3970	AOL_s00076g67	hypothetical protein	no	NW_011645633.1	-	no	0.075	0.217551	0.455121	MSTRG.2821.7	MSTRG.2821.3	282962	285003	41,31,25	4,3,5	19,8,21	2,1,10	223	149	0.873,0.873,0.77	0.864,0.842,0.584	0.838667	0.763333	yes	no	no	yes
RI_1195	gene3970	AOL_s00076g67	hypothetical protein	no	NW_011645633.1	-	no	0.08	0.71184	1	MSTRG.2821.7	MSTRG.2821.1	282962	285003	33,19,17	5,28,10	13,3,14	7,5,7	200	149	0.831,0.336,0.559	0.58,0.309,0.598	0.575333	0.495667	yes	no	no	yes
RI_1198	gene3970	AOL_s00076g67	hypothetical protein	no	NW_011645633.1	-	no	0.011	0.804594	1	MSTRG.2821.7	MSTRG.2821.3,MSTRG.2821.4	287246	295116	75,13,110	2,0,6	79,85,48	6,3,0	196	149	0.966,1.0,0.933	0.909,0.956,1.0	0.966333	0.955	yes	no	no	yes
RI_1199	gene3970	AOL_s00076g67	hypothetical protein	no	NW_011645633.1	-	no	-0.123	0.0949298	0.247864	MSTRG.2821.6	MSTRG.2821.4	292088	295697	33,1,47	0,2,1	36,25,15	5,5,0	244	149	1.0,0.234,0.966	0.815,0.753,1.0	0.733333	0.856	no	yes	yes	no
RI_12	gene3157	AOL_s00054g491	hypothetical protein	no	NW_011645611.1	-	no	-0.137	0.0812898	0.219999	MSTRG.2260.3,MSTRG.2260.4	MSTRG.2260.1,MSTRG.2260.5	1585120	1585876	30,100,53	10,23,34	48,72,67	20,9,9	298	149	0.6,0.685,0.438	0.545,0.8,0.788	0.574333	0.711	no	yes	yes	no
RI_1201	gene7579	AOL_s00097g396	hypothetical protein	no	NW_011645654.1	-	no	-0.13	0.545765	0.891312	MSTRG.5373.1	MSTRG.5373.7	1325644	1327109	7,4,2	1,0,2	5,4,2	0,2,0	298	149	0.778,1.0,0.333	1.0,0.5,1.0	0.703667	0.833333	no	yes	yes	no
RI_121	gene9636	AOL_s00188g37	hypothetical protein	no	NW_011645745.1	+	no	0.003	1	1	MSTRG.6802.2	MSTRG.6802.3,MSTRG.6802.1,MSTRG.6802.4	84935	85257	4,0,11	6,16,8	2,2,0	5,3,0	224	149	0.307,0.0,0.478	0.21,0.307,NA	0.261667	0.2585	yes	no	no	yes
RI_122	gene8130	AOL_s00110g90	hypothetical protein	no	NW_011645667.1	+	no	-0.001	1	1	rna8130	MSTRG.5760.2	288585	289169	94,183,215	0,3,0	60,55,64	0,0,1	298	149	1.0,0.968,1.0	1.0,1.0,0.97	0.989333	0.99	no	yes	yes	no
RI_123	gene6789	AOL_s00083g260	hypothetical protein	no	NW_011645640.1	-	no	-0.2	1	1	MSTRG.4848.1	MSTRG.4848.2	886482	897558	11,1,8	0,1,0	19,11,32	0,0,0	223	149	1.0,0.401,1.0	1.0,1.0,1.0	0.800333	1	no	yes	yes	no
RI_124	gene9096	AOL_s00173g4	hypothetical protein	no	NW_011645730.1	-	no	-0.086	0.0633082	0.17812	rna9096	MSTRG.6381.1	23683	25287	7,6,20	2,0,4	15,8,23	0,1,2	225	149	0.699,1.0,0.768	1.0,0.841,0.884	0.822333	0.908333	no	yes	yes	no
RI_126	gene255	AOL_s00004g255	hypothetical protein	no	NW_011645561.1	+	no	-0.023	0.553502	0.898782	MSTRG.191.3	MSTRG.191.1,MSTRG.191.2	878929	879553	26,33,27	15,23,33	56,36,39	34,26,32	298	149	0.464,0.418,0.29	0.452,0.409,0.379	0.390667	0.413333	no	yes	yes	no
RI_127	gene2303	AOL_s00043g467	hypothetical protein	no	NW_011645600.1	-	no	0.039	0.489784	0.826814	MSTRG.1620.1	rna2303	1565747	1566664	155,151,228	98,229,160	125,123,99	134,105,113	210	149	0.529,0.319,0.503	0.398,0.454,0.383	0.450333	0.411667	yes	no	no	yes
RI_129	gene10392	AOL_s00210g240	hypothetical protein	no	NW_011645767.1	-	no	-0.038	0.270125	0.538041	MSTRG.7289.2	MSTRG.7289.1	856457	860093	25,30,21	6,0,1	27,30,31	3,0,2	298	149	0.676,1.0,0.913	0.818,1.0,0.886	0.863	0.901333	no	yes	yes	no
RI_13	gene3157	AOL_s00054g491	hypothetical protein	yes	NW_011645611.1	-	no	-0.014	0.752189	1	MSTRG.2260.1	MSTRG.2260.6	1593580	1598163	318,339,317	107,135,116	399,363,372	88,199,123	298	149	0.598,0.557,0.577	0.694,0.477,0.602	0.577333	0.591	no	yes	yes	no
RI_130	gene3719	AOL_s00075g58	hypothetical protein	yes	NW_011645632.1	+	no	-0.135	0.0684143	0.190288	MSTRG.2649.1	MSTRG.2649.2	221548	224008	8,23,14	2,4,1	30,32,25	1,2,1	237	149	0.715,0.783,0.898	0.95,0.91,0.94	0.798667	0.933333	no	yes	yes	no
RI_131	gene5586	AOL_s00079g361	hypothetical protein	no	NW_011645636.1	+	no	0.063	0.0207081	0.0698363	MSTRG.3976.3	rna5586	1211698	1212058	70,52,91	188,373,181	59,50,116	290,319,509	222	149	0.2,0.086,0.252	0.12,0.095,0.133	0.179333	0.116	yes	no	no	yes
RI_133	gene9617	AOL_s00188g18	hypothetical protein	no	NW_011645745.1	+	no	0.022	0.698932	1	MSTRG.6791.1	MSTRG.6791.3,MSTRG.6791.4,MSTRG.6791.7	41149	42711	8,22,12	9,8,9	14,10,11	6,8,13	199	149	0.4,0.673,0.5	0.636,0.483,0.388	0.524333	0.502333	yes	no	no	yes
RI_136	gene1544	AOL_s00007g293	hypothetical protein	no	NW_011645564.1	-	no	0.212	1	1	MSTRG.1084.2,rna1544	MSTRG.1084.1	1035072	1035629	1,0,0	1,1,0	0,0,0	1,4,0	202	149	0.425,0.0,NA	0.0,0.0,NA	0.2125	0	yes	no	no	yes
RI_137	gene1544	AOL_s00007g293	hypothetical protein	no	NW_011645564.1	-	no	-0.243	1	1	rna1544	MSTRG.1084.1,MSTRG.1084.2	1035982	1036200	0,0,0	6,4,1	2,0,1	4,0,2	232	149	0.0,0.0,0.0	0.243,NA,0.243	0	0.243	no	yes	yes	no
RI_14	gene3157	AOL_s00054g491	hypothetical protein	yes	NW_011645611.1	-	no	-0.026	0.638979	1	MSTRG.2260.1	MSTRG.2260.2	1593580	1598163	206,209,199	79,222,82	263,232,244	134,152,87	298	149	0.566,0.32,0.548	0.495,0.433,0.584	0.478	0.504	no	yes	yes	no
RI_142	gene6975	AOL_s00083g446	hypothetical protein	no	NW_011645640.1	+	no	0.11	1	1	MSTRG.4993.3	MSTRG.4993.2	1564566	1570878	0,2,2	0,0,0	3,5,8	1,0,0	221	149	NA,1.0,1.0	0.669,1.0,1.0	1	0.889667	yes	no	no	yes
RI_143	gene1472	AOL_s00007g221	hypothetical protein	no	NW_011645564.1	+	no	-0.189	0.129352	0.306312	MSTRG.1039.1	rna1472	805519	805703	17,12,14	0,1,28	25,20,23	0,2,3	224	149	1.0,0.889,0.25	1.0,0.869,0.836	0.713	0.901667	no	yes	yes	no
RI_144	gene6158	AOL_s00080g433	hypothetical protein	no	NW_011645637.1	-	no	-0.038	0.447587	0.778463	MSTRG.4373.2	MSTRG.4373.1	1544890	1546771	18,23,21	1,0,2	189,118,87	8,2,0	213	149	0.926,1.0,0.88	0.943,0.976,1.0	0.935333	0.973	no	yes	yes	no
RI_145	gene7627	AOL_s00097g444	hypothetical protein	no	NW_011645654.1	-	no	-0.163	0.0314221	0.0986643	MSTRG.5409.2	MSTRG.5409.1	1485087	1487593	16,10,14	13,39,14	23,18,27	9,19,18	281	149	0.395,0.12,0.347	0.575,0.334,0.443	0.287333	0.450667	no	yes	yes	no
RI_148	gene2699	AOL_s00054g33	hypothetical protein	no	NW_011645611.1	+	no	0.194	0.0197112	0.0669475	MSTRG.1928.8	MSTRG.1928.6	77758	77978	22,39,76	4,23,23	37,27,47	18,18,58	247	149	0.768,0.506,0.666	0.554,0.475,0.328	0.646667	0.452333	yes	no	no	yes
RI_15	gene8877	AOL_s00169g170	hypothetical protein	no	NW_011645726.1	-	no	-0.097	0.876272	1	MSTRG.6244.1	MSTRG.6244.3	572822	575806	6,11,5	0,0,2	12,11,6	0,1,0	298	149	1.0,1.0,0.556	1.0,0.846,1.0	0.852	0.948667	no	yes	yes	no
RI_150	gene2699	AOL_s00054g33	hypothetical protein	no	NW_011645611.1	+	no	-0.091	0.114183	0.282968	MSTRG.1928.8	MSTRG.1928.1,MSTRG.1928.6	78234	78673	17,36,33	24,32,53	41,49,45	41,29,47	233	149	0.312,0.418,0.285	0.39,0.519,0.38	0.338333	0.429667	no	yes	yes	no
RI_151	gene2699	AOL_s00054g33	hypothetical protein	no	NW_011645611.1	+	no	0.005	0.792563	1	MSTRG.1928.8	MSTRG.1928.7	78234	78673	28,50,48	0,4,11	54,62,63	9,4,4	241	149	1.0,0.885,0.73	0.788,0.906,0.907	0.871667	0.867	yes	no	no	yes
RI_153	gene6630	AOL_s00083g101	hypothetical protein	no	NW_011645640.1	-	no	-0.122	1	1	MSTRG.4732.1	rna6630	353321	353984	0,0,0	0,1,0	0,3,1	11,6,6	211	149	NA,0.0,NA	0.0,0.261,0.105	0	0.122	no	yes	yes	no
RI_155	gene9972	AOL_s00193g11	hypothetical protein	no	NW_011645750.1	+	no	-0.119	1	1	MSTRG.7024.1	MSTRG.7024.3	30145	32617	5,36,8	1,0,1	8,9,12	0,0,0	201	149	0.788,1.0,0.856	1.0,1.0,1.0	0.881333	1	no	yes	yes	no
RI_156	gene9972	AOL_s00193g11	hypothetical protein	no	NW_011645750.1	+	no	0.098	0.726024	1	MSTRG.7024.1	MSTRG.7024.2	30145	32617	5,36,8	0,1,0	8,12,13	1,0,2	213	149	1.0,0.962,1.0	0.848,1.0,0.82	0.987333	0.889333	yes	no	no	yes
RI_157	gene7025	AOL_s00083g496	hypothetical protein	no	NW_011645640.1	-	no	0.004	1	1	MSTRG.5043.5	MSTRG.5043.4	1714610	1715612	7,6,11	0,0,1	20,24,23	2,0,0	262	149	1.0,1.0,0.862	0.85,1.0,1.0	0.954	0.95	yes	no	no	yes
RI_158	gene7025	AOL_s00083g496	hypothetical protein	no	NW_011645640.1	-	no	0.038	0.36226	0.663579	MSTRG.5043.6	MSTRG.5043.4	1715430	1716595	21,29,21	0,3,0	17,13,28	2,0,2	225	149	1.0,0.865,1.0	0.849,1.0,0.903	0.955	0.917333	yes	no	no	yes
RI_16	gene9473	AOL_s00173g381	hypothetical protein	yes	NW_011645730.1	-	no	0.167	1	1	MSTRG.6685.1	MSTRG.6685.4	1318708	1320319	2,3,0	0,0,0	3,4,1	0,2,0	298	149	1.0,1.0,NA	1.0,0.5,1.0	1	0.833333	yes	no	no	yes
RI_162	gene10942	AOL_s00215g390	hypothetical protein	no	NW_011645772.1	-	no	0.099	0.251935	0.509548	MSTRG.7678.3	MSTRG.7678.1,rna10942,MSTRG.7678.2	1298305	1299012	20,19,3	7,7,1	7,8,12	2,10,5	298	149	0.588,0.576,0.6	0.636,0.286,0.545	0.588	0.489	yes	no	no	yes
RI_163	gene10942	AOL_s00215g390	hypothetical protein	no	NW_011645772.1	-	no	-0.309	0.0225896	0.0752251	MSTRG.7678.4	MSTRG.7678.3	1298305	1300402	5,6,3	3,19,1	5,3,5	3,0,1	221	149	0.529,0.176,0.669	0.529,1.0,0.771	0.458	0.766667	no	yes	yes	no
RI_164	gene2265	AOL_s00043g429	hypothetical protein	no	NW_011645600.1	-	no	-0.289	0.0150428	0.0535447	MSTRG.1584.3	MSTRG.1584.1,MSTRG.1584.2	1418465	1419245	7,5,3	12,6,9	7,7,6	5,2,4	215	149	0.288,0.366,0.188	0.492,0.708,0.51	0.280667	0.57	no	yes	yes	no
RI_165	gene2265	AOL_s00043g429	hypothetical protein	no	NW_011645600.1	-	no	0.012	0.707263	1	MSTRG.1584.1	MSTRG.1584.3,MSTRG.1584.2,MSTRG.1584.5	1429992	1430648	17,29,67	29,55,59	18,36,17	39,37,26	298	149	0.227,0.209,0.362	0.188,0.327,0.246	0.266	0.253667	yes	no	no	yes
RI_166	gene618	AOL_s00004g619	hypothetical protein	no	NW_011645561.1	+	no	-0.715	1	1	MSTRG.453.2	MSTRG.453.1	2115045	2116703	2,0,0	1,1,0	3,3,0	0,0,0	225	149	0.57,0.0,NA	1.0,1.0,NA	0.285	1	no	yes	yes	no
RI_168	gene618	AOL_s00004g619	hypothetical protein	no	NW_011645561.1	+	no	0.078	1	1	MSTRG.453.3,MSTRG.453.1,MSTRG.453.4	MSTRG.453.2,MSTRG.453.6	2125489	2126478	9,6,21	0,0,0	13,18,12	1,1,0	298	149	1.0,1.0,1.0	0.867,0.9,1.0	1	0.922333	yes	no	no	yes
RI_169	gene618	AOL_s00004g619	hypothetical protein	no	NW_011645561.1	+	no	0.05	0.68385	1	MSTRG.453.2	MSTRG.453.6	2129218	2131897	23,16,39	0,0,0	36,36,42	0,4,0	234	149	1.0,1.0,1.0	1.0,0.851,1.0	1	0.950333	yes	no	no	yes
RI_17	gene9473	AOL_s00173g381	hypothetical protein	no	NW_011645730.1	-	no	0.132	0.0330511	0.102645	MSTRG.6685.3,MSTRG.6685.1	MSTRG.6685.2	1320396	1323637	101,120,139	14,71,18	159,151,137	73,74,52	233	149	0.822,0.519,0.832	0.582,0.566,0.628	0.724333	0.592	yes	no	no	yes
RI_170	gene5776	AOL_s00080g51	hypothetical protein	no	NW_011645637.1	+	no	0.016	0.763706	1	rna5776	MSTRG.4091.1,MSTRG.4091.2	172043	172842	6,4,13	31,47,40	8,6,10	48,40,54	202	149	0.125,0.059,0.193	0.109,0.1,0.12	0.125667	0.109667	yes	no	no	yes
RI_171	gene3384	AOL_s00054g718	hypothetical protein	no	NW_011645611.1	+	no	0.033	1	1	MSTRG.2415.1	rna3384	2371199	2371382	2,6,14	16,12,32	0,4,1	0,7,23	213	149	0.08,0.259,0.234	NA,0.286,0.03	0.191	0.158	yes	no	no	yes
RI_173	gene5051	AOL_s00078g438	hypothetical protein	no	NW_011645635.1	+	no	0.045	1	1	MSTRG.3585.1	MSTRG.3585.2	1476956	1478762	9,10,21	0,0,0	18,36,23	1,0,1	217	149	1.0,1.0,1.0	0.925,1.0,0.94	1	0.955	yes	no	no	yes
RI_174	gene5202	AOL_s00078g589	hypothetical protein	no	NW_011645635.1	-	no	0.282	0.338774	0.631716	MSTRG.3700.1	MSTRG.3700.2	2020718	2023350	2,3,8	7,0,5	10,1,5	12,4,7	215	149	0.165,1.0,0.526	0.366,0.148,0.331	0.563667	0.281667	yes	no	no	yes
RI_175	gene5202	AOL_s00078g589	hypothetical protein	no	NW_011645635.1	-	no	0.362	0.2273	0.469753	MSTRG.3700.2	MSTRG.3700.1	2024547	2026495	1,2,2	3,0,2	5,1,1	7,7,7	200	149	0.199,1.0,0.427	0.347,0.096,0.096	0.542	0.179667	yes	no	no	yes
RI_178	gene10888	AOL_s00215g336	hypothetical protein	no	NW_011645772.1	+	no	0.333	1	1	MSTRG.7636.1	MSTRG.7636.2	1108899	1111776	0,0,1	0,0,0	1,3,0	0,0,2	229	149	NA,NA,1.0	1.0,1.0,0.0	1	0.666667	yes	no	no	yes
RI_179	gene2913	AOL_s00054g247	hypothetical protein	yes	NW_011645611.1	-	no	0.077	1	1	rna2913	MSTRG.2074.1	761181	762066	2,0,19	0,0,0	55,28,63	3,0,5	293	149	1.0,NA,1.0	0.903,1.0,0.865	1	0.922667	yes	no	no	yes
RI_18	gene2243	AOL_s00043g407	hypothetical protein	no	NW_011645600.1	-	no	0.074	0.197789	0.423657	MSTRG.1570.1,MSTRG.1570.2	MSTRG.1570.3	1333306	1337947	19,20,28	14,15,27	37,39,50	34,56,55	298	149	0.404,0.4,0.341	0.352,0.258,0.313	0.381667	0.307667	yes	no	no	yes
RI_180	gene9640	AOL_s00188g41	hypothetical protein	no	NW_011645745.1	-	no	-0.129	0.293915	0.574684	MSTRG.6804.4	rna9640,MSTRG.6804.3	88569	89916	16,0,10	9,10,8	10,21,8	7,9,14	211	149	0.557,0.0,0.469	0.502,0.622,0.288	0.342	0.470667	no	yes	yes	no
RI_182	gene5186	AOL_s00078g573	hypothetical protein	no	NW_011645635.1	-	no	0.333	1	1	MSTRG.3682.1	MSTRG.3682.4	1966778	1967290	4,5,12	0,0,0	5,0,1	0,1,0	256	149	1.0,1.0,1.0	1.0,0.0,1.0	1	0.666667	yes	no	no	yes
RI_183	gene5186	AOL_s00078g573	hypothetical protein	no	NW_011645635.1	-	no	0.201	0.651508	1	MSTRG.3682.3	MSTRG.3682.4	1967075	1967509	7,13,3	0,0,0	2,1,3	2,0,0	225	149	1.0,1.0,1.0	0.398,1.0,1.0	1	0.799333	yes	no	no	yes
RI_185	gene5186	AOL_s00078g573	hypothetical protein	yes	NW_011645635.1	-	no	-0.121	0.131627	0.309979	MSTRG.3682.2	MSTRG.3682.1	1968153	1969955	7,5,6	1,1,8	5,1,3	2,0,1	215	149	0.829,0.776,0.342	0.634,1.0,0.675	0.649	0.769667	no	yes	yes	no
RI_188	gene6817	AOL_s00083g288	hypothetical protein	no	NW_011645640.1	+	no	0.014	1	1	MSTRG.4864.1,MSTRG.4864.3	MSTRG.4864.2	991613	992819	50,86,36	0,1,1	27,27,38	0,1,1	298	149	1.0,0.977,0.947	1.0,0.931,0.95	0.974667	0.960333	yes	no	no	yes
RI_189	gene3455	AOL_s00054g789	hypothetical protein	no	NW_011645611.1	+	no	0.089	1	1	MSTRG.2461.1	MSTRG.2461.2	2623328	2625138	5,0,3	1,1,0	5,0,0	0,1,0	225	149	0.768,0.0,1.0	1.0,0.0,NA	0.589333	0.5	yes	no	no	yes
RI_19	gene5480	AOL_s00079g255	hypothetical protein	no	NW_011645636.1	+	no	0.097	0.299694	0.583975	MSTRG.3884.3	MSTRG.3884.4	767830	768218	3,1,4	2,0,0	1,1,1	0,0,3	287	149	0.438,1.0,1.0	1.0,1.0,0.148	0.812667	0.716	yes	no	no	yes
RI_190	gene6892	AOL_s00083g363	hypothetical protein	no	NW_011645640.1	-	no	0.625	1	1	MSTRG.4925.3,MSTRG.4925.2	MSTRG.4925.5,MSTRG.4925.4	1261831	1263471	0,1,1	0,0,0	2,0,1	2,0,1	248	149	NA,1.0,1.0	0.375,NA,0.375	1	0.375	yes	no	no	yes
RI_191	gene6892	AOL_s00083g363	hypothetical protein	no	NW_011645640.1	-	no	-0.546	1	1	MSTRG.4925.2	MSTRG.4925.5	1263548	1264926	0,0,0	0,1,0	2,2,4	3,0,5	233	149	NA,0.0,NA	0.299,1.0,0.338	0	0.545667	no	yes	yes	no
RI_192	gene235	AOL_s00004g235	hypothetical protein	no	NW_011645561.1	+	no	0.012	1	1	MSTRG.172.2	MSTRG.172.3	777501	779191	14,20,8	0,0,0	53,55,51	1,0,0	298	149	1.0,1.0,1.0	0.964,1.0,1.0	1	0.988	yes	no	no	yes
RI_194	gene3936	AOL_s00076g33	hypothetical protein	no	NW_011645633.1	-	no	0.217	0.686309	1	MSTRG.2788.1	rna3936,MSTRG.2788.2	170590	171035	1,3,2	3,0,6	3,5,1	8,9,2	232	149	0.176,1.0,0.176	0.194,0.263,0.243	0.450667	0.233333	yes	no	no	yes
RI_195	gene3252	AOL_s00054g586	hypothetical protein	no	NW_011645611.1	+	no	0.189	0.775855	1	MSTRG.2322.2	rna3252,MSTRG.2322.1	1891731	1892103	2,1,1	4,1,11	5,6,1	38,50,30	200	149	0.271,0.427,0.063	0.089,0.082,0.024	0.253667	0.065	yes	no	no	yes
RI_196	gene4618	AOL_s00078g5	hypothetical protein	no	NW_011645635.1	+	no	0.068	0.594702	0.950297	rna4618	MSTRG.3300.1	24316	26607	14,105,8	34,24,23	24,22,40	30,46,51	205	149	0.23,0.761,0.202	0.368,0.258,0.363	0.397667	0.329667	yes	no	no	yes
RI_197	gene6543	AOL_s00083g13	hypothetical protein	no	NW_011645640.1	-	no	0.065	0.329925	0.622259	MSTRG.4665.1	MSTRG.4665.2	55859	58272	8,27,17	4,4,3	18,21,11	3,8,6	229	149	0.565,0.815,0.787	0.796,0.631,0.544	0.722333	0.657	yes	no	no	yes
RI_199	gene7040	AOL_s00083g511	hypothetical protein	no	NW_011645640.1	-	no	-0.07	0.0698609	0.193995	MSTRG.5030.1	MSTRG.5030.2,rna7040	1760508	1761069	82,204,106	33,63,40	93,114,59	21,23,21	199	149	0.65,0.708,0.665	0.768,0.788,0.678	0.674333	0.744667	no	yes	yes	no
RI_2	gene1149	AOL_s00006g490	hypothetical protein	no	NW_011645563.1	+	no	0.333	1	1	MSTRG.839.4	MSTRG.839.2,MSTRG.839.1	1595955	1597352	4,1,0	0,0,0	2,0,2	0,2,0	235	149	1.0,1.0,NA	1.0,0.0,1.0	1	0.666667	yes	no	no	yes
RI_20	gene5480	AOL_s00079g255	hypothetical protein	no	NW_011645636.1	+	no	-0.333	1	1	MSTRG.3884.2	MSTRG.3884.4	768076	769772	0,0,2	1,1,0	1,1,0	1,0,0	298	149	0.0,0.0,1.0	0.333,1.0,NA	0.333333	0.6665	no	yes	yes	no
RI_200	gene8397	AOL_s00112g17	hypothetical protein	no	NW_011645669.1	-	no	-0.167	1	1	MSTRG.5931.1,MSTRG.5931.2	MSTRG.5931.4	49710	50745	2,1,3	1,0,0	0,2,1	0,0,0	298	149	0.5,1.0,1.0	NA,1.0,1.0	0.833333	1	no	yes	yes	no
RI_202	gene4656	AOL_s00078g43	hypothetical protein	yes	NW_011645635.1	-	no	-0.121	0.0990312	0.25739	MSTRG.3316.9	MSTRG.3316.10,MSTRG.3316.6,MSTRG.3316.7	130732	132765	3,1,5	16,9,2	17,6,17	10,17,14	225	149	0.11,0.069,0.623	0.53,0.189,0.446	0.267333	0.388333	no	yes	yes	no
RI_203	gene4656	AOL_s00078g43	hypothetical protein	yes	NW_011645635.1	-	no	-0.113	1	1	MSTRG.3316.9	MSTRG.3316.8	130732	132765	3,0,5	0,0,1	15,6,17	0,0,0	219	149	1.0,NA,0.773	1.0,1.0,1.0	0.8865	1	no	yes	yes	no
RI_204	gene4656	AOL_s00078g43	hypothetical protein	no	NW_011645635.1	-	no	0.039	0.0732863	0.201863	MSTRG.3316.8,MSTRG.3316.9,MSTRG.3316.7	MSTRG.3316.10	132829	133456	51,80,54	0,0,0	50,84,104	0,2,5	257	149	1.0,1.0,1.0	1.0,0.961,0.923	1	0.961333	yes	no	no	yes
RI_206	gene1702	AOL_s00007g451	hypothetical protein	no	NW_011645564.1	+	no	0.125	0.472796	0.809354	MSTRG.1220.3	MSTRG.1220.2	1620046	1622002	13,19,23	7,14,4	2,6,9	2,5,4	223	149	0.554,0.476,0.793	0.401,0.445,0.601	0.607667	0.482333	yes	no	no	yes
RI_207	gene1702	AOL_s00007g451	hypothetical protein	no	NW_011645564.1	+	no	0.055	1	1	MSTRG.1220.2,MSTRG.1220.4	MSTRG.1220.1	1620356	1622002	16,22,12	0,1,0	6,8,5	0,0,1	221	149	1.0,0.937,1.0	1.0,1.0,0.771	0.979	0.923667	yes	no	no	yes
RI_21	gene321	AOL_s00004g321	hypothetical protein	no	NW_011645561.1	+	no	0.033	0.238093	0.488506	MSTRG.231.5,MSTRG.231.6	MSTRG.231.4	1088331	1088722	48,32,126	0,2,8	63,48,68	8,0,6	212	149	1.0,0.918,0.917	0.847,1.0,0.888	0.945	0.911667	yes	no	no	yes
RI_212	gene5405	AOL_s00079g180	hypothetical protein	no	NW_011645636.1	-	no	-0.044	0.48036	0.816567	MSTRG.3837.1	rna5405	527114	528003	47,25,16	0,0,4	18,11,9	2,0,0	231	149	1.0,1.0,0.721	0.853,1.0,1.0	0.907	0.951	no	yes	yes	no
RI_216	gene8797	AOL_s00169g90	hypothetical protein	no	NW_011645726.1	-	no	-0.667	1	1	MSTRG.6203.3	MSTRG.6203.4,rna8797,MSTRG.6203.1	331085	331697	0,0,0	1,1,5	1,0,1	0,5,0	199	149	0.0,0.0,0.0	1.0,0.0,1.0	0	0.666667	no	yes	yes	no
RI_217	gene4097	AOL_s00076g194	hypothetical protein	no	NW_011645633.1	-	no	-0.108	1	1	MSTRG.2916.1	MSTRG.2916.2	694781	697203	8,1,6	0,0,2	0,2,3	0,0,0	215	149	1.0,1.0,0.675	NA,1.0,1.0	0.891667	1	no	yes	yes	no
RI_220	gene9812	AOL_s00188g214	hypothetical protein	no	NW_011645745.1	-	no	-0.027	0.593616	0.949452	MSTRG.6911.1	MSTRG.6911.2	685273	687202	120,187,148	45,43,47	203,235,127	47,42,57	298	149	0.571,0.685,0.612	0.684,0.737,0.527	0.622667	0.649333	no	yes	yes	no
RI_221	gene5704	AOL_s00079g479	hypothetical protein	no	NW_011645636.1	+	no	0.018	0.6584	1	MSTRG.4039.1	MSTRG.4039.2	1582385	1583622	11,24,7	0,4,0	46,57,30	4,4,1	212	149	1.0,0.808,1.0	0.89,0.909,0.955	0.936	0.918	yes	no	no	yes
RI_223	gene303	AOL_s00004g303	hypothetical protein	no	NW_011645561.1	-	no	-0.04	0.138203	0.321907	MSTRG.225.3,MSTRG.225.4	MSTRG.225.2,MSTRG.225.1	1025517	1027539	4,19,7	2,2,3	10,2,4	1,1,1	204	149	0.594,0.874,0.63	0.88,0.594,0.745	0.699333	0.739667	no	yes	yes	no
RI_228	gene10250	AOL_s00210g98	hypothetical protein	no	NW_011645767.1	+	no	0.054	0.103656	0.263388	MSTRG.7206.2	MSTRG.7206.3	370115	371356	33,43,27	0,2,1	31,69,40	3,1,4	226	149	1.0,0.934,0.947	0.872,0.978,0.868	0.960333	0.906	yes	no	no	yes
RI_229	gene8123	AOL_s00110g83	hypothetical protein	no	NW_011645667.1	-	no	-0.027	0.0332254	0.102999	MSTRG.5768.8	MSTRG.5768.10	254267	255148	93,117,245	3,7,7	58,49,19	0,3,0	215	149	0.956,0.921,0.96	1.0,0.919,1.0	0.945667	0.973	no	yes	yes	no
RI_23	gene321	AOL_s00004g321	hypothetical protein	no	NW_011645561.1	+	no	-0.065	0.0366316	0.11153	MSTRG.231.1,MSTRG.231.4	MSTRG.231.5	1088818	1090745	22,18,95	8,0,20	9,16,31	3,1,0	271	149	0.602,1.0,0.723	0.623,0.898,1.0	0.775	0.840333	no	yes	yes	no
RI_230	gene8123	AOL_s00110g83	hypothetical protein	no	NW_011645667.1	-	no	-0.014	1	1	MSTRG.5768.8	-	254267	255148	93,114,239	3,0,0	57,48,18	0,0,0	207	149	0.957,1.0,1.0	1.0,1.0,1.0	0.985667	1	no	yes	yes	no
RI_231	gene7734	AOL_s00097g551	hypothetical protein	no	NW_011645654.1	-	no	0.287	0.0229274	0.0762013	MSTRG.5485.1	rna7734	1893217	1893506	8,11,8	1,10,3	32,14,22	38,16,33	205	149	0.853,0.444,0.66	0.38,0.389,0.326	0.652333	0.365	yes	no	no	yes
RI_234	gene8630	AOL_s00140g39	hypothetical protein	no	NW_011645697.1	-	no	-0.09	1	1	MSTRG.6104.1	MSTRG.6104.2	109037	109543	6,6,19	1,0,1	17,15,7	0,0,0	221	149	0.802,1.0,0.928	1.0,1.0,1.0	0.91	1	no	yes	yes	no
RI_236	gene1712	AOL_s00007g461	hypothetical protein	no	NW_011645564.1	-	no	-0.02	0.0270325	0.0871273	MSTRG.1222.1	rna1712	1648549	1648686	4,3,4	83,209,136	8,6,4	100,82,118	228	149	0.031,0.009,0.019	0.05,0.046,0.022	0.0196667	0.0393333	no	yes	yes	no
RI_237	gene10527	AOL_s00210g376	hypothetical protein	no	NW_011645767.1	+	no	0.052	1	1	MSTRG.7384.1	MSTRG.7384.2	1311550	1311906	26,16,35	0,0,0	8,8,1	1,0,0	221	149	1.0,1.0,1.0	0.844,1.0,1.0	1	0.948	yes	no	no	yes
RI_239	gene10040	AOL_s00193g79	hypothetical protein	no	NW_011645750.1	+	no	-0.162	1	1	MSTRG.7049.1	MSTRG.7049.2	289402	291932	6,8,4	3,0,0	5,0,5	0,0,0	282	149	0.514,1.0,1.0	1.0,NA,1.0	0.838	1	no	yes	yes	no
RI_24	gene321	AOL_s00004g321	hypothetical protein	no	NW_011645561.1	+	no	-0.047	0.12739	0.303186	MSTRG.231.1,MSTRG.231.4	MSTRG.231.3	1088818	1090745	18,11,61	0,0,5	5,8,15	0,0,0	298	149	1.0,1.0,0.859	1.0,1.0,1.0	0.953	1	no	yes	yes	no
RI_240	gene9678	AOL_s00188g79	hypothetical protein	yes	NW_011645745.1	+	no	-0.067	0.0684026	0.190288	MSTRG.6775.1	MSTRG.6775.2,rna9678	215224	215529	122,239,103	101,227,92	72,56,70	45,41,48	212	149	0.459,0.425,0.44	0.529,0.49,0.506	0.441333	0.508333	no	yes	yes	no
RI_241	gene11436	AOL_s00215g884	hypothetical protein	no	NW_011645772.1	-	no	0.009	0.394141	0.708126	MSTRG.8057.1,rna11436	MSTRG.8057.2	3051540	3053011	26,41,46	0,2,0	53,42,69	2,1,0	298	149	1.0,0.911,1.0	0.93,0.955,1.0	0.970333	0.961667	yes	no	no	yes
RI_243	gene8509	AOL_s00112g129	hypothetical protein	no	NW_011645669.1	+	no	-0.076	1	1	MSTRG.6013.4,MSTRG.6013.6	MSTRG.6013.5	417707	419212	12,16,19	2,0,0	11,7,13	0,0,0	263	149	0.773,1.0,1.0	1.0,1.0,1.0	0.924333	1	no	yes	yes	no
RI_245	gene8509	AOL_s00112g129	hypothetical protein	no	NW_011645669.1	+	no	0.017	0.329321	0.622259	MSTRG.6013.8,MSTRG.6013.4	MSTRG.6013.3,MSTRG.6013.5,MSTRG.6013.6	419559	420505	6,4,5	0,4,2	4,1,2	1,2,0	211	149	1.0,0.414,0.638	0.739,0.261,1.0	0.684	0.666667	yes	no	no	yes
RI_247	gene4105	AOL_s00076g202	hypothetical protein	no	NW_011645633.1	+	no	-0.047	0.205088	0.43492	MSTRG.2923.2	rna4105	710714	710945	43,79,33	5,6,5	21,27,35	1,5,0	207	149	0.861,0.905,0.826	0.938,0.795,1.0	0.864	0.911	no	yes	yes	no
RI_249	gene2599	AOL_s00043g763	hypothetical protein	no	NW_011645600.1	-	no	0.029	1	1	rna2599	MSTRG.1839.2	2576130	2579040	14,6,27	0,0,0	13,15,12	0,1,0	211	149	1.0,1.0,1.0	1.0,0.914,1.0	1	0.971333	yes	no	no	yes
RI_25	gene321	AOL_s00004g321	hypothetical protein	no	NW_011645561.1	+	no	0.09	1	1	MSTRG.231.6	MSTRG.231.2	1097591	1098929	3,5,2	0,0,0	4,1,1	1,0,0	221	149	1.0,1.0,1.0	0.729,1.0,1.0	1	0.909667	yes	no	no	yes
RI_252	gene7694	AOL_s00097g511	hypothetical protein	no	NW_011645654.1	-	no	-0.133	0.0481423	0.141035	MSTRG.5467.5	MSTRG.5467.6,rna7694	1747422	1747726	37,33,25	29,26,30	56,44,52	35,31,17	205	149	0.481,0.48,0.377	0.538,0.508,0.69	0.446	0.578667	no	yes	yes	no
RI_253	gene7694	AOL_s00097g511	hypothetical protein	no	NW_011645654.1	-	no	-0.133	0.80769	1	MSTRG.5467.5	MSTRG.5467.6	1747805	1748469	19,5,22	1,1,1	31,35,19	0,0,0	246	149	0.92,0.752,0.93	1.0,1.0,1.0	0.867333	1	no	yes	yes	no
RI_256	gene10269	AOL_s00210g117	hypothetical protein	yes	NW_011645767.1	+	no	-0.01	1	1	MSTRG.7233.2	MSTRG.7233.1	431684	437664	223,124,376	2,0,2	66,70,83	0,0,0	298	149	0.982,1.0,0.989	1.0,1.0,1.0	0.990333	1	no	yes	yes	no
RI_257	gene11273	AOL_s00215g721	hypothetical protein	no	NW_011645772.1	+	no	0.09	1	1	rna11273	MSTRG.7940.1	2439253	2440080	6,3,1	0,0,0	1,2,4	0,0,1	219	149	1.0,1.0,1.0	1.0,1.0,0.731	1	0.910333	yes	no	no	yes
RI_260	gene345	AOL_s00004g345	hypothetical protein	no	NW_011645561.1	-	no	-0.165	0.0774557	0.211299	MSTRG.252.8,MSTRG.252.4,MSTRG.252.1	MSTRG.252.3,MSTRG.252.2,rna345	1166790	1167147	58,43,12	25,17,18	153,105,117	34,59,26	206	149	0.627,0.647,0.325	0.765,0.563,0.765	0.533	0.697667	no	yes	yes	no
RI_261	gene345	AOL_s00004g345	hypothetical protein	no	NW_011645561.1	-	no	-0.212	0.0193259	0.0659013	MSTRG.252.8,MSTRG.252.4,MSTRG.252.1	MSTRG.252.5,MSTRG.252.7,MSTRG.252.6	1166790	1167147	58,43,12	13,21,16	160,110,120	16,37,24	212	149	0.758,0.59,0.345	0.875,0.676,0.778	0.564333	0.776333	no	yes	yes	no
RI_263	gene631	AOL_s00004g632	hypothetical protein	no	NW_011645561.1	+	no	-0.026	0.909418	1	MSTRG.481.2	MSTRG.481.1	2181217	2182633	18,35,52	5,8,6	81,72,55	15,16,7	298	149	0.643,0.686,0.813	0.73,0.692,0.797	0.714	0.739667	no	yes	yes	no
RI_264	gene5403	AOL_s00079g178	hypothetical protein	no	NW_011645636.1	+	no	0.036	0.0283636	0.0905618	MSTRG.3836.1	MSTRG.3836.2	519081	519768	72,118,50	0,2,0	87,103,109	0,4,4	298	149	1.0,0.967,1.0	1.0,0.928,0.932	0.989	0.953333	yes	no	no	yes
RI_267	gene8750	AOL_s00169g43	hypothetical protein	no	NW_011645726.1	+	no	-0.017	1	1	MSTRG.6190.5	MSTRG.6190.8	159145	160712	3,10,13	0,0,1	19,22,22	0,1,0	298	149	1.0,1.0,0.867	1.0,0.917,1.0	0.955667	0.972333	no	yes	yes	no
RI_268	gene8750	AOL_s00169g43	hypothetical protein	no	NW_011645726.1	+	no	-0.237	0.182329	0.399577	MSTRG.6190.9,MSTRG.6190.4	MSTRG.6190.8	160375	161796	1,4,3	0,0,7	82,96,88	4,0,1	291	149	1.0,1.0,0.18	0.913,1.0,0.978	0.726667	0.963667	no	yes	yes	no
RI_269	gene8750	AOL_s00169g43	hypothetical protein	no	NW_011645726.1	+	no	-0.033	0.716894	1	MSTRG.6190.7,MSTRG.6190.6,MSTRG.6190.4	MSTRG.6190.9,MSTRG.6190.8,MSTRG.6190.5,MSTRG.6190.12,MSTRG.6190.11,MSTRG.6190.10	161944	163954	28,23,35	5,20,8	79,66,54	15,20,24	214	149	0.796,0.445,0.753	0.786,0.697,0.61	0.664667	0.697667	no	yes	yes	no
RI_27	gene3103	AOL_s00054g437	hypothetical protein	no	NW_011645611.1	+	no	-0.018	0.865962	1	MSTRG.2216.1	MSTRG.2216.2	1404414	1406317	9,6,14	25,36,37	3,7,9	22,16,19	219	149	0.197,0.102,0.205	0.085,0.229,0.244	0.168	0.186	no	yes	yes	no
RI_271	gene7382	AOL_s00097g199	hypothetical protein	no	NW_011645654.1	+	no	-0.086	0.180676	0.396464	MSTRG.5242.2	MSTRG.5242.1	689976	691187	46,91,28	42,102,52	27,21,37	18,27,27	232	149	0.413,0.364,0.257	0.491,0.333,0.468	0.344667	0.430667	no	yes	yes	no
RI_272	gene2556	AOL_s00043g720	hypothetical protein	no	NW_011645600.1	-	no	-0.141	0.180489	0.396464	MSTRG.1814.1	MSTRG.1814.2	2444957	2445163	4,18,5	0,1,3	22,9,9	0,1,0	242	149	1.0,0.917,0.506	1.0,0.847,1.0	0.807667	0.949	no	yes	yes	no
RI_274	gene3748	AOL_s00075g87	hypothetical protein	yes	NW_011645632.1	+	no	-0.122	0.192127	0.41518	MSTRG.2663.1	MSTRG.2663.2	334308	336234	15,22,13	14,6,3	11,16,8	3,0,5	236	149	0.404,0.698,0.732	0.698,1.0,0.503	0.611333	0.733667	no	yes	yes	no
RI_275	gene3748	AOL_s00075g87	hypothetical protein	no	NW_011645632.1	+	no	-0.211	1	1	MSTRG.2663.1	MSTRG.2663.2	342127	344456	1,0,2	0,0,1	2,7,7	0,0,0	218	149	1.0,NA,0.578	1.0,1.0,1.0	0.789	1	no	yes	yes	no
RI_277	gene10967	AOL_s00215g415	hypothetical protein	no	NW_011645772.1	+	no	-0.102	0.373148	0.678994	MSTRG.7695.2	MSTRG.7695.1	1383205	1390253	44,15,33	13,12,3	46,55,36	4,10,13	298	149	0.629,0.385,0.846	0.852,0.733,0.581	0.62	0.722	no	yes	yes	no
RI_278	gene8004	AOL_s00109g173	hypothetical protein	yes	NW_011645666.1	-	no	-0.057	1	1	MSTRG.5683.3,MSTRG.5683.2,MSTRG.5683.5	MSTRG.5683.1	575489	578780	40,21,33	2,2,0	49,46,48	1,0,1	298	149	0.909,0.84,1.0	0.961,1.0,0.96	0.916333	0.973667	no	yes	yes	no
RI_279	gene8004	AOL_s00109g173	hypothetical protein	no	NW_011645666.1	-	no	-0.149	0.264901	0.530112	MSTRG.5683.1,MSTRG.5683.3	MSTRG.5683.5	579307	580889	22,10,14	1,8,8	28,42,45	4,9,8	298	149	0.917,0.385,0.467	0.778,0.7,0.738	0.589667	0.738667	no	yes	yes	no
RI_28	gene8324	AOL_s00110g284	hypothetical protein	no	NW_011645667.1	+	no	0.242	0.106551	0.268706	MSTRG.5887.2	MSTRG.5887.1	992737	994369	9,3,1	0,2,3	4,8,6	8,6,14	209	149	1.0,0.517,0.192	0.263,0.487,0.234	0.569667	0.328	yes	no	no	yes
RI_280	gene8004	AOL_s00109g173	hypothetical protein	no	NW_011645666.1	-	no	-0.119	0.152759	0.350073	MSTRG.5683.1,MSTRG.5683.3	MSTRG.5683.2,MSTRG.5683.7	579307	580889	20,10,15	12,16,14	29,42,45	28,15,25	298	149	0.455,0.238,0.349	0.341,0.583,0.474	0.347333	0.466	no	yes	yes	no
RI_281	gene7135	AOL_s00091g27	hypothetical protein	no	NW_011645648.1	-	no	-0.015	1	1	MSTRG.5059.3,MSTRG.5059.4	MSTRG.5059.5	69359	72543	140,133,144	0,0,4	373,354,340	0,0,0	244	149	1.0,1.0,0.956	1.0,1.0,1.0	0.985333	1	no	yes	yes	no
RI_284	gene6833	AOL_s00083g304	hypothetical protein	no	NW_011645640.1	-	no	-0.087	0.374588	0.680162	MSTRG.4877.5	MSTRG.4877.6	1054898	1064313	8,23,3	25,32,11	22,19,11	20,29,33	213	149	0.183,0.335,0.16	0.435,0.314,0.189	0.226	0.312667	no	yes	yes	no
RI_29	gene8324	AOL_s00110g284	hypothetical protein	no	NW_011645667.1	+	no	-0.011	0.859997	1	MSTRG.5887.3,MSTRG.5887.4	MSTRG.5887.2,MSTRG.5887.1,rna8324	994427	995309	14,80,16	10,19,9	43,45,22	15,8,27	212	149	0.496,0.747,0.555	0.668,0.798,0.364	0.599333	0.61	no	yes	yes	no
RI_290	gene9537	AOL_s00176g51	hypothetical protein	no	NW_011645733.1	-	no	-0.005	1	1	MSTRG.6711.3,rna9537	MSTRG.6711.4,MSTRG.6711.5	163359	163810	350,789,284	4,2,0	343,394,503	0,0,2	226	149	0.983,0.996,1.0	1.0,1.0,0.994	0.993	0.998	no	yes	yes	no
RI_291	gene9537	AOL_s00176g51	hypothetical protein	no	NW_011645733.1	-	no	0.285	1	1	MSTRG.6711.5	MSTRG.6711.3	164380	165199	0,13,1	0,0,0	27,12,17	5,5,3	241	149	NA,1.0,1.0	0.77,0.597,0.778	1	0.715	yes	no	no	yes
RI_292	gene9537	AOL_s00176g51	hypothetical protein	no	NW_011645733.1	-	no	-0.562	1	1	MSTRG.6711.1,MSTRG.6711.2	MSTRG.6711.5	164380	166743	0,0,0	0,4,4	5,0,3	0,1,1	205	149	NA,0.0,0.0	1.0,0.0,0.686	0	0.562	no	yes	yes	no
RI_293	gene6594	AOL_s00083g65	hypothetical protein	no	NW_011645640.1	-	no	-0.111	0.0850355	0.226894	MSTRG.4707.1	rna6594	248185	248777	4,2,3	12,14,25	6,5,2	15,7,9	208	149	0.193,0.093,0.079	0.223,0.338,0.137	0.121667	0.232667	no	yes	yes	no
RI_296	gene3522	AOL_s00054g856	hypothetical protein	yes	NW_011645611.1	+	no	0.013	1	1	MSTRG.2504.1	MSTRG.2504.4	2848342	2848658	70,90,54	2,0,0	42,23,29	1,0,1	215	149	0.96,1.0,1.0	0.967,1.0,0.953	0.986667	0.973333	yes	no	no	yes
RI_297	gene3522	AOL_s00054g856	hypothetical protein	yes	NW_011645611.1	+	no	0.005	0.854242	1	MSTRG.2504.5,MSTRG.2504.7	MSTRG.2504.8,MSTRG.2504.4	2848603	2848876	271,288,226	6,5,2	173,132,145	4,3,2	209	149	0.97,0.976,0.988	0.969,0.969,0.981	0.978	0.973	yes	no	no	yes
RI_300	gene6915	AOL_s00083g386	hypothetical protein	no	NW_011645640.1	-	no	0.017	0.371954	0.677545	MSTRG.4941.1	rna6915	1349707	1350128	7,12,9	48,75,130	2,6,7	63,54,51	240	149	0.083,0.09,0.041	0.019,0.065,0.079	0.0713333	0.0543333	yes	no	no	yes
RI_304	gene8755	AOL_s00169g48	hypothetical protein	no	NW_011645726.1	-	no	0.167	0.178552	0.39383	MSTRG.6192.1	MSTRG.6192.2	180544	182963	2,7,7	0,0,0	7,5,9	0,4,0	186	149	1.0,1.0,1.0	1.0,0.5,1.0	1	0.833333	yes	no	no	yes
RI_305	gene7038	AOL_s00083g509	hypothetical protein	no	NW_011645640.1	-	no	0.09	0.419908	0.744224	rna7038	MSTRG.5028.2,MSTRG.5028.3,MSTRG.5028.1	1752565	1752937	5,7,14	7,15,10	10,3,25	14,18,30	211	149	0.335,0.248,0.497	0.335,0.105,0.37	0.36	0.27	yes	no	no	yes
RI_312	gene2668	AOL_s00054g2	hypothetical protein	yes	NW_011645611.1	-	no	-0.08	0.020077	0.0679192	MSTRG.1951.4,MSTRG.1951.1	MSTRG.1951.6,MSTRG.1951.3,MSTRG.1951.2	2639	3880	158,326,142	100,199,56	241,292,215	99,124,69	216	149	0.522,0.531,0.636	0.627,0.619,0.682	0.563	0.642667	no	yes	yes	no
RI_313	gene2668	AOL_s00054g2	hypothetical protein	yes	NW_011645611.1	-	no	-0.049	0.0145971	0.0523959	MSTRG.1951.4,MSTRG.1951.1	MSTRG.1951.5	2639	3880	165,350,157	9,32,11	212,241,186	16,6,5	298	149	0.902,0.845,0.877	0.869,0.953,0.949	0.874667	0.923667	no	yes	yes	no
RI_314	gene2668	AOL_s00054g2	hypothetical protein	yes	NW_011645611.1	-	no	0.008	1	1	rna2668,MSTRG.1951.5,MSTRG.1951.4,MSTRG.1951.3,MSTRG.1951.2,MSTRG.1951.1	MSTRG.1951.6	3941	4287	282,561,287	0,0,0	305,242,200	0,5,0	183	149	1.0,1.0,1.0	1.0,0.975,1.0	1	0.991667	yes	no	no	yes
RI_316	gene4267	AOL_s00076g365	hypothetical protein	no	NW_011645633.1	+	no	0.055	1	1	MSTRG.3064.3	MSTRG.3064.1	1325443	1326087	1,0,1	2,0,4	3,2,0	7,5,3	208	149	0.264,NA,0.152	0.235,0.223,0.0	0.208	0.152667	yes	no	no	yes
RI_318	gene1602	AOL_s00007g351	hypothetical protein	no	NW_011645564.1	-	no	-0.047	0.0509496	0.147858	MSTRG.1134.1	MSTRG.1134.2,rna1602	1275987	1276760	47,46,71	225,234,320	60,47,54	120,249,197	238	149	0.116,0.11,0.122	0.238,0.106,0.146	0.116	0.163333	no	yes	yes	no
RI_319	gene6865	AOL_s00083g336	hypothetical protein	no	NW_011645640.1	-	no	0.112	1	1	MSTRG.4895.1,rna6865	MSTRG.4895.2	1167866	1168011	14,7,10	0,1,0	6,4,12	1,1,0	267	149	1.0,0.796,1.0	0.77,0.691,1.0	0.932	0.820333	yes	no	no	yes
RI_320	gene997	AOL_s00006g338	hypothetical protein	no	NW_011645563.1	-	no	-0.006	0.849188	1	MSTRG.734.5	MSTRG.734.6	1098209	1098547	55,50,88	2,3,1	88,90,69	2,5,1	217	149	0.95,0.92,0.984	0.968,0.925,0.979	0.951333	0.957333	no	yes	yes	no
RI_321	gene997	AOL_s00006g338	hypothetical protein	no	NW_011645563.1	-	no	-0.044	0.137589	0.321355	MSTRG.734.5	MSTRG.734.3	1098209	1098547	61,52,100	1,4,1	96,91,70	2,0,0	268	149	0.971,0.878,0.982	0.964,1.0,1.0	0.943667	0.988	no	yes	yes	no
RI_323	gene9669	AOL_s00188g70	hypothetical protein	no	NW_011645745.1	-	no	0.088	0.137863	0.321555	MSTRG.6770.2,rna9669	MSTRG.6770.1	174380	177080	25,62,53	23,30,20	32,44,49	23,43,34	286	149	0.362,0.518,0.58	0.42,0.348,0.429	0.486667	0.399	yes	no	no	yes
RI_324	gene5204	AOL_s00078g591	hypothetical protein	no	NW_011645635.1	+	no	0.227	1	1	MSTRG.3701.1	MSTRG.3701.2	2028373	2030411	2,0,4	0,0,0	3,2,1	0,3,0	212	149	1.0,NA,1.0	1.0,0.319,1.0	1	0.773	yes	no	no	yes
RI_325	gene1652	AOL_s00007g401	hypothetical protein	no	NW_011645564.1	-	no	0.014	0.380694	0.689048	rna1652	MSTRG.1169.2,MSTRG.1169.3,MSTRG.1169.1	1446926	1455196	28,30,33	0,1,2	26,42,35	1,2,1	298	149	1.0,0.938,0.892	0.929,0.913,0.946	0.943333	0.929333	yes	no	no	yes
RI_326	gene883	AOL_s00006g224	hypothetical protein	no	NW_011645563.1	-	no	-0.024	0.583591	0.936933	rna883	MSTRG.635.1,MSTRG.635.2	686429	687029	5,6,5	15,25,22	8,3,8	21,18,19	208	149	0.193,0.147,0.14	0.214,0.107,0.232	0.16	0.184333	no	yes	yes	no
RI_327	gene8121	AOL_s00110g81	hypothetical protein	no	NW_011645667.1	-	no	0.114	0.913668	1	MSTRG.5768.3	MSTRG.5768.1	245445	249237	4,6,7	0,1,4	13,3,3	0,1,4	267	149	1.0,0.77,0.494	1.0,0.626,0.295	0.754667	0.640333	yes	no	no	yes
RI_331	gene9242	AOL_s00173g150	hypothetical protein	no	NW_011645730.1	-	no	-0.049	0.843412	1	rna9242	MSTRG.6492.1	542818	544106	35,101,34	3,0,0	50,44,53	0,0,0	298	149	0.854,1.0,1.0	1.0,1.0,1.0	0.951333	1	no	yes	yes	no
RI_332	gene9612	AOL_s00188g13	hypothetical protein	no	NW_011645745.1	-	no	0.04	0.202643	0.432423	MSTRG.6786.3	MSTRG.6786.1	26986	29007	41,47,39	0,1,2	37,50,32	4,0,2	219	149	1.0,0.97,0.93	0.863,1.0,0.916	0.966667	0.926333	yes	no	no	yes
RI_333	gene9612	AOL_s00188g13	hypothetical protein	yes	NW_011645745.1	-	no	0.029	0.744335	1	MSTRG.6786.2	MSTRG.6786.3	26986	29262	52,41,67	17,16,42	57,52,47	19,28,30	210	149	0.685,0.645,0.531	0.68,0.569,0.526	0.620333	0.591667	yes	no	no	yes
RI_334	gene6383	AOL_s00081g216	hypothetical protein	yes	NW_011645638.1	+	no	-0.038	0.489711	0.826814	MSTRG.4552.2,rna6383	MSTRG.4552.3,MSTRG.4552.1,MSTRG.4552.4	745792	747184	60,97,76	49,33,39	223,195,179	81,101,86	202	149	0.475,0.684,0.59	0.67,0.587,0.606	0.583	0.621	no	yes	yes	no
RI_337	gene5279	AOL_s00079g54	hypothetical protein	no	NW_011645636.1	-	no	-0.094	0.114042	0.282968	MSTRG.3747.5	MSTRG.3747.2,MSTRG.3747.3,rna5279,MSTRG.3747.1	132870	133073	12,2,2	27,39,28	5,6,6	22,16,13	201	149	0.248,0.037,0.05	0.144,0.218,0.255	0.111667	0.205667	no	yes	yes	no
RI_338	gene5279	AOL_s00079g54	hypothetical protein	yes	NW_011645636.1	-	no	-0.082	0.405943	0.727794	MSTRG.3747.5	MSTRG.3747.2,MSTRG.3747.3,MSTRG.3747.1	133149	134486	9,11,3	45,47,39	9,2,6	10,30,27	219	149	0.12,0.137,0.05	0.38,0.043,0.131	0.102333	0.184667	no	yes	yes	no
RI_339	gene5279	AOL_s00079g54	hypothetical protein	yes	NW_011645636.1	-	no	0.678	1	1	MSTRG.3747.1	MSTRG.3747.5	134944	137255	3,6,3	0,1,0	0,3,0	1,2,0	209	149	1.0,0.811,1.0	0.0,0.517,NA	0.937	0.2585	yes	no	no	yes
RI_34	gene7549	AOL_s00097g366	hypothetical protein	no	NW_011645654.1	+	no	0.035	0.913533	1	MSTRG.5358.3	rna7549	1238347	1239123	13,15,4	6,8,1	40,27,20	16,7,18	238	149	0.576,0.54,0.715	0.61,0.707,0.41	0.610333	0.575667	yes	no	no	yes
RI_340	gene9886	AOL_s00188g288	hypothetical protein	no	NW_011645745.1	-	no	-0.02	0.289032	0.568376	MSTRG.6962.1	MSTRG.6962.2	959028	963496	70,170,31	0,6,0	41,71,49	0,0,0	272	149	1.0,0.939,1.0	1.0,1.0,1.0	0.979667	1	no	yes	yes	no
RI_343	gene8404	AOL_s00112g24	hypothetical protein	no	NW_011645669.1	+	no	-0.374	1	1	MSTRG.5941.1	MSTRG.5941.2	71552	82752	0,0,1	1,0,1	25,27,16	5,12,20	219	149	0.0,NA,0.405	0.773,0.605,0.352	0.2025	0.576667	no	yes	yes	no
RI_344	gene3435	AOL_s00054g769	hypothetical protein	no	NW_011645611.1	-	no	-0.106	0.441596	0.771436	MSTRG.2436.1	MSTRG.2436.2	2541125	2545446	20,0,24	14,9,26	21,15,16	13,27,17	212	149	0.501,0.0,0.393	0.532,0.281,0.398	0.298	0.403667	no	yes	yes	no
RI_345	gene7633	AOL_s00097g450	hypothetical protein	no	NW_011645654.1	-	no	0.043	1	1	MSTRG.5411.1	MSTRG.5411.2	1505376	1508084	1,1,7	0,0,0	21,26,26	2,0,0	230	149	1.0,1.0,1.0	0.872,1.0,1.0	1	0.957333	yes	no	no	yes
RI_349	gene4867	AOL_s00078g254	hypothetical protein	no	NW_011645635.1	+	no	-0.036	0.368451	0.671882	MSTRG.3450.1	MSTRG.3450.2	809978	814530	8,4,1	10,20,15	11,7,9	30,15,25	242	149	0.33,0.11,0.039	0.184,0.223,0.181	0.159667	0.196	no	yes	yes	no
RI_35	gene7549	AOL_s00097g366	hypothetical protein	no	NW_011645654.1	+	no	-0.756	1	1	MSTRG.5358.3	MSTRG.5358.1,MSTRG.5358.2,MSTRG.5358.4	1239212	1240991	0,0,0	0,0,7	4,1,2	0,2,0	203	149	NA,NA,0.0	1.0,0.268,1.0	0	0.756	no	yes	yes	no
RI_351	gene3250	AOL_s00054g584	hypothetical protein	no	NW_011645611.1	-	no	-0.026	0.836974	1	rna3250	MSTRG.2320.1	1885148	1885470	8,16,3	22,23,19	16,13,17	55,33,25	208	149	0.207,0.333,0.102	0.172,0.22,0.328	0.214	0.24	no	yes	yes	no
RI_352	gene8210	AOL_s00110g170	hypothetical protein	no	NW_011645667.1	+	no	-0.518	0.0419236	0.125403	MSTRG.5842.1	MSTRG.5842.2	642669	643516	0,6,11	1,2,1	1,2,6	0,0,0	298	149	0.0,0.6,0.846	1.0,1.0,1.0	0.482	1	no	yes	yes	no
RI_353	gene1446	AOL_s00007g195	hypothetical protein	no	NW_011645564.1	+	no	-0.192	1	1	MSTRG.1023.1	rna1446	728071	728536	0,0,0	1,0,2	3,2,32	32,2,65	298	149	0.0,NA,0.0	0.045,0.333,0.198	0	0.192	no	yes	yes	no
RI_356	gene4814	AOL_s00078g201	hypothetical protein	no	NW_011645635.1	-	no	-0.055	0.0404916	0.121975	MSTRG.3421.1	rna4814	652570	652970	21,33,31	207,270,141	17,8,20	45,77,70	213	149	0.066,0.079,0.133	0.209,0.068,0.167	0.0926667	0.148	no	yes	yes	no
RI_357	gene4814	AOL_s00078g201	hypothetical protein	no	NW_011645635.1	-	no	0.052	0.21679	0.454088	MSTRG.3421.1	MSTRG.3421.2	652570	652970	14,27,24	1,2,0	17,8,19	0,3,0	198	149	0.913,0.91,1.0	1.0,0.667,1.0	0.941	0.889	yes	no	no	yes
RI_363	gene4749	AOL_s00078g136	hypothetical protein	no	NW_011645635.1	+	no	0.022	1	1	rna4749	MSTRG.3354.1	444725	445837	29,57,23	0,0,0	57,49,56	2,0,0	298	149	1.0,1.0,1.0	0.934,1.0,1.0	1	0.978	yes	no	no	yes
RI_364	gene6819	AOL_s00083g290	hypothetical protein	no	NW_011645640.1	-	no	0.145	1	1	MSTRG.4865.4	MSTRG.4865.7	1002461	1003811	3,4,5	0,1,0	12,5,3	0,2,1	223	149	1.0,0.728,1.0	1.0,0.626,0.667	0.909333	0.764333	yes	no	no	yes
RI_365	gene7593	AOL_s00097g410	hypothetical protein	no	NW_011645654.1	-	no	-0.002	1	1	MSTRG.5387.1	rna7593	1382327	1383134	356,616,316	1,0,1	373,598,461	0,0,0	184	149	0.997,1.0,0.996	1.0,1.0,1.0	0.997667	1	no	yes	yes	no
RI_366	gene10163	AOL_s00210g11	hypothetical protein	yes	NW_011645767.1	+	no	-0.017	1	1	MSTRG.7140.3,MSTRG.7140.1	MSTRG.7140.2	19607	21010	20,33,28	0,0,1	10,13,13	0,0,0	218	149	1.0,1.0,0.95	1.0,1.0,1.0	0.983333	1	no	yes	yes	no
RI_367	gene10163	AOL_s00210g11	hypothetical protein	yes	NW_011645767.1	+	no	-0.014	0.77061	1	MSTRG.7140.3,MSTRG.7140.2,MSTRG.7140.1	MSTRG.7140.6,MSTRG.7140.5	24104	25693	629,360,845	0,8,7	503,637,627	0,0,0	211	149	1.0,0.969,0.988	1.0,1.0,1.0	0.985667	1	no	yes	yes	no
RI_371	gene10163	AOL_s00210g11	hypothetical protein	no	NW_011645767.1	+	no	-0.051	0.0337384	0.104374	MSTRG.7141.4	MSTRG.7141.3	29872	30592	376,606,523	30,47,77	368,299,461	15,15,51	298	149	0.862,0.866,0.773	0.925,0.909,0.819	0.833667	0.884333	no	yes	yes	no
RI_372	gene1815	AOL_s00007g565	hypothetical protein	no	NW_011645564.1	+	no	0.007	1	1	rna1815	MSTRG.1327.1	1971917	1972858	0,5,2	110,75,224	3,0,4	188,91,150	229	149	0.0,0.042,0.006	0.01,0.0,0.017	0.016	0.009	yes	no	no	yes
RI_373	gene8451	AOL_s00112g71	hypothetical protein	no	NW_011645669.1	-	no	-0.025	1	1	MSTRG.5971.2	MSTRG.5971.1	246223	249597	3,5,3	0,1,0	8,10,3	1,0,0	241	149	1.0,0.756,1.0	0.832,1.0,1.0	0.918667	0.944	no	yes	yes	no
RI_375	gene7412	AOL_s00097g229	hypothetical protein	no	NW_011645654.1	+	no	0.021	0.550163	0.89592	MSTRG.5281.2	MSTRG.5281.1	800642	801671	20,19,21	0,0,0	86,131,83	2,2,0	252	149	1.0,1.0,1.0	0.962,0.975,1.0	1	0.979	yes	no	no	yes
RI_376	gene7412	AOL_s00097g229	hypothetical protein	yes	NW_011645654.1	+	no	0.02	0.563015	0.909896	MSTRG.5281.9,MSTRG.5281.6,MSTRG.5281.2,MSTRG.5281.1,MSTRG.5281.12,MSTRG.5281.11,MSTRG.5281.10	MSTRG.5281.7	801815	805388	79,69,59	0,0,0	182,232,196	4,1,1	298	149	1.0,1.0,1.0	0.958,0.991,0.99	1	0.979667	yes	no	no	yes
RI_381	gene7412	AOL_s00097g229	hypothetical protein	no	NW_011645654.1	+	no	0.008	0.913568	1	MSTRG.5281.5,MSTRG.5281.12	MSTRG.5281.9,MSTRG.5281.8,MSTRG.5281.7,MSTRG.5281.3,MSTRG.5281.2,rna7412,MSTRG.5281.10	805793	806351	747,1013,537	0,0,0	804,837,675	0,0,8	298	149	1.0,1.0,1.0	1.0,1.0,0.977	1	0.992333	yes	no	no	yes
RI_382	gene7412	AOL_s00097g229	hypothetical protein	no	NW_011645654.1	+	no	0.018	0.275036	0.546545	MSTRG.5281.5,MSTRG.5281.12	MSTRG.5281.6,MSTRG.5281.4,MSTRG.5281.1,MSTRG.5281.11	805793	806351	576,690,403	1047,1753,1057	776,762,698	1689,1939,2057	205	149	0.286,0.222,0.217	0.25,0.222,0.198	0.241667	0.223333	yes	no	no	yes
RI_385	gene451	AOL_s00004g452	hypothetical protein	yes	NW_011645561.1	-	no	-0.367	1	1	MSTRG.329.2	MSTRG.329.1	1534853	1537867	0,2,0	0,1,0	6,3,2	2,0,0	298	149	NA,0.5,NA	0.6,1.0,1.0	0.5	0.866667	no	yes	yes	no
RI_387	gene240	AOL_s00004g240	hypothetical protein	no	NW_011645561.1	+	no	-0.107	0.0177864	0.0618759	MSTRG.176.1	MSTRG.176.2	812291	813363	3,1,1	0,1,1	14,11,7	4,5,1	213	149	1.0,0.412,0.412	0.71,0.606,0.83	0.608	0.715333	no	yes	yes	no
RI_389	gene9851	AOL_s00188g253	hypothetical protein	no	NW_011645745.1	-	no	0.011	0.265505	0.530698	rna9851	MSTRG.6938.1,MSTRG.6938.2	800574	804096	28,42,22	2,0,4	36,36,44	0,6,5	201	149	0.912,1.0,0.803	1.0,0.816,0.867	0.905	0.894333	yes	no	no	yes
RI_390	gene6155	AOL_s00080g430	hypothetical protein	no	NW_011645637.1	+	no	0.03	1	1	MSTRG.4372.1,rna6155	MSTRG.4372.2	1540558	1541379	7,4,10	2,4,1	1,0,3	2,0,0	228	149	0.696,0.395,0.867	0.246,NA,1.0	0.652667	0.623	yes	no	no	yes
RI_395	gene647	AOL_s00004g648	hypothetical protein	no	NW_011645561.1	+	no	0.114	0.39099	0.704691	MSTRG.460.1,MSTRG.460.3	MSTRG.460.2	2219037	2220572	26,33,18	3,8,0	19,33,21	7,2,5	298	149	0.813,0.673,1.0	0.576,0.892,0.677	0.828667	0.715	yes	no	no	yes
RI_397	gene9312	AOL_s00173g220	hypothetical protein	yes	NW_011645730.1	+	no	0.033	0.452927	0.784001	MSTRG.6555.1	MSTRG.6555.5	741612	744680	83,101,103	12,2,1	52,59,51	10,2,1	298	149	0.776,0.962,0.981	0.722,0.937,0.962	0.906333	0.873667	yes	no	no	yes
RI_4	gene3468	AOL_s00054g802	hypothetical protein	no	NW_011645611.1	+	no	0.013	1	1	MSTRG.2470.3	rna3468,MSTRG.2470.1,MSTRG.2470.2	2678672	2679368	0,1,0	36,17,25	0,0,0	4,10,2	217	149	0.0,0.039,0.0	0.0,0.0,0.0	0.013	0	yes	no	no	yes
RI_40	gene11380	AOL_s00215g828	hypothetical protein	no	NW_011645772.1	-	no	-0.292	0.515579	0.854288	rna11380	MSTRG.8017.2,MSTRG.8017.1	2826921	2827745	1,1,6	4,1,13	2,0,3	0,6,1	214	149	0.148,0.41,0.243	1.0,0.0,0.676	0.267	0.558667	no	yes	yes	no
RI_400	gene8015	AOL_s00109g184	hypothetical protein	no	NW_011645666.1	-	no	0.022	1	1	MSTRG.5695.2,rna8015	MSTRG.5695.3	601860	604893	8,8,9	0,0,0	10,15,20	0,0,1	212	149	1.0,1.0,1.0	1.0,1.0,0.934	1	0.978	yes	no	no	yes
RI_401	gene1810	AOL_s00007g560	hypothetical protein	no	NW_011645564.1	-	no	-0.013	0.937493	1	MSTRG.1324.4	MSTRG.1324.1,MSTRG.1324.3	1963043	1963451	1,0,3	1,1,0	3,4,5	1,5,5	212	149	0.413,0.0,1.0	0.678,0.36,0.413	0.471	0.483667	no	yes	yes	no
RI_402	gene1810	AOL_s00007g560	hypothetical protein	no	NW_011645564.1	-	no	0.105	0.305203	0.589321	MSTRG.1324.4	MSTRG.1324.1	1963588	1965483	3,3,13	0,4,1	9,8,12	4,7,1	228	149	1.0,0.329,0.895	0.595,0.428,0.887	0.741333	0.636667	yes	no	no	yes
RI_403	gene8110	AOL_s00110g70	hypothetical protein	no	NW_011645667.1	+	no	-0.074	1	1	MSTRG.5753.1	MSTRG.5753.2	203530	204269	1,1,1	2,13,4	0,1,3	0,2,9	203	149	0.268,0.053,0.155	NA,0.268,0.197	0.158667	0.2325	no	yes	yes	no
RI_404	gene8110	AOL_s00110g70	hypothetical protein	no	NW_011645667.1	+	no	0.026	0.766504	1	MSTRG.5753.3	MSTRG.5753.2,MSTRG.5753.1,MSTRG.5753.4	204455	210645	2,4,12	4,6,4	2,7,8	3,10,5	207	149	0.265,0.324,0.683	0.324,0.335,0.535	0.424	0.398	yes	no	no	yes
RI_405	gene8110	AOL_s00110g70	hypothetical protein	no	NW_011645667.1	+	no	-0.333	1	1	MSTRG.5753.1	MSTRG.5753.2	210826	211195	1,0,1	0,1,0	1,1,5	0,0,0	251	149	1.0,0.0,1.0	1.0,1.0,1.0	0.666667	1	no	yes	yes	no
RI_406	gene8110	AOL_s00110g70	hypothetical protein	no	NW_011645667.1	+	no	-0.267	1	1	MSTRG.5753.3,MSTRG.5753.4	MSTRG.5753.2	211027	211649	0,1,4	1,0,0	1,8,6	0,1,0	298	149	0.0,1.0,1.0	1.0,0.8,1.0	0.666667	0.933333	no	yes	yes	no
RI_407	gene560	AOL_s00004g561	hypothetical protein	no	NW_011645561.1	+	no	0.032	0.499334	0.83549	MSTRG.406.3	MSTRG.406.4	1904578	1905093	278,402,576	29,14,45	44,75,104	5,4,12	298	149	0.827,0.935,0.865	0.815,0.904,0.813	0.875667	0.844	yes	no	no	yes
RI_408	gene5962	AOL_s00080g237	hypothetical protein	no	NW_011645637.1	-	no	-0.103	0.0407888	0.122654	MSTRG.4229.1	MSTRG.4229.5	849154	849303	8,9,2	3,2,0	21,22,8	0,1,2	277	149	0.589,0.708,1.0	1.0,0.922,0.683	0.765667	0.868333	no	yes	yes	no
RI_409	gene5017	AOL_s00078g404	hypothetical protein	no	NW_011645635.1	-	no	0	1	1	MSTRG.3574.6	MSTRG.3574.7,MSTRG.3574.4,MSTRG.3574.5	1348731	1348953	2,1,4	0,1,3	2,1,4	0,1,3	205	149	1.0,0.421,0.492	1.0,0.421,0.492	0.637667	0.637667	no_difference	no_difference	no_difference	no_difference
RI_410	gene5017	AOL_s00078g404	hypothetical protein	no	NW_011645635.1	-	no	-0.007	0.690908	1	MSTRG.3574.6,MSTRG.3574.7,MSTRG.3574.4	MSTRG.3574.5,MSTRG.3574.2	1349251	1354088	3,2,4	0,2,1	6,2,3	0,8,0	228	149	1.0,0.395,0.723	1.0,0.14,1.0	0.706	0.713333	no	yes	yes	no
RI_412	gene5017	AOL_s00078g404	hypothetical protein	no	NW_011645635.1	-	no	0.036	0.411276	0.735037	MSTRG.3574.12	MSTRG.3574.14	1353638	1354088	27,43,30	0,0,0	53,52,90	0,3,3	187	149	1.0,1.0,1.0	1.0,0.932,0.96	1	0.964	yes	no	no	yes
RI_414	gene5017	AOL_s00078g404	hypothetical protein	no	NW_011645635.1	-	no	-0.17	0.659209	1	MSTRG.3574.15,MSTRG.3574.16,MSTRG.3574.12,MSTRG.3574.13,MSTRG.3574.2	MSTRG.3574.14,MSTRG.3574.17,MSTRG.3574.9	1356209	1356639	1,10,2	0,2,2	9,31,27	0,5,3	252	149	1.0,0.747,0.372	1.0,0.786,0.842	0.706333	0.876	no	yes	yes	no
RI_417	gene1543	AOL_s00007g292	hypothetical protein	no	NW_011645564.1	-	no	-1	1	1	MSTRG.1083.1	MSTRG.1083.2	1031076	1032523	0,0,0	0,0,1	0,1,1	0,0,0	298	149	NA,NA,0.0	NA,1.0,1.0	0	1	no	yes	yes	no
RI_419	gene1905	AOL_s00043g68	hypothetical protein	no	NW_011645600.1	-	no	-0.038	0.134537	0.315523	MSTRG.1361.2	MSTRG.1361.4	211971	216848	86,82,82	1,1,4	135,141,88	0,0,1	298	149	0.977,0.976,0.911	1.0,1.0,0.978	0.954667	0.992667	no	yes	yes	no
RI_422	gene2682	AOL_s00054g16	hypothetical protein	no	NW_011645611.1	-	no	0.373	1	1	MSTRG.1959.5	MSTRG.1959.3,MSTRG.1959.2,MSTRG.1959.1	30146	31166	6,0,2	2,5,2	0,0,0	4,3,0	200	149	0.691,0.0,0.427	0.0,0.0,NA	0.372667	0	yes	no	no	yes
RI_423	gene2682	AOL_s00054g16	hypothetical protein	no	NW_011645611.1	-	no	0.021	0.721028	1	MSTRG.1959.4	MSTRG.1959.1	30375	31501	2,6,6	17,8,11	5,4,2	12,10,6	214	149	0.076,0.343,0.275	0.225,0.218,0.188	0.231333	0.210333	yes	no	no	yes
RI_424	gene9167	AOL_s00173g75	hypothetical protein	no	NW_011645730.1	-	no	-0.119	0.684007	1	MSTRG.6431.3	MSTRG.6431.1,MSTRG.6431.2,MSTRG.6431.4	230637	231097	5,13,7	2,0,1	7,8,10	1,0,0	207	149	0.643,1.0,0.834	0.834,1.0,1.0	0.825667	0.944667	no	yes	yes	no
RI_425	gene1076	AOL_s00006g417	hypothetical protein	yes	NW_011645563.1	+	no	0.035	0.183985	0.402173	rna1076	MSTRG.798.1	1372210	1374523	12,13,2	32,35,30	14,12,12	63,67,92	298	149	0.158,0.157,0.032	0.1,0.082,0.061	0.115667	0.081	yes	no	no	yes
RI_426	gene8072	AOL_s00110g32	hypothetical protein	no	NW_011645667.1	+	no	-0.035	0.747939	1	MSTRG.5723.1	MSTRG.5723.2	92110	93838	15,12,28	1,3,1	15,16,12	2,2,0	288	149	0.886,0.674,0.935	0.795,0.805,1.0	0.831667	0.866667	no	yes	yes	no
RI_429	gene4186	AOL_s00076g283	hypothetical protein	no	NW_011645633.1	+	no	-0.618	1	1	MSTRG.2994.1	MSTRG.2994.2	1026381	1039937	2,1,0	1,3,0	5,0,2	0,0,0	217	149	0.579,0.186,NA	1.0,NA,1.0	0.3825	1	no	yes	yes	no
RI_431	gene2513	AOL_s00043g677	hypothetical protein	no	NW_011645600.1	+	no	-0.333	1	1	MSTRG.1781.1	MSTRG.1781.2	2294180	2300555	2,2,0	0,0,2	7,0,2	0,0,0	217	149	1.0,1.0,0.0	1.0,NA,1.0	0.666667	1	no	yes	yes	no
RI_433	gene11228	AOL_s00215g676	hypothetical protein	no	NW_011645772.1	-	no	-0.285	1	1	MSTRG.7899.4	MSTRG.7899.1	2298299	2299488	0,1,1	0,0,4	1,6,2	0,0,1	230	149	NA,1.0,0.139	1.0,1.0,0.564	0.5695	0.854667	no	yes	yes	no
RI_434	gene9870	AOL_s00188g272	hypothetical protein	no	NW_011645745.1	-	no	0.073	0.322229	0.614542	MSTRG.6948.3	MSTRG.6948.2	894769	896265	19,60,24	3,15,4	33,43,46	13,10,11	202	149	0.824,0.747,0.816	0.652,0.76,0.755	0.795667	0.722333	yes	no	no	yes
RI_438	gene1344	AOL_s00007g93	hypothetical protein	no	NW_011645564.1	+	no	-0.007	0.739632	1	MSTRG.954.8	MSTRG.954.9,MSTRG.954.4,MSTRG.954.5,MSTRG.954.7,MSTRG.954.1,MSTRG.954.2,MSTRG.954.3	297642	299957	457,416,777	625,728,557	284,361,435	318,488,414	298	149	0.268,0.222,0.411	0.309,0.27,0.344	0.300333	0.307667	no	yes	yes	no
RI_439	gene1344	AOL_s00007g93	hypothetical protein	no	NW_011645564.1	+	no	-0.158	0.0592932	0.168491	MSTRG.954.4,MSTRG.954.1,MSTRG.954.2	MSTRG.954.5,MSTRG.954.3	300016	303143	65,31,74	13,36,33	82,65,62	10,20,19	208	149	0.782,0.382,0.616	0.855,0.7,0.7	0.593333	0.751667	no	yes	yes	no
RI_440	gene1344	AOL_s00007g93	hypothetical protein	no	NW_011645564.1	+	no	0.052	0.203023	0.432693	MSTRG.954.5,MSTRG.954.3	MSTRG.954.7	301831	303143	41,42,61	3,5,3	45,60,62	6,10,4	268	149	0.884,0.824,0.919	0.807,0.769,0.896	0.875667	0.824	yes	no	no	yes
RI_441	gene1344	AOL_s00007g93	hypothetical protein	no	NW_011645564.1	+	no	0.068	1	1	MSTRG.954.5,MSTRG.954.3	MSTRG.954.8	301831	303143	41,42,61	0,1,1	45,60,62	7,0,2	271	149	1.0,0.958,0.971	0.779,1.0,0.945	0.976333	0.908	yes	no	no	yes
RI_444	gene681	AOL_s00006g22	hypothetical protein	no	NW_011645563.1	+	no	-0.006	1	1	MSTRG.499.1	MSTRG.499.5,MSTRG.499.3	51913	52405	3,10,8	0,0,1	9,13,15	1,0,0	258	149	1.0,1.0,0.822	0.839,1.0,1.0	0.940667	0.946333	no	yes	yes	no
RI_445	gene5701	AOL_s00079g476	hypothetical protein	no	NW_011645636.1	+	no	-0.004	1	1	MSTRG.4036.2,MSTRG.4036.3	MSTRG.4036.5	1572976	1573217	13,3,2	1,0,0	26,12,15	0,0,1	228	149	0.895,1.0,1.0	1.0,1.0,0.907	0.965	0.969	no	yes	yes	no
RI_446	gene5701	AOL_s00079g476	hypothetical protein	no	NW_011645636.1	+	no	0.024	0.520274	0.860395	MSTRG.4036.6	MSTRG.4036.2	1573793	1574259	23,19,25	3,2,5	53,67,79	10,14,9	215	149	0.842,0.868,0.776	0.786,0.768,0.859	0.828667	0.804333	yes	no	no	yes
RI_448	gene7468	AOL_s00097g285	hypothetical protein	no	NW_011645654.1	-	no	-0.172	0.338945	0.631716	MSTRG.5311.1	MSTRG.5311.2	983310	987364	4,7,2	1,4,2	26,36,28	5,10,8	220	149	0.73,0.542,0.404	0.779,0.709,0.703	0.558667	0.730333	no	yes	yes	no
RI_45	gene1403	AOL_s00007g152	hypothetical protein	no	NW_011645564.1	+	no	0.319	0.158893	0.360736	MSTRG.989.2	rna1403	574820	576090	2,1,4	0,0,5	2,7,4	4,3,2	245	149	1.0,1.0,0.327	0.233,0.587,0.549	0.775667	0.456333	yes	no	no	yes
RI_453	gene7468	AOL_s00097g285	hypothetical protein	no	NW_011645654.1	-	no	0.1	1	1	MSTRG.5311.1,rna7468,MSTRG.5311.2,MSTRG.5311.5,MSTRG.5311.4	MSTRG.5311.6	990847	991113	17,7,20	0,0,0	13,7,12	0,2,0	225	149	1.0,1.0,1.0	1.0,0.699,1.0	1	0.899667	yes	no	no	yes
RI_454	gene7468	AOL_s00097g285	hypothetical protein	no	NW_011645654.1	-	no	0.05	1	1	MSTRG.5311.1,rna7468,MSTRG.5311.2,MSTRG.5311.5,MSTRG.5311.4	MSTRG.5311.7	990847	991113	15,7,18	0,0,0	12,5,8	0,0,1	210	149	1.0,1.0,1.0	1.0,1.0,0.85	1	0.95	yes	no	no	yes
RI_456	gene433	AOL_s00004g434	hypothetical protein	no	NW_011645561.1	+	no	-0.016	0.261729	0.526236	MSTRG.313.1	MSTRG.313.3	1473746	1475331	20,38,18	2,2,1	21,12,9	2,1,0	242	149	0.86,0.921,0.917	0.866,0.881,1.0	0.899333	0.915667	no	yes	yes	no
RI_457	gene433	AOL_s00004g434	hypothetical protein	no	NW_011645561.1	+	no	0.045	0.432724	0.760613	MSTRG.313.1	MSTRG.313.4,MSTRG.313.3	1475426	1478071	35,50,36	0,2,2	23,19,12	0,0,3	208	149	1.0,0.947,0.928	1.0,1.0,0.741	0.958333	0.913667	yes	no	no	yes
RI_458	gene433	AOL_s00004g434	hypothetical protein	no	NW_011645561.1	+	no	0.355	1	1	MSTRG.313.4	MSTRG.313.5	1478129	1478962	0,1,4	0,2,3	0,0,0	0,2,0	229	149	NA,0.245,0.465	NA,0.0,NA	0.355	0	yes	no	no	yes
RI_459	gene8504	AOL_s00112g124	hypothetical protein	no	NW_011645669.1	+	no	0.004	1	1	rna8504	MSTRG.6011.2,MSTRG.6011.1	406171	406494	3,0,0	38,41,37	1,0,2	104,68,42	214	149	0.052,0.0,0.0	0.007,0.0,0.032	0.0173333	0.013	yes	no	no	yes
RI_46	gene3297	AOL_s00054g631	hypothetical protein	no	NW_011645611.1	+	no	-0.168	0.0474543	0.13974	MSTRG.2355.4	MSTRG.2355.2,rna3297	2053805	2054028	23,11,22	14,22,12	51,43,53	20,17,27	210	149	0.538,0.262,0.565	0.644,0.642,0.582	0.455	0.622667	no	yes	yes	no
RI_460	gene3854	AOL_s00075g193	hypothetical protein	no	NW_011645632.1	+	no	-0.135	0.357519	0.658438	MSTRG.2734.3,MSTRG.2734.2,MSTRG.2734.1	MSTRG.2734.6	706140	707187	14,6,14	1,1,1	2,2,4	0,0,0	232	149	0.9,0.794,0.9	1.0,1.0,1.0	0.864667	1	no	yes	yes	no
RI_461	gene104	AOL_s00004g104	hypothetical protein	no	NW_011645561.1	+	no	-0.278	1	1	MSTRG.77.2	MSTRG.77.3	347060	350350	4,2,4	1,1,0	6,6,6	0,0,0	298	149	0.667,0.5,1.0	1.0,1.0,1.0	0.722333	1	no	yes	yes	no
RI_463	gene4235	AOL_s00076g332	hypothetical protein	no	NW_011645633.1	+	no	0.394	0.0491993	0.143638	MSTRG.3034.1	MSTRG.3034.2	1229274	1231204	1,6,6	0,6,0	2,6,2	3,4,2	219	149	1.0,0.405,1.0	0.312,0.505,0.405	0.801667	0.407333	yes	no	no	yes
RI_465	gene9091	AOL_s00170g112	hypothetical protein	no	NW_011645727.1	-	no	0.465	1	1	MSTRG.6379.1	MSTRG.6379.3	340729	341218	7,1,5	1,0,2	2,0,1	3,0,1	229	149	0.82,1.0,0.619	0.303,NA,0.394	0.813	0.3485	yes	no	no	yes
RI_466	gene9091	AOL_s00170g112	hypothetical protein	no	NW_011645727.1	-	no	-0.045	1	1	MSTRG.6379.1	rna9091	340729	341218	7,1,7	1,1,0	2,0,1	1,0,0	262	149	0.799,0.363,1.0	0.532,NA,1.0	0.720667	0.766	no	yes	yes	no
RI_468	gene4146	AOL_s00076g243	hypothetical protein	no	NW_011645633.1	+	no	-0.244	0.0619871	0.17527	MSTRG.2957.4,MSTRG.2957.2,MSTRG.2957.3	MSTRG.2957.5,MSTRG.2957.1	868841	871405	20,7,12	5,6,6	10,8,14	0,11,0	298	149	0.667,0.368,0.5	1.0,0.267,1.0	0.511667	0.755667	no	yes	yes	no
RI_469	gene4146	AOL_s00076g243	hypothetical protein	no	NW_011645633.1	+	no	0.333	1	1	MSTRG.2957.2	MSTRG.2957.3	878806	880434	0,2,1	0,0,0	5,0,1	0,1,0	298	149	NA,1.0,1.0	1.0,0.0,1.0	1	0.666667	yes	no	no	yes
RI_470	gene8034	AOL_s00109g203	hypothetical protein	yes	NW_011645666.1	-	no	-0.026	1	1	MSTRG.5705.1,MSTRG.5705.2	MSTRG.5705.3	646446	650424	20,18,9	0,1,0	13,16,15	0,0,0	231	149	1.0,0.921,1.0	1.0,1.0,1.0	0.973667	1	no	yes	yes	no
RI_471	gene8034	AOL_s00109g203	hypothetical protein	yes	NW_011645666.1	-	no	-0.036	0.5073	0.84496	MSTRG.5705.1	MSTRG.5705.2,MSTRG.5705.3	650567	652309	50,101,52	11,60,29	92,107,133	24,47,56	198	149	0.774,0.559,0.574	0.743,0.631,0.641	0.635667	0.671667	no	yes	yes	no
RI_473	gene10608	AOL_s00215g56	hypothetical protein	no	NW_011645772.1	-	no	0.011	0.975946	1	MSTRG.7444.1	rna10608	219649	220288	46,33,80	72,137,89	41,30,49	63,76,90	230	149	0.293,0.135,0.368	0.297,0.204,0.261	0.265333	0.254	yes	no	no	yes
RI_477	gene9730	AOL_s00188g132	hypothetical protein	no	NW_011645745.1	+	no	0.029	0.735146	1	rna9730	MSTRG.6847.2,MSTRG.6847.1	409398	409667	46,76,34	11,38,22	73,79,60	28,31,45	298	149	0.676,0.5,0.436	0.566,0.56,0.4	0.537333	0.508667	yes	no	no	yes
RI_478	gene818	AOL_s00006g159	hypothetical protein	no	NW_011645563.1	+	no	-0.049	0.362729	0.663579	MSTRG.596.1	rna818	466298	467559	32,48,37	11,15,8	76,81,76	16,17,19	208	149	0.676,0.696,0.768	0.773,0.773,0.741	0.713333	0.762333	no	yes	yes	no
RI_479	gene106	AOL_s00004g106	hypothetical protein	no	NW_011645561.1	-	no	0.096	0.0283102	0.0905608	MSTRG.78.3	MSTRG.78.1	360395	361299	87,114,56	2,10,2	88,80,68	8,9,9	298	149	0.956,0.851,0.933	0.846,0.816,0.791	0.913333	0.817667	yes	no	no	yes
RI_480	gene4630	AOL_s00078g17	hypothetical protein	no	NW_011645635.1	+	no	-0.101	0.11954	0.291582	MSTRG.3304.1,MSTRG.3304.3,MSTRG.3304.2	MSTRG.3304.4	59664	60370	17,35,23	4,7,0	60,53,62	1,4,5	298	149	0.68,0.714,1.0	0.968,0.869,0.861	0.798	0.899333	no	yes	yes	no
RI_482	gene4731	AOL_s00078g118	hypothetical protein	yes	NW_011645635.1	+	no	-0.065	0.281369	0.557595	MSTRG.3365.1	MSTRG.3365.2	383296	386571	25,13,22	5,0,10	71,71,51	5,10,7	217	149	0.774,1.0,0.602	0.907,0.83,0.833	0.792	0.856667	no	yes	yes	no
RI_483	gene4340	AOL_s00076g438	hypothetical protein	no	NW_011645633.1	-	no	0.023	1	1	MSTRG.3101.1	MSTRG.3101.2	1556441	1561580	8,17,16	0,0,0	24,27,41	0,1,0	298	149	1.0,1.0,1.0	1.0,0.931,1.0	1	0.977	yes	no	no	yes
RI_484	gene7018	AOL_s00083g489	hypothetical protein	no	NW_011645640.1	-	no	-0.06	0.0345968	0.106476	MSTRG.5040.8	rna7018,MSTRG.5040.1	1697907	1698458	7,4,11	89,43,84	10,8,6	53,27,35	240	149	0.047,0.055,0.075	0.105,0.155,0.096	0.059	0.118667	no	yes	yes	no
RI_485	gene7018	AOL_s00083g489	hypothetical protein	no	NW_011645640.1	-	no	-0.005	0.829704	1	MSTRG.5040.7,MSTRG.5040.2,MSTRG.5040.3	rna7018,MSTRG.5040.1	1698012	1698772	180,101,202	50,16,40	96,79,126	39,9,19	295	149	0.645,0.761,0.718	0.554,0.816,0.77	0.708	0.713333	no	yes	yes	no
RI_487	gene7018	AOL_s00083g489	hypothetical protein	no	NW_011645640.1	-	no	0.102	0.118115	0.288695	MSTRG.5040.8,MSTRG.5040.3	MSTRG.5040.1,MSTRG.5040.2	1698881	1699153	128,67,210	43,39,59	67,82,70	71,25,42	271	149	0.621,0.486,0.662	0.342,0.643,0.478	0.589667	0.487667	yes	no	no	yes
RI_488	gene7018	AOL_s00083g489	hypothetical protein	no	NW_011645640.1	-	no	0.169	0.0149382	0.0532839	MSTRG.5040.2,MSTRG.5040.3	MSTRG.5040.1	1699232	1700784	62,24,96	8,1,9	51,20,40	10,5,10	298	149	0.795,0.923,0.842	0.718,0.667,0.667	0.853333	0.684	yes	no	no	yes
RI_490	gene4576	AOL_s00076g674	hypothetical protein	no	NW_011645633.1	-	no	-0.066	0.896924	1	MSTRG.3272.2	MSTRG.3272.1	2284873	2288414	1,0,4	3,2,2	2,3,1	4,5,1	210	149	0.191,0.0,0.587	0.262,0.299,0.415	0.259333	0.325333	no	yes	yes	no
RI_491	gene4576	AOL_s00076g674	hypothetical protein	no	NW_011645633.1	-	no	0.349	1	1	MSTRG.3272.3,MSTRG.3272.2	MSTRG.3272.1	2288493	2293127	10,2,5	5,3,1	2,0,0	2,0,5	225	149	0.57,0.306,0.768	0.398,NA,0.0	0.548	0.199	yes	no	no	yes
RI_493	gene7805	AOL_s00097g622	hypothetical protein	no	NW_011645654.1	-	no	0.011	0.84622	1	MSTRG.5544.5,MSTRG.5544.4	MSTRG.5544.2	2105647	2108344	57,74,91	9,14,6	90,54,90	7,13,12	223	149	0.809,0.779,0.91	0.896,0.735,0.834	0.832667	0.821667	yes	no	no	yes
RI_494	gene7805	AOL_s00097g622	hypothetical protein	no	NW_011645654.1	-	no	-0.051	0.101669	0.261062	MSTRG.5544.3	MSTRG.5544.5,MSTRG.5544.4	2105647	2108569	7,6,12	46,70,61	5,11,17	52,44,44	209	149	0.098,0.058,0.123	0.064,0.151,0.216	0.093	0.143667	no	yes	yes	no
RI_495	gene7805	AOL_s00097g622	hypothetical protein	no	NW_011645654.1	-	no	0.022	0.878988	1	MSTRG.5544.3	MSTRG.5544.5,MSTRG.5544.4,rna7805	2108629	2109318	22,5,45	25,48,52	16,7,24	20,35,43	218	149	0.376,0.066,0.372	0.353,0.12,0.276	0.271333	0.249667	yes	no	no	yes
RI_496	gene7805	AOL_s00097g622	hypothetical protein	no	NW_011645654.1	-	no	-0.005	0.943629	1	MSTRG.5544.2	MSTRG.5544.3	2108629	2109673	9,6,22	49,64,78	6,5,16	41,36,53	210	149	0.115,0.062,0.167	0.094,0.09,0.176	0.114667	0.12	no	yes	yes	no
RI_497	gene7805	AOL_s00097g622	hypothetical protein	no	NW_011645654.1	-	no	0.024	0.0909542	0.238948	MSTRG.5544.1	MSTRG.5544.5,MSTRG.5544.4	2110028	2110887	5,1,4	42,52,46	1,0,4	60,51,39	201	149	0.081,0.014,0.061	0.012,0.0,0.071	0.052	0.0276667	yes	no	no	yes
RI_498	gene7805	AOL_s00097g622	hypothetical protein	no	NW_011645654.1	-	no	-0.035	0.348096	0.644412	MSTRG.5544.1	MSTRG.5544.5,MSTRG.5544.4	2110941	2111220	3,0,1	16,26,19	0,1,5	20,16,13	205	149	0.12,0.0,0.037	0.0,0.043,0.218	0.0523333	0.087	no	yes	yes	no
RI_499	gene7805	AOL_s00097g622	hypothetical protein	no	NW_011645654.1	-	no	0.375	1	1	MSTRG.5544.2	MSTRG.5544.5,MSTRG.5544.4,rna7805	2111589	2112017	1,0,1	0,7,5	0,0,0	2,11,6	206	149	1.0,0.0,0.126	0.0,0.0,0.0	0.375333	0	yes	no	no	yes
RI_5	gene3468	AOL_s00054g802	hypothetical protein	no	NW_011645611.1	+	no	-0.042	1	1	MSTRG.2470.1	MSTRG.2470.3	2679427	2680375	0,1,0	26,10,3	0,1,0	11,3,2	208	149	0.0,0.067,0.0	0.0,0.193,0.0	0.0223333	0.0643333	no	yes	yes	no
RI_50	gene11386	AOL_s00215g834	hypothetical protein	no	NW_011645772.1	-	no	-0.225	1	1	MSTRG.8022.3	rna11386,MSTRG.8022.2,MSTRG.8022.1	2857573	2857778	6,5,3	6,2,10	1,1,0	2,0,0	219	149	0.405,0.63,0.17	0.254,1.0,NA	0.401667	0.627	no	yes	yes	no
RI_500	gene1845	AOL_s00043g8	hypothetical protein	no	NW_011645600.1	+	no	-0.001	0.731624	1	MSTRG.1289.5	MSTRG.1289.4	29908	31567	42,67,63	0,3,0	28,28,47	0,0,2	298	149	1.0,0.918,1.0	1.0,1.0,0.922	0.972667	0.974	no	yes	yes	no
RI_501	gene5208	AOL_s00078g595	hypothetical protein	no	NW_011645635.1	-	no	-0.167	0.0143917	0.0519871	MSTRG.3702.2	MSTRG.3702.3	2036034	2037068	31,66,52	13,1,23	55,84,40	3,9,2	205	149	0.634,0.98,0.622	0.93,0.872,0.936	0.745333	0.912667	no	yes	yes	no
RI_503	gene5126	AOL_s00078g513	hypothetical protein	yes	NW_011645635.1	-	no	0.01	0.0440801	0.130707	MSTRG.3646.1	MSTRG.3646.4	1757599	1761108	4,17,13	3,0,0	39,51,39	14,1,6	215	149	0.48,1.0,1.0	0.659,0.972,0.818	0.826667	0.816333	yes	no	no	yes
RI_505	gene5885	AOL_s00080g160	hypothetical protein	no	NW_011645637.1	-	no	-0.027	0.431381	0.759819	MSTRG.4180.1	MSTRG.4180.2	589366	594402	31,11,56	0,0,3	2,1,3	0,0,0	242	149	1.0,1.0,0.92	1.0,1.0,1.0	0.973333	1	no	yes	yes	no
RI_506	gene5885	AOL_s00080g160	hypothetical protein	no	NW_011645637.1	-	no	0.5	1	1	MSTRG.4180.3	MSTRG.4180.1	589366	598909	0,0,6	0,0,0	3,0,0	0,0,1	236	149	NA,NA,1.0	1.0,NA,0.0	1	0.5	yes	no	no	yes
RI_507	gene9327	AOL_s00173g235	hypothetical protein	no	NW_011645730.1	-	no	0.137	1	1	MSTRG.6563.1	MSTRG.6563.2	801375	803818	12,2,17	0,0,1	16,15,3	2,0,1	225	149	1.0,1.0,0.918	0.841,1.0,0.665	0.972667	0.835333	yes	no	no	yes
RI_508	gene539	AOL_s00004g540	hypothetical protein	no	NW_011645561.1	-	no	-0.105	0.0556896	0.160119	MSTRG.399.2	MSTRG.399.3	1834275	1836579	63,78,42	25,31,26	68,71,92	18,29,20	214	149	0.637,0.637,0.529	0.725,0.63,0.762	0.601	0.705667	no	yes	yes	no
RI_509	gene11144	AOL_s00215g592	hypothetical protein	no	NW_011645772.1	+	no	0.074	0.037477	0.113498	rna11144	MSTRG.7846.2	2023818	2024343	26,95,30	0,3,0	23,25,35	1,1,4	227	149	1.0,0.954,1.0	0.938,0.943,0.852	0.984667	0.911	yes	no	no	yes
RI_51	gene11386	AOL_s00215g834	hypothetical protein	no	NW_011645772.1	-	no	-0.104	1	1	MSTRG.8022.1	rna11386,MSTRG.8022.3,MSTRG.8022.2	2858715	2858894	4,3,12	11,1,17	5,0,0	0,0,2	221	149	0.197,0.669,0.322	1.0,NA,0.0	0.396	0.5	no	yes	yes	no
RI_514	gene24	AOL_s00004g24	hypothetical protein	yes	NW_011645561.1	+	no	0.004	1	1	MSTRG.13.4	MSTRG.13.2	76921	81018	204,200,251	0,0,0	451,499,311	0,0,2	298	149	1.0,1.0,1.0	1.0,1.0,0.987	1	0.995667	yes	no	no	yes
RI_516	gene7671	AOL_s00097g488	hypothetical protein	no	NW_011645654.1	-	no	-0.093	0.51143	0.85072	MSTRG.5442.4	MSTRG.5442.5	1655561	1658744	77,12,49	24,14,17	29,40,30	7,23,8	210	149	0.695,0.378,0.672	0.746,0.552,0.727	0.581667	0.675	no	yes	yes	no
RI_517	gene7671	AOL_s00097g488	hypothetical protein	no	NW_011645654.1	-	no	0.081	0.461494	0.794795	MSTRG.5442.1	MSTRG.5442.4	1655561	1659138	38,1,16	44,100,31	4,19,8	44,47,46	250	149	0.34,0.006,0.235	0.051,0.194,0.094	0.193667	0.113	yes	no	no	yes
RI_518	gene7671	AOL_s00097g488	hypothetical protein	no	NW_011645654.1	-	no	0.116	0.0904491	0.238355	MSTRG.5442.5	MSTRG.5442.1	1659971	1661672	72,33,57	49,113,57	26,38,31	66,71,69	243	149	0.474,0.152,0.38	0.195,0.247,0.216	0.335333	0.219333	yes	no	no	yes
RI_52	gene9808	AOL_s00188g210	hypothetical protein	no	NW_011645745.1	-	no	-0.571	1	1	MSTRG.6908.2,MSTRG.6908.3	MSTRG.6908.4	665571	666484	1,0,0	1,0,0	0,2,0	0,0,0	198	149	0.429,NA,NA	NA,1.0,NA	0.429	1	no	yes	yes	no
RI_523	gene1025	AOL_s00006g366	hypothetical protein	no	NW_011645563.1	+	no	0.418	1	1	MSTRG.754.3,MSTRG.754.1	rna1025,MSTRG.754.2	1194113	1194277	0,0,2	0,0,0	0,0,2	0,0,1	214	149	NA,NA,1.0	NA,NA,0.582	1	0.582	yes	no	no	yes
RI_525	gene1699	AOL_s00007g448	hypothetical protein	no	NW_011645564.1	+	no	0.042	1	1	MSTRG.1213.4,MSTRG.1213.2	MSTRG.1213.3,MSTRG.1213.1	1604762	1607290	5,2,9	0,0,0	13,11,12	0,1,0	237	149	1.0,1.0,1.0	1.0,0.874,1.0	1	0.958	yes	no	no	yes
RI_526	gene1699	AOL_s00007g448	hypothetical protein	no	NW_011645564.1	+	no	-0.136	0.337513	0.630987	MSTRG.1213.4,MSTRG.1213.2	rna1699	1604762	1607290	3,8,7	5,1,7	15,15,21	5,6,8	207	149	0.302,0.852,0.419	0.683,0.643,0.654	0.524333	0.66	no	yes	yes	no
RI_527	gene622	AOL_s00004g623	hypothetical protein	no	NW_011645561.1	-	no	0.303	0.755407	1	MSTRG.476.3	MSTRG.476.1	2151695	2154981	6,6,3	1,0,1	1,5,1	1,1,1	234	149	0.793,1.0,0.656	0.389,0.761,0.389	0.816333	0.513	yes	no	no	yes
RI_528	gene7809	AOL_s00097g626	hypothetical protein	no	NW_011645654.1	+	no	0.085	0.32957	0.622259	MSTRG.5546.6	MSTRG.5546.5	2117024	2117200	15,17,22	2,8,1	22,28,26	10,15,1	211	149	0.841,0.6,0.94	0.608,0.569,0.948	0.793667	0.708333	yes	no	no	yes
RI_529	gene7809	AOL_s00097g626	hypothetical protein	no	NW_011645654.1	+	no	-0.176	0.458531	0.791291	MSTRG.5546.1,MSTRG.5546.5,MSTRG.5546.9	MSTRG.5546.4	2117457	2119507	7,2,27	5,3,2	18,17,20	6,3,4	269	149	0.437,0.27,0.882	0.624,0.758,0.735	0.529667	0.705667	no	yes	yes	no
RI_53	gene1505	AOL_s00007g254	hypothetical protein	no	NW_011645564.1	-	no	0.19	0.5279	0.870473	MSTRG.1065.2	MSTRG.1065.1	908826	909718	1,6,1	0,12,9	6,1,3	4,9,6	298	149	1.0,0.2,0.053	0.429,0.053,0.2	0.417667	0.227333	yes	no	no	yes
RI_530	gene7809	AOL_s00097g626	hypothetical protein	no	NW_011645654.1	+	no	-0.136	0.0823734	0.222226	MSTRG.5546.7,MSTRG.5546.6	MSTRG.5546.4	2119376	2120005	31,43,35	11,5,14	64,51,48	9,3,11	298	149	0.585,0.811,0.556	0.78,0.895,0.686	0.650667	0.787	no	yes	yes	no
RI_533	gene7809	AOL_s00097g626	hypothetical protein	no	NW_011645654.1	+	no	0.028	0.102197	0.261492	MSTRG.5546.5	MSTRG.5546.10,MSTRG.5546.9	2121596	2128167	898,345,1611	78,35,145	638,803,664	84,69,82	298	149	0.852,0.831,0.847	0.792,0.853,0.802	0.843333	0.815667	yes	no	no	yes
RI_536	gene6486	AOL_s00081g319	hypothetical protein	no	NW_011645638.1	+	no	-0.052	0.0304295	0.0959008	rna6486	MSTRG.4633.2,MSTRG.4633.1	1105798	1106204	55,47,77	155,156,308	33,42,67	120,80,134	238	149	0.182,0.159,0.135	0.147,0.247,0.238	0.158667	0.210667	no	yes	yes	no
RI_541	gene11243	AOL_s00215g691	hypothetical protein	no	NW_011645772.1	-	no	-0.147	0.239625	0.491057	rna11243	MSTRG.7916.1	2345063	2345346	0,0,0	3,1,8	3,0,1	3,3,11	235	149	0.0,0.0,0.0	0.388,0.0,0.054	0	0.147333	no	yes	yes	no
RI_542	gene3630	AOL_s00054g964	hypothetical protein	no	NW_011645611.1	-	no	-0.033	0.207782	0.439538	rna3630	MSTRG.2567.1	3204143	3207978	9,6,4	23,53,20	5,12,17	26,52,35	214	149	0.214,0.073,0.122	0.118,0.138,0.253	0.136333	0.169667	no	yes	yes	no
RI_543	gene10601	AOL_s00215g49	hypothetical protein	no	NW_011645772.1	+	no	0.083	1	1	MSTRG.7437.1	MSTRG.7437.2	202666	205064	2,0,3	0,0,0	3,3,9	0,0,2	222	149	1.0,NA,1.0	1.0,1.0,0.751	1	0.917	yes	no	no	yes
RI_544	gene11071	AOL_s00215g519	hypothetical protein	no	NW_011645772.1	+	no	-0.028	0.415678	0.739031	MSTRG.7781.1	rna11071	1777414	1778090	24,27,23	23,90,49	44,37,40	55,55,85	209	149	0.427,0.176,0.251	0.363,0.324,0.251	0.284667	0.312667	no	yes	yes	no
RI_545	gene11071	AOL_s00215g519	hypothetical protein	no	NW_011645772.1	+	no	0.014	0.627691	0.992602	MSTRG.7781.1	MSTRG.7781.2	1777414	1778090	31,41,30	0,0,1	48,46,48	0,2,1	214	149	1.0,1.0,0.954	1.0,0.941,0.971	0.984667	0.970667	yes	no	no	yes
RI_546	gene6217	AOL_s00081g48	hypothetical protein	no	NW_011645638.1	-	no	-0.025	0.208371	0.440239	MSTRG.4417.1	rna6217	183676	184134	5,0,6	1,2,3	1,0,2	1,1,0	242	149	0.755,0.0,0.552	0.381,0.0,1.0	0.435667	0.460333	no	yes	yes	no
RI_548	gene686	AOL_s00006g27	hypothetical protein	no	NW_011645563.1	-	no	0.047	0.460724	0.794271	MSTRG.511.2	rna686	64786	65059	17,21,6	21,33,30	13,13,15	32,40,32	207	149	0.368,0.314,0.126	0.226,0.19,0.252	0.269333	0.222667	yes	no	no	yes
RI_553	gene4181	AOL_s00076g278	hypothetical protein	no	NW_011645633.1	-	no	1	1	1	MSTRG.2988.2	rna4181	1010793	1011044	0,1,0	0,0,0	0,0,0	1,0,0	229	149	NA,1.0,NA	0.0,NA,NA	1	0	yes	no	no	yes
RI_555	gene5544	AOL_s00079g319	hypothetical protein	no	NW_011645636.1	+	no	0.027	0.0875319	0.232827	MSTRG.3926.3	MSTRG.3926.4	1027589	1029177	86,86,100	1,3,1	122,139,120	2,5,6	298	149	0.977,0.935,0.98	0.968,0.933,0.909	0.964	0.936667	yes	no	no	yes
RI_560	gene10090	AOL_s00193g129	hypothetical protein	no	NW_011645750.1	+	no	-0.018	0.436098	0.764967	MSTRG.7098.10,MSTRG.7098.5,MSTRG.7098.4,MSTRG.7098.6,MSTRG.7098.9	MSTRG.7098.8	460960	464666	310,388,345	46,104,46	150,181,236	32,20,38	213	149	0.825,0.723,0.84	0.766,0.864,0.813	0.796	0.814333	no	yes	yes	no
RI_562	gene10412	AOL_s00210g260	hypothetical protein	no	NW_011645767.1	+	no	-0.13	0.884074	1	MSTRG.7303.1	MSTRG.7303.4,MSTRG.7303.2	933287	934668	10,1,11	0,2,3	14,30,12	4,3,2	266	149	1.0,0.219,0.673	0.662,0.849,0.771	0.630667	0.760667	no	yes	yes	no
RI_563	gene10412	AOL_s00210g260	hypothetical protein	no	NW_011645767.1	+	no	0.064	1	1	MSTRG.7303.1	MSTRG.7303.3	933287	934668	10,1,11	0,0,0	14,30,12	0,1,1	277	149	1.0,1.0,1.0	1.0,0.942,0.866	1	0.936	yes	no	no	yes
RI_564	gene3691	AOL_s00075g30	hypothetical protein	no	NW_011645632.1	-	no	0.015	0.766828	1	MSTRG.2618.1,MSTRG.2618.5,MSTRG.2618.6	MSTRG.2618.4	118121	118758	26,11,109	0,1,5	24,29,13	1,4,0	209	149	1.0,0.887,0.94	0.945,0.838,1.0	0.942333	0.927667	yes	no	no	yes
RI_565	gene10963	AOL_s00215g411	hypothetical protein	no	NW_011645772.1	-	no	0.26	1	1	MSTRG.7693.9,MSTRG.7693.7,MSTRG.7693.2	MSTRG.7693.5,MSTRG.7693.1	1361442	1362267	15,14,10	1,0,1	21,18,14	6,6,3	298	149	0.882,1.0,0.833	0.636,0.6,0.7	0.905	0.645333	yes	no	no	yes
RI_566	gene10963	AOL_s00215g411	hypothetical protein	no	NW_011645772.1	-	no	0.074	1	1	MSTRG.7693.8	MSTRG.7693.4,MSTRG.7693.5	1361442	1362585	15,17,13	0,0,0	14,22,14	0,0,2	298	149	1.0,1.0,1.0	1.0,1.0,0.778	1	0.926	yes	no	no	yes
RI_567	gene10963	AOL_s00215g411	hypothetical protein	no	NW_011645772.1	-	no	-0.124	0.450988	0.782232	MSTRG.7693.8	MSTRG.7693.7	1361442	1362585	6,11,10	5,0,4	5,12,7	0,3,2	298	149	0.375,1.0,0.556	1.0,0.667,0.636	0.643667	0.767667	no	yes	yes	no
RI_568	gene10963	AOL_s00215g411	hypothetical protein	no	NW_011645772.1	-	no	0.024	0.841204	1	MSTRG.7693.9,MSTRG.7693.1	MSTRG.7693.4	1362497	1362959	14,13,11	1,0,3	7,15,7	0,2,2	198	149	0.913,1.0,0.734	1.0,0.849,0.725	0.882333	0.858	yes	no	no	yes
RI_569	gene10963	AOL_s00215g411	hypothetical protein	no	NW_011645772.1	-	no	-0.075	1	1	MSTRG.7693.2	MSTRG.7693.9,MSTRG.7693.1	1362497	1364680	2,5,6	0,0,1	1,1,4	0,0,0	258	149	1.0,1.0,0.776	1.0,1.0,1.0	0.925333	1	no	yes	yes	no
RI_573	gene10963	AOL_s00215g411	hypothetical protein	no	NW_011645772.1	-	no	-0.026	0.362621	0.663579	MSTRG.7693.6	MSTRG.7693.7	1365874	1368246	46,36,46	0,1,2	73,49,80	0,1,0	248	149	1.0,0.956,0.933	1.0,0.967,1.0	0.963	0.989	no	yes	yes	no
RI_576	gene9995	AOL_s00193g34	hypothetical protein	no	NW_011645750.1	-	no	0.08	0.494986	0.833759	MSTRG.7032.5	MSTRG.7032.3	112963	113798	5,24,13	8,8,15	4,15,15	10,15,11	209	149	0.308,0.681,0.382	0.222,0.416,0.493	0.457	0.377	yes	no	no	yes
RI_58	gene1778	AOL_s00007g527	hypothetical protein	no	NW_011645564.1	-	no	0.071	0.0145309	0.0522683	MSTRG.1274.3,rna1778	MSTRG.1274.4	1851326	1851515	30,85,40	3,0,6	45,47,62	4,9,10	212	149	0.875,1.0,0.824	0.888,0.786,0.813	0.899667	0.829	yes	no	no	yes
RI_580	gene8434	AOL_s00112g54	hypothetical protein	no	NW_011645669.1	-	no	-0.372	1	1	MSTRG.5961.1	MSTRG.5961.5,MSTRG.5961.2,MSTRG.5961.3,rna8434	187778	187887	2,0,3	0,0,6	1,0,0	0,0,0	216	149	1.0,NA,0.256	1.0,NA,NA	0.628	1	no	yes	yes	no
RI_582	gene8047	AOL_s00110g7	hypothetical protein	no	NW_011645667.1	+	no	0.074	1	1	MSTRG.5691.1	MSTRG.5691.2	16516	19245	3,1,8	0,0,0	7,14,6	1,0,0	298	149	1.0,1.0,1.0	0.778,1.0,1.0	1	0.926	yes	no	no	yes
RI_583	gene7386	AOL_s00097g203	hypothetical protein	no	NW_011645654.1	-	no	-0.119	0.512525	0.851338	rna7386,MSTRG.5238.1	MSTRG.5238.3	698634	699340	7,7,12	0,3,0	44,25,29	1,0,0	221	149	1.0,0.611,1.0	0.967,1.0,1.0	0.870333	0.989	no	yes	yes	no
RI_584	gene1286	AOL_s00007g35	hypothetical protein	no	NW_011645564.1	-	no	0.233	1	1	MSTRG.911.2	MSTRG.911.1	110728	113213	1,0,2	0,0,0	11,4,3	1,0,2	279	149	1.0,NA,1.0	0.855,1.0,0.445	1	0.766667	yes	no	no	yes
RI_588	gene5195	AOL_s00078g582	hypothetical protein	no	NW_011645635.1	-	no	0.106	1	1	MSTRG.3691.6	MSTRG.3691.2	1991637	1993341	1,3,1	0,0,0	1,3,3	0,0,1	208	149	1.0,1.0,1.0	1.0,1.0,0.682	1	0.894	yes	no	no	yes
RI_589	gene5195	AOL_s00078g582	hypothetical protein	no	NW_011645635.1	-	no	0.107	0.02974	0.0942505	MSTRG.3691.4,MSTRG.3691.5	MSTRG.3691.6	1991637	1995153	2,3,11	0,0,1	15,7,16	0,1,4	216	149	1.0,1.0,0.884	1.0,0.828,0.734	0.961333	0.854	yes	no	no	yes
RI_59	gene10993	AOL_s00215g441	hypothetical protein	no	NW_011645772.1	-	no	-0.041	0.897319	1	MSTRG.7718.3	rna10993	1498232	1499994	6,2,7	0,0,10	17,20,11	14,0,0	260	149	1.0,1.0,0.286	0.41,1.0,1.0	0.762	0.803333	no	yes	yes	no
RI_590	gene3996	AOL_s00076g93	hypothetical protein	no	NW_011645633.1	+	no	-0.017	0.805436	1	MSTRG.2833.2	MSTRG.2833.1,rna3996	397017	397998	38,59,21	28,51,55	19,24,25	29,25,19	201	149	0.502,0.462,0.221	0.327,0.416,0.494	0.395	0.412333	no	yes	yes	no
RI_592	gene3996	AOL_s00076g93	hypothetical protein	no	NW_011645633.1	+	no	-0.013	1	1	MSTRG.2833.4	MSTRG.2833.5	397148	398394	92,118,96	0,0,2	60,78,68	0,0,0	298	149	1.0,1.0,0.96	1.0,1.0,1.0	0.986667	1	no	yes	yes	no
RI_593	gene10825	AOL_s00215g273	hypothetical protein	no	NW_011645772.1	+	no	0.015	0.223416	0.463411	MSTRG.7587.1	MSTRG.7587.2	868345	868596	15,1,12	3,0,0	46,52,27	3,3,2	249	149	0.749,1.0,1.0	0.902,0.912,0.89	0.916333	0.901333	yes	no	no	yes
RI_599	gene5374	AOL_s00079g149	hypothetical protein	no	NW_011645636.1	+	no	-0.278	1	1	MSTRG.3808.2	MSTRG.3808.3	424297	428452	1,0,0	1,0,0	2,2,0	0,0,1	234	149	0.389,NA,NA	1.0,1.0,0.0	0.389	0.666667	no	yes	yes	no
RI_60	gene357	AOL_s00004g357	hypothetical protein	no	NW_011645561.1	-	no	-0.098	0.204705	0.434647	MSTRG.259.1	MSTRG.259.3,rna357,MSTRG.259.4	1215758	1216086	75,70,101	45,96,53	29,46,46	10,31,25	225	149	0.525,0.326,0.558	0.658,0.496,0.549	0.469667	0.567667	no	yes	yes	no
RI_600	gene3908	AOL_s00076g4	hypothetical protein	no	NW_011645633.1	+	no	-0.303	0.0514078	0.148812	MSTRG.2748.1	MSTRG.2748.2	16061	18161	15,8,7	7,9,11	4,3,4	3,0,1	198	149	0.617,0.401,0.324	0.501,1.0,0.751	0.447333	0.750667	no	yes	yes	no
RI_601	gene3908	AOL_s00076g4	hypothetical protein	no	NW_011645633.1	+	no	0.17	1	1	MSTRG.2748.2	MSTRG.2748.5	17316	18161	9,7,10	0,2,3	0,2,2	0,4,0	231	149	1.0,0.693,0.683	NA,0.244,1.0	0.792	0.622	yes	no	no	yes
RI_604	gene7231	AOL_s00097g48	hypothetical protein	no	NW_011645654.1	-	no	-0.039	0.305676	0.589568	MSTRG.5136.2	MSTRG.5136.3	223514	229080	4,9,4	1,0,0	17,20,29	0,0,4	298	149	0.667,1.0,1.0	1.0,1.0,0.784	0.889	0.928	no	yes	yes	no
RI_606	gene7231	AOL_s00097g48	hypothetical protein	no	NW_011645654.1	-	no	0.042	1	1	MSTRG.5136.2	MSTRG.5136.6	223514	229080	4,7,4	0,0,0	14,18,23	1,0,0	298	149	1.0,1.0,1.0	0.875,1.0,1.0	1	0.958333	yes	no	no	yes
RI_61	gene357	AOL_s00004g357	hypothetical protein	no	NW_011645561.1	-	no	0.024	0.634774	0.996584	MSTRG.259.4	rna357	1216151	1216330	134,125,195	60,92,58	40,42,67	15,30,34	219	149	0.603,0.48,0.696	0.645,0.488,0.573	0.593	0.568667	yes	no	no	yes
RI_610	gene6091	AOL_s00080g366	hypothetical protein	no	NW_011645637.1	+	no	0.276	1	1	MSTRG.4328.1	MSTRG.4328.2	1292152	1295559	0,2,0	0,0,0	1,3,2	3,0,0	237	149	NA,1.0,NA	0.173,1.0,1.0	1	0.724333	yes	no	no	yes
RI_611	gene609	AOL_s00004g610	hypothetical protein	no	NW_011645561.1	+	no	-0.007	1	1	MSTRG.449.3,MSTRG.449.5	MSTRG.449.1	2086833	2089453	2,2,0	1,1,0	1,0,1	0,0,3	207	149	0.59,0.59,NA	1.0,NA,0.194	0.59	0.597	no	yes	yes	no
RI_612	gene609	AOL_s00004g610	hypothetical protein	no	NW_011645561.1	+	no	0.076	0.0161372	0.0568468	MSTRG.449.2	MSTRG.449.1	2089153	2089702	28,28,42	2,0,2	45,53,45	10,1,4	217	149	0.906,1.0,0.935	0.755,0.973,0.885	0.947	0.871	yes	no	no	yes
RI_613	gene3042	AOL_s00054g376	hypothetical protein	no	NW_011645611.1	+	no	0.014	1	1	rna3042	MSTRG.2165.1	1201429	1201704	0,1,0	29,17,17	0,0,0	37,28,40	202	149	0.0,0.042,0.0	0.0,0.0,0.0	0.014	0	yes	no	no	yes
RI_619	gene11454	AOL_s00215g902	hypothetical protein	no	NW_011645772.1	-	no	-0.17	0.570363	0.91656	MSTRG.8074.5	MSTRG.8074.2,MSTRG.8074.1	3121584	3125595	7,3,6	10,16,22	2,3,1	1,4,3	216	149	0.326,0.115,0.158	0.58,0.341,0.187	0.199667	0.369333	no	yes	yes	no
RI_62	gene357	AOL_s00004g357	hypothetical protein	no	NW_011645561.1	-	no	0.05	0.475049	0.811582	MSTRG.259.1	MSTRG.259.4	1216151	1217606	152,108,203	80,174,105	52,67,54	35,52,82	229	149	0.553,0.288,0.557	0.492,0.456,0.3	0.466	0.416	yes	no	no	yes
RI_621	gene8066	AOL_s00110g26	hypothetical protein	no	NW_011645667.1	+	no	0.035	1	1	MSTRG.5719.3	MSTRG.5719.1,MSTRG.5719.2	76031	76538	13,12,10	0,0,0	14,2,17	0,0,1	298	149	1.0,1.0,1.0	1.0,1.0,0.895	1	0.965	yes	no	no	yes
RI_622	gene8066	AOL_s00110g26	hypothetical protein	no	NW_011645667.1	+	no	-0.037	0.769943	1	MSTRG.5719.3	MSTRG.5719.1,MSTRG.5719.2	76826	77134	14,18,9	3,12,8	1,8,7	2,6,0	298	149	0.7,0.429,0.36	0.2,0.4,1.0	0.496333	0.533333	no	yes	yes	no
RI_623	gene8066	AOL_s00110g26	hypothetical protein	no	NW_011645667.1	+	no	0.074	0.665939	1	MSTRG.5719.3,MSTRG.5719.2	MSTRG.5719.1	77204	77320	13,19,14	2,12,0	3,7,4	0,4,2	240	149	0.801,0.496,1.0	1.0,0.521,0.554	0.765667	0.691667	yes	no	no	yes
RI_624	gene10751	AOL_s00215g199	hypothetical protein	no	NW_011645772.1	-	no	-0.42	0.0614806	0.174127	MSTRG.7542.2	MSTRG.7542.4,rna10751	662719	663206	1,4,0	13,20,2	2,2,2	4,0,7	204	149	0.053,0.127,0.0	0.268,1.0,0.173	0.06	0.480333	no	yes	yes	no
RI_625	gene10751	AOL_s00215g199	hypothetical protein	no	NW_011645772.1	-	no	-0.147	0.226419	0.468501	MSTRG.7542.1	MSTRG.7542.4,rna10751	663074	663860	2,0,4	5,9,5	6,3,1	6,2,8	197	149	0.232,0.0,0.377	0.431,0.532,0.086	0.203	0.349667	no	yes	yes	no
RI_627	gene10074	AOL_s00193g113	hypothetical protein	no	NW_011645750.1	-	no	0.051	1	1	MSTRG.7082.4,MSTRG.7082.1	MSTRG.7082.6	388482	391340	4,5,3	0,0,0	11,15,22	0,0,2	298	149	1.0,1.0,1.0	1.0,1.0,0.846	1	0.948667	yes	no	no	yes
RI_629	gene7894	AOL_s00109g63	hypothetical protein	no	NW_011645666.1	-	no	0.075	1	1	MSTRG.5598.1	rna7894	226767	227309	1,0,2	2,1,1	0,0,2	2,0,2	214	149	0.258,0.0,0.582	0.0,NA,0.41	0.28	0.205	yes	no	no	yes
RI_63	gene3942	AOL_s00076g39	hypothetical protein	no	NW_011645633.1	+	no	0.061	0.544323	0.889809	MSTRG.2797.1	rna3942	190860	191002	2,11,1	0,65,0	6,2,7	8,0,3	238	149	1.0,0.096,1.0	0.32,1.0,0.594	0.698667	0.638	yes	no	no	yes
RI_630	gene9417	AOL_s00173g325	hypothetical protein	no	NW_011645730.1	+	no	0.253	1	1	MSTRG.6638.3	MSTRG.6638.4	1119738	1120752	0,0,3	0,1,0	0,11,2	2,8,4	217	149	NA,0.0,1.0	0.0,0.486,0.256	0.5	0.247333	yes	no	no	yes
RI_634	gene4452	AOL_s00076g550	hypothetical protein	no	NW_011645633.1	+	no	-0.224	0.0362258	0.110492	MSTRG.3186.1	rna4452	1892854	1893494	10,4,7	6,1,12	9,8,11	4,2,1	221	149	0.529,0.729,0.282	0.603,0.729,0.881	0.513333	0.737667	no	yes	yes	no
RI_637	gene4061	AOL_s00076g158	hypothetical protein	no	NW_011645633.1	+	no	0.011	0.123815	0.29775	MSTRG.2890.7	MSTRG.2890.4	596101	596913	92,38,82	2,8,3	213,83,490	21,4,56	298	149	0.958,0.704,0.932	0.835,0.912,0.814	0.864667	0.853667	yes	no	no	yes
RI_64	gene3942	AOL_s00076g39	hypothetical protein	no	NW_011645633.1	+	no	0.199	0.101121	0.260048	MSTRG.2797.2	rna3942	190992	191104	2,7,7	0,68,0	3,1,4	13,0,5	234	149	1.0,0.062,1.0	0.128,1.0,0.337	0.687333	0.488333	yes	no	no	yes
RI_644	gene6231	AOL_s00081g62	hypothetical protein	no	NW_011645638.1	-	no	0.005	0.540654	0.885509	MSTRG.4430.2	MSTRG.4430.1	221728	224220	2,1,23	11,14,108	6,2,24	48,14,144	223	149	0.108,0.046,0.125	0.077,0.087,0.1	0.093	0.088	yes	no	no	yes
RI_645	gene6231	AOL_s00081g62	hypothetical protein	no	NW_011645638.1	-	no	0.062	0.0942034	0.246345	MSTRG.4430.2	MSTRG.4430.3,MSTRG.4430.1	224291	225372	13,10,93	20,22,211	33,24,125	148,38,438	201	149	0.325,0.252,0.246	0.142,0.319,0.175	0.274333	0.212	yes	no	no	yes
RI_648	gene11422	AOL_s00215g870	hypothetical protein	no	NW_011645772.1	+	no	-0.028	0.381814	0.690342	MSTRG.8051.1	MSTRG.8051.2	2987152	2987514	70,23,65	3,0,1	8,8,3	0,0,0	231	149	0.938,1.0,0.977	1.0,1.0,1.0	0.971667	1	no	yes	yes	no
RI_65	gene4175	AOL_s00076g272	hypothetical protein	no	NW_011645633.1	+	no	-0.004	0.321483	0.614182	MSTRG.2979.2	MSTRG.2979.1	969150	973521	4,6,3	0,2,0	10,1,13	1,0,2	242	149	1.0,0.649,1.0	0.86,1.0,0.8	0.883	0.886667	no	yes	yes	no
RI_650	gene4995	AOL_s00078g382	hypothetical protein	no	NW_011645635.1	-	no	-0.216	1	1	MSTRG.3551.3	MSTRG.3551.2	1268442	1269445	1,1,5	0,1,0	1,2,1	0,0,0	273	149	1.0,0.353,1.0	1.0,1.0,1.0	0.784333	1	no	yes	yes	no
RI_651	gene4995	AOL_s00078g382	hypothetical protein	no	NW_011645635.1	-	no	-0.333	1	1	MSTRG.3551.3	MSTRG.3551.1,MSTRG.3551.5	1268442	1269445	2,0,1	0,1,0	2,2,0	0,0,0	226	149	1.0,0.0,1.0	1.0,1.0,NA	0.666667	1	no	yes	yes	no
RI_652	gene5862	AOL_s00080g137	hypothetical protein	no	NW_011645637.1	-	no	0	1	1	MSTRG.4161.2,MSTRG.4161.5,MSTRG.4161.4,rna5862	MSTRG.4161.1	510275	511073	70,81,85	1,0,0	71,53,114	1,0,0	208	149	0.98,1.0,1.0	0.981,1.0,1.0	0.993333	0.993667	no_difference	no_difference	no_difference	no_difference
RI_653	gene494	AOL_s00004g495	hypothetical protein	no	NW_011645561.1	+	no	-0.057	1	1	MSTRG.369.1	MSTRG.369.2	1669684	1671937	25,12,17	1,1,0	0,0,3	0,0,0	229	149	0.942,0.886,1.0	NA,NA,1.0	0.942667	1	no	yes	yes	no
RI_655	gene5108	AOL_s00078g495	hypothetical protein	no	NW_011645635.1	-	no	-0.287	1	1	MSTRG.3634.1	MSTRG.3634.2	1706203	1706477	1,0,0	6,1,0	0,1,0	2,0,1	244	149	0.092,0.0,NA	0.0,1.0,0.0	0.046	0.333333	no	yes	yes	no
RI_656	gene8251	AOL_s00110g211	hypothetical protein	no	NW_011645667.1	-	no	0.397	1	1	MSTRG.5857.2	MSTRG.5857.1	763101	764504	6,0,4	0,0,1	0,2,4	3,2,0	230	149	1.0,NA,0.722	0.0,0.393,1.0	0.861	0.464333	yes	no	no	yes
RI_657	gene1132	AOL_s00006g473	hypothetical protein	no	NW_011645563.1	-	no	0.005	1	1	rna1132	MSTRG.835.1	1545563	1545762	0,0,1	5,1,13	1,0,0	19,12,7	220	149	0.0,0.0,0.05	0.034,0.0,0.0	0.0166667	0.0113333	yes	no	no	yes
RI_658	gene508	AOL_s00004g509	hypothetical protein	no	NW_011645561.1	-	no	-0.027	0.146857	0.338292	MSTRG.381.1	rna508	1703797	1703921	9,7,7	101,140,65	6,3,16	65,75,60	216	149	0.058,0.033,0.069	0.06,0.027,0.155	0.0533333	0.0806667	no	yes	yes	no
RI_66	gene4175	AOL_s00076g272	hypothetical protein	no	NW_011645633.1	+	no	-0.07	1	1	MSTRG.2979.5,MSTRG.2979.6,MSTRG.2979.7	MSTRG.2979.8	973656	974952	16,13,15	0,0,2	19,12,20	0,0,0	298	149	1.0,1.0,0.789	1.0,1.0,1.0	0.929667	1	no	yes	yes	no
RI_663	gene10120	AOL_s00193g159	hypothetical protein	no	NW_011645750.1	-	no	-0.095	1	1	MSTRG.7125.1	MSTRG.7125.2	593271	595256	5,14,13	1,0,0	13,9,9	0,0,0	298	149	0.714,1.0,1.0	1.0,1.0,1.0	0.904667	1	no	yes	yes	no
RI_667	gene4190	AOL_s00076g287	hypothetical protein	yes	NW_011645633.1	-	no	0.086	0.610265	0.969713	MSTRG.2997.1	MSTRG.2997.3	1063401	1066800	8,7,4	0,0,0	14,5,13	0,0,3	226	149	1.0,1.0,1.0	1.0,1.0,0.741	1	0.913667	yes	no	no	yes
RI_67	gene4175	AOL_s00076g272	hypothetical protein	no	NW_011645633.1	+	no	-0.033	1	1	MSTRG.2979.5,MSTRG.2979.6,MSTRG.2979.7	MSTRG.2979.2,MSTRG.2979.4	973656	974952	15,13,18	0,0,1	21,26,26	0,0,0	298	149	1.0,1.0,0.9	1.0,1.0,1.0	0.966667	1	no	yes	yes	no
RI_674	gene1270	AOL_s00007g19	hypothetical protein	no	NW_011645564.1	-	no	-0.089	0.252711	0.510512	MSTRG.901.3	MSTRG.901.1	62013	62601	15,16,20	27,35,29	36,22,13	45,40,10	207	149	0.286,0.248,0.332	0.365,0.284,0.483	0.288667	0.377333	no	yes	yes	no
RI_675	gene4635	AOL_s00078g22	hypothetical protein	no	NW_011645635.1	+	no	-0.07	0.66596	1	MSTRG.3292.2	MSTRG.3292.3	88440	88996	4,0,4	0,2,1	6,5,4	5,1,1	226	149	1.0,0.0,0.725	0.442,0.767,0.725	0.575	0.644667	no	yes	yes	no
RI_677	gene438	AOL_s00004g439	hypothetical protein	no	NW_011645561.1	+	no	-0.025	0.635918	0.997461	MSTRG.317.1	MSTRG.317.2	1498115	1499064	64,61,51	9,20,13	95,108,103	27,19,17	227	149	0.824,0.667,0.72	0.698,0.789,0.799	0.737	0.762	no	yes	yes	no
RI_679	gene7302	AOL_s00097g119	hypothetical protein	no	NW_011645654.1	-	no	-0.108	0.105953	0.26763	MSTRG.5182.3	rna7302	439198	440155	13,14,16	19,17,35	19,21,19	27,15,18	203	149	0.334,0.377,0.251	0.341,0.507,0.437	0.320667	0.428333	no	yes	yes	no
RI_68	gene4175	AOL_s00076g272	hypothetical protein	no	NW_011645633.1	+	no	0.049	0.0149162	0.0532839	MSTRG.2979.5,MSTRG.2979.6,MSTRG.2979.7	MSTRG.2979.9	973656	974952	10,13,16	2,0,0	16,25,23	1,5,1	223	149	0.77,1.0,1.0	0.914,0.77,0.939	0.923333	0.874333	yes	no	no	yes
RI_682	gene5360	AOL_s00079g135	hypothetical protein	no	NW_011645636.1	-	no	-0.483	1	1	MSTRG.3791.1	rna5360	383748	384435	1,4,2	5,0,2	1,0,3	0,0,0	203	149	0.128,1.0,0.423	1.0,NA,1.0	0.517	1	no	yes	yes	no
RI_683	gene8463	AOL_s00112g83	hypothetical protein	no	NW_011645669.1	-	no	0.273	0.064584	0.18141	MSTRG.5979.3	MSTRG.5979.4	283688	285870	4,5,6	0,0,3	3,11,2	2,0,3	295	149	1.0,1.0,0.503	0.431,1.0,0.252	0.834333	0.561	yes	no	no	yes
RI_684	gene8463	AOL_s00112g83	hypothetical protein	no	NW_011645669.1	-	no	0.291	1	1	MSTRG.5979.5,MSTRG.5979.4,MSTRG.5979.6	MSTRG.5979.7,MSTRG.5979.8	285584	285870	0,2,5	0,0,0	3,2,0	0,2,0	208	149	NA,1.0,1.0	1.0,0.417,NA	1	0.7085	yes	no	no	yes
RI_685	gene252	AOL_s00004g252	hypothetical protein	no	NW_011645561.1	+	no	0.333	0.412281	0.736062	MSTRG.187.3	rna252	856155	856500	0,2,0	4,0,5	0,0,0	6,3,9	298	149	0.0,1.0,0.0	0.0,0.0,0.0	0.333333	0	yes	no	no	yes
RI_687	gene5327	AOL_s00079g102	hypothetical protein	no	NW_011645636.1	-	no	-0.078	1	1	MSTRG.3776.2	rna5327	294882	296782	0,0,3	1,0,1	0,0,2	0,0,2	204	149	0.0,NA,0.687	NA,NA,0.422	0.3435	0.422	no	yes	yes	no
RI_688	gene5633	AOL_s00079g408	hypothetical protein	no	NW_011645636.1	-	no	0.439	0.320184	0.612698	MSTRG.4002.3,MSTRG.4002.6	MSTRG.4002.4	1348424	1349045	3,11,6	0,0,1	3,2,1	1,1,1	298	149	1.0,1.0,0.75	0.6,0.5,0.333	0.916667	0.477667	yes	no	no	yes
RI_689	gene5633	AOL_s00079g408	hypothetical protein	no	NW_011645636.1	-	no	-0.053	0.905408	1	MSTRG.4002.7	MSTRG.4002.3,MSTRG.4002.6	1348424	1349324	1,3,0	1,9,2	1,2,1	3,7,1	224	149	0.399,0.181,0.0	0.181,0.16,0.399	0.193333	0.246667	no	yes	yes	no
RI_690	gene5633	AOL_s00079g408	hypothetical protein	no	NW_011645636.1	-	no	-0.109	0.304736	0.589088	MSTRG.4002.9	MSTRG.4002.1,MSTRG.4002.3,MSTRG.4002.2,MSTRG.4002.5,MSTRG.4002.4	1349121	1352241	1,1,1	7,12,3	2,0,1	1,5,8	224	149	0.087,0.053,0.181	0.571,0.0,0.077	0.107	0.216	no	yes	yes	no
RI_691	gene5633	AOL_s00079g408	hypothetical protein	no	NW_011645636.1	-	no	0.247	0.0835612	0.224012	MSTRG.4002.1,MSTRG.4002.3,MSTRG.4002.2,MSTRG.4002.5,MSTRG.4002.4,MSTRG.4002.7	MSTRG.4002.6	1349400	1352241	15,23,10	0,5,0	4,17,4	1,4,2	236	149	1.0,0.744,1.0	0.716,0.729,0.558	0.914667	0.667667	yes	no	no	yes
RI_692	gene5633	AOL_s00079g408	hypothetical protein	no	NW_011645636.1	-	no	0	0.988494	1	MSTRG.4002.1	MSTRG.4002.2	1352332	1353076	415,1648,615	93,355,168	250,232,187	57,59,43	208	149	0.762,0.769,0.724	0.759,0.738,0.757	0.751667	0.751333	no_difference	no_difference	no_difference	no_difference
RI_693	gene7313	AOL_s00097g130	hypothetical protein	no	NW_011645654.1	+	no	0.048	0.86858	1	MSTRG.5191.3,MSTRG.5191.2	MSTRG.5191.4	471433	471844	16,26,25	2,5,3	26,13,20	0,7,4	222	149	0.843,0.777,0.848	1.0,0.555,0.77	0.822667	0.775	yes	no	no	yes
RI_695	gene7313	AOL_s00097g130	hypothetical protein	no	NW_011645654.1	+	no	0.107	0.29608	0.577594	MSTRG.5191.1	MSTRG.5191.4	473258	473953	12,22,20	0,0,0	23,22,17	0,1,3	272	149	1.0,1.0,1.0	1.0,0.923,0.756	1	0.893	yes	no	no	yes
RI_696	gene2676	AOL_s00054g10	hypothetical protein	no	NW_011645611.1	+	no	0.069	0.757862	1	MSTRG.1956.7	MSTRG.1956.1	16479	16673	12,10,13	0,3,2	6,12,4	0,1,4	261	149	1.0,0.656,0.788	1.0,0.873,0.363	0.814667	0.745333	yes	no	no	yes
RI_698	gene2676	AOL_s00054g10	hypothetical protein	no	NW_011645611.1	+	no	0.081	0.15363	0.351125	MSTRG.1956.9	MSTRG.1956.11,MSTRG.1956.10	16095	17240	47,64,45	0,5,7	48,51,36	19,0,5	214	149	1.0,0.899,0.817	0.638,1.0,0.834	0.905333	0.824	yes	no	no	yes
RI_699	gene2676	AOL_s00054g10	hypothetical protein	no	NW_011645611.1	+	no	-0.018	1	1	MSTRG.1956.6	MSTRG.1956.1	16479	17240	36,47,39	1,0,0	46,41,32	0,0,0	298	149	0.947,1.0,1.0	1.0,1.0,1.0	0.982333	1	no	yes	yes	no
RI_7	gene8468	AOL_s00112g88	hypothetical protein	no	NW_011645669.1	+	no	-0.067	0.0570838	0.163852	MSTRG.5996.2	rna8468	303052	303370	11,15,17	36,42,69	35,14,20	42,37,63	287	149	0.137,0.156,0.113	0.302,0.164,0.141	0.135333	0.202333	no	yes	yes	no
RI_700	gene2676	AOL_s00054g10	hypothetical protein	yes	NW_011645611.1	+	no	0.024	1	1	MSTRG.1956.11,MSTRG.1956.10	MSTRG.1956.9	19610	21490	40,92,39	0,4,0	14,38,46	1,1,0	215	149	1.0,0.941,1.0	0.907,0.963,1.0	0.980333	0.956667	yes	no	no	yes
RI_701	gene9648	AOL_s00188g49	hypothetical protein	yes	NW_011645745.1	+	no	0.115	0.897863	1	MSTRG.6763.8	MSTRG.6763.9	111125	112542	1,0,7	2,2,0	4,2,3	3,5,6	239	149	0.238,0.0,1.0	0.454,0.2,0.238	0.412667	0.297333	yes	no	no	yes
RI_703	gene9648	AOL_s00188g49	hypothetical protein	no	NW_011645745.1	+	no	0.104	0.2189	0.457011	MSTRG.6763.3,MSTRG.6763.10	MSTRG.6763.9,MSTRG.6763.8,rna9648,MSTRG.6763.11	114480	114621	27,28,22	18,12,19	45,23,26	21,31,38	223	149	0.501,0.609,0.436	0.589,0.331,0.314	0.515333	0.411333	yes	no	no	yes
RI_705	gene4295	AOL_s00076g393	hypothetical protein	no	NW_011645633.1	-	no	-0.211	0.0582556	0.166375	MSTRG.3077.23	MSTRG.3077.22,MSTRG.3077.21	1399697	1400227	31,30,46	17,20,15	19,13,15	3,1,7	298	149	0.477,0.429,0.605	0.76,0.867,0.517	0.503667	0.714667	no	yes	yes	no
RI_707	gene6651	AOL_s00083g122	hypothetical protein	no	NW_011645640.1	-	no	0.083	0.13309	0.31299	MSTRG.4750.2	MSTRG.4750.3,MSTRG.4750.1	429814	432042	240,78,343	103,36,88	63,57,49	19,36,36	262	149	0.57,0.552,0.689	0.653,0.474,0.436	0.603667	0.521	yes	no	no	yes
RI_708	gene6914	AOL_s00083g385	hypothetical protein	yes	NW_011645640.1	+	no	-0.142	0.125262	0.299539	MSTRG.4940.2	MSTRG.4940.1	1345514	1347845	8,4,5	8,4,9	6,4,15	5,4,5	290	149	0.339,0.339,0.222	0.381,0.339,0.607	0.3	0.442333	no	yes	yes	no
RI_710	gene2647	AOL_s00043g811	hypothetical protein	no	NW_011645600.1	-	no	0.108	0.311105	0.598685	MSTRG.1883.4	MSTRG.1883.3	2759109	2761476	6,6,15	2,3,5	8,15,8	5,5,8	238	149	0.653,0.556,0.653	0.5,0.653,0.385	0.620667	0.512667	yes	no	no	yes
RI_714	gene2982	AOL_s00054g316	hypothetical protein	no	NW_011645611.1	+	no	0	0.771088	1	MSTRG.2120.1	MSTRG.2120.2	981639	982452	12,27,15	3,9,1	16,16,24	5,5,1	240	149	0.713,0.651,0.903	0.665,0.665,0.937	0.755667	0.755667	no_difference	no_difference	no_difference	no_difference
RI_715	gene2982	AOL_s00054g316	hypothetical protein	no	NW_011645611.1	+	no	-0.049	0.33217	0.625111	MSTRG.2120.1	rna2982	981639	982452	12,27,13	1,2,3	16,14,22	1,3,0	236	149	0.883,0.895,0.732	0.91,0.747,1.0	0.836667	0.885667	no	yes	yes	no
RI_718	gene2201	AOL_s00043g365	hypothetical protein	no	NW_011645600.1	+	no	0.043	0.925278	1	MSTRG.1532.2	MSTRG.1532.1	1180511	1181905	15,45,17	0,0,0	59,63,37	0,0,4	204	149	1.0,1.0,1.0	1.0,1.0,0.871	1	0.957	yes	no	no	yes
RI_72	gene4175	AOL_s00076g272	hypothetical protein	no	NW_011645633.1	+	no	0.017	1	1	MSTRG.2979.1,MSTRG.2979.2,MSTRG.2979.4,MSTRG.2979.6,MSTRG.2979.7,MSTRG.2979.9	MSTRG.2979.8	975234	975653	36,34,76	0,0,0	38,36,48	0,1,0	286	149	1.0,1.0,1.0	1.0,0.949,1.0	1	0.983	yes	no	no	yes
RI_721	gene5519	AOL_s00079g294	hypothetical protein	no	NW_011645636.1	+	no	-0.007	0.7432	1	MSTRG.3915.1	MSTRG.3915.4	913151	913678	44,44,57	1,2,1	48,75,63	0,2,3	298	149	0.957,0.917,0.966	1.0,0.949,0.913	0.946667	0.954	no	yes	yes	no
RI_722	gene5519	AOL_s00079g294	hypothetical protein	yes	NW_011645636.1	+	no	-0.076	0.334497	0.628796	MSTRG.3915.4,MSTRG.3915.2	MSTRG.3915.1,MSTRG.3915.3	913763	917078	49,25,41	12,18,18	45,47,54	17,16,13	298	149	0.671,0.41,0.532	0.57,0.595,0.675	0.537667	0.613333	no	yes	yes	no
RI_725	gene42	AOL_s00004g42	hypothetical protein	no	NW_011645561.1	-	no	0.035	0.775062	1	MSTRG.33.1	MSTRG.33.2	145329	148672	22,65,36	0,4,0	27,27,46	3,1,0	210	149	1.0,0.92,1.0	0.865,0.95,1.0	0.973333	0.938333	yes	no	no	yes
RI_726	gene42	AOL_s00004g42	hypothetical protein	no	NW_011645561.1	-	no	-0.037	1	1	MSTRG.33.1	MSTRG.33.2	149593	152016	10,32,6	0,2,0	5,12,14	0,0,0	298	149	1.0,0.889,1.0	1.0,1.0,1.0	0.963	1	no	yes	yes	no
RI_728	gene1500	AOL_s00007g249	hypothetical protein	no	NW_011645564.1	-	no	0.304	0.410742	0.734852	MSTRG.1060.2	rna1500,MSTRG.1060.1	895557	896343	1,2,0	0,3,7	1,0,0	1,5,1	252	149	1.0,0.283,0.0	0.372,0.0,0.0	0.427667	0.124	yes	no	no	yes
RI_731	gene9162	AOL_s00173g70	hypothetical protein	no	NW_011645730.1	+	no	-0.113	1	1	MSTRG.6434.4	MSTRG.6434.1	222586	224932	3,2,3	1,0,0	13,17,15	0,0,0	229	149	0.661,1.0,1.0	1.0,1.0,1.0	0.887	1	no	yes	yes	no
RI_732	gene5781	AOL_s00080g56	hypothetical protein	no	NW_011645637.1	+	no	0.711	1	1	MSTRG.4095.3	MSTRG.4095.1	187715	187815	1,0,1	0,0,1	0,0,0	1,1,3	205	149	1.0,NA,0.421	0.0,0.0,0.0	0.7105	0	yes	no	no	yes
RI_733	gene5781	AOL_s00080g56	hypothetical protein	no	NW_011645637.1	+	no	-0.237	1	1	MSTRG.4095.3	MSTRG.4095.1	189082	190824	1,0,1	1,0,2	1,4,0	0,1,1	205	149	0.421,NA,0.267	1.0,0.744,0.0	0.344	0.581333	no	yes	yes	no
RI_734	gene3665	AOL_s00075g4	hypothetical protein	no	NW_011645632.1	-	no	-0.156	0.0184395	0.0632581	rna3665	MSTRG.2600.1	22174	22700	0,0,1	7,11,11	1,0,4	3,6,6	199	149	0.0,0.0,0.064	0.2,0.0,0.333	0.0213333	0.177667	no	yes	yes	no
RI_736	gene2777	AOL_s00054g111	hypothetical protein	no	NW_011645611.1	+	no	0.074	0.117565	0.288414	MSTRG.1981.3	MSTRG.1981.2	307833	310944	67,51,61	14,15,9	73,48,58	24,16,16	207	149	0.775,0.71,0.83	0.686,0.683,0.723	0.771667	0.697333	yes	no	no	yes
RI_737	gene10921	AOL_s00215g369	hypothetical protein	no	NW_011645772.1	+	no	0.201	1	1	MSTRG.7649.1	MSTRG.7649.5	1217344	1218095	2,2,3	0,0,0	1,2,1	0,0,1	225	149	1.0,1.0,1.0	1.0,1.0,0.398	1	0.799333	yes	no	no	yes
RI_738	gene6494	AOL_s00081g327	hypothetical protein	no	NW_011645638.1	+	no	-0.249	0.0317209	0.0990553	MSTRG.4626.1	MSTRG.4626.2	1126811	1128287	16,13,32	6,14,14	6,6,8	1,1,2	298	149	0.571,0.317,0.533	0.75,0.75,0.667	0.473667	0.722333	no	yes	yes	no
RI_739	gene5332	AOL_s00079g107	hypothetical protein	no	NW_011645636.1	+	no	0.114	0.142244	0.329968	MSTRG.3773.1	MSTRG.3773.2	310892	312562	0,3,2	1,0,0	3,0,1	1,2,0	231	149	0.0,1.0,1.0	0.659,0.0,1.0	0.666667	0.553	yes	no	no	yes
RI_742	gene10746	AOL_s00215g194	hypothetical protein	no	NW_011645772.1	-	no	-0.129	0.185855	0.404704	MSTRG.7535.3	MSTRG.7535.1,MSTRG.7535.4	643838	644613	22,24,24	7,11,5	23,18,21	1,8,3	298	149	0.611,0.522,0.706	0.92,0.529,0.778	0.613	0.742333	no	yes	yes	no
RI_744	gene8459	AOL_s00112g79	hypothetical protein	no	NW_011645669.1	+	no	0.251	0.175056	0.389105	MSTRG.5976.2	rna8459	276186	276367	19,38,8	2,0,119	32,37,29	211,197,1	225	149	0.863,1.0,0.043	0.091,0.111,0.951	0.635333	0.384333	yes	no	no	yes
RI_745	gene7716	AOL_s00097g533	hypothetical protein	no	NW_011645654.1	+	no	-0.134	0.833376	1	MSTRG.5482.2	MSTRG.5482.3	1833464	1835522	8,6,11	0,1,2	42,31,22	0,2,0	298	149	1.0,0.75,0.733	1.0,0.886,1.0	0.827667	0.962	no	yes	yes	no
RI_747	gene7697	AOL_s00097g514	hypothetical protein	no	NW_011645654.1	+	no	-0.53	0.0486066	0.142151	MSTRG.5464.2	MSTRG.5464.3	1765997	1766605	1,0,3	1,2,0	1,1,3	0,0,0	215	149	0.409,0.0,1.0	1.0,1.0,1.0	0.469667	1	no	yes	yes	no
RI_749	gene5058	AOL_s00078g445	hypothetical protein	no	NW_011645635.1	+	no	-0.202	0.407076	0.729059	MSTRG.3593.1	rna5058	1515774	1516334	2,0,1	0,1,0	12,20,10	1,1,2	213	149	1.0,0.0,1.0	0.894,0.933,0.778	0.666667	0.868333	no	yes	yes	no
RI_750	gene11121	AOL_s00215g569	hypothetical protein	no	NW_011645772.1	+	no	-0.031	0.161811	0.365899	MSTRG.7819.1,MSTRG.7819.2	MSTRG.7819.3	1924643	1928702	62,40,96	6,0,6	14,31,44	0,1,3	298	149	0.838,1.0,0.889	1.0,0.939,0.88	0.909	0.939667	no	yes	yes	no
RI_751	gene11121	AOL_s00215g569	hypothetical protein	no	NW_011645772.1	+	no	0.062	0.169489	0.379237	MSTRG.7819.1	MSTRG.7819.2	1928924	1931147	182,233,151	50,27,43	117,122,121	42,29,33	298	149	0.645,0.812,0.637	0.582,0.678,0.647	0.698	0.635667	yes	no	no	yes
RI_752	gene6165	AOL_s00080g440	hypothetical protein	yes	NW_011645637.1	+	no	-0.072	0.729677	1	MSTRG.4378.1	MSTRG.4378.2	1570748	1572800	2,6,5	2,2,0	18,14,18	4,1,7	236	149	0.387,0.654,1.0	0.74,0.898,0.619	0.680333	0.752333	no	yes	yes	no
RI_754	gene9741	AOL_s00188g143	hypothetical protein	no	NW_011645745.1	+	no	-0.147	0.0421086	0.125736	MSTRG.6866.2	MSTRG.6866.1	461750	465742	3,0,0	0,1,2	2,2,4	3,2,1	221	149	1.0,0.0,0.0	0.31,0.403,0.729	0.333333	0.480667	no	yes	yes	no
RI_755	gene7906	AOL_s00109g75	hypothetical protein	no	NW_011645666.1	+	no	0.087	1	1	MSTRG.5608.1	rna7906	263458	264634	0,0,6	7,0,0	1,0,2	2,3,0	236	149	0.0,NA,1.0	0.24,0.0,1.0	0.5	0.413333	yes	no	no	yes
RI_757	gene4715	AOL_s00078g102	hypothetical protein	no	NW_011645635.1	-	no	1	1	1	MSTRG.3348.2	MSTRG.3348.5	331895	336195	2,1,0	0,0,0	0,0,0	0,2,0	298	149	1.0,1.0,NA	NA,0.0,NA	1	0	yes	no	no	yes
RI_759	gene4715	AOL_s00078g102	hypothetical protein	no	NW_011645635.1	-	no	-0.02	1	1	MSTRG.3348.4	MSTRG.3348.5	333807	338997	31,32,31	0,1,0	43,18,32	0,0,0	298	149	1.0,0.941,1.0	1.0,1.0,1.0	0.980333	1	no	yes	yes	no
RI_76	gene7036	AOL_s00083g507	hypothetical protein	no	NW_011645640.1	-	no	-0.037	0.507471	0.84496	MSTRG.5025.9	MSTRG.5025.8	1745523	1746187	169,222,186	73,117,67	131,109,145	35,74,41	298	149	0.537,0.487,0.581	0.652,0.424,0.639	0.535	0.571667	no	yes	yes	no
RI_760	gene1346	AOL_s00007g95	hypothetical protein	no	NW_011645564.1	-	no	0.272	0.121393	0.294837	MSTRG.955.1	MSTRG.955.2	303940	305170	10,4,18	0,0,4	13,4,16	2,4,3	262	149	1.0,1.0,0.719	0.787,0.363,0.752	0.906333	0.634	yes	no	no	yes
RI_763	gene1916	AOL_s00043g79	hypothetical protein	no	NW_011645600.1	+	no	0.377	0.0233464	0.0772925	MSTRG.1367.1	MSTRG.1367.2	254261	256831	5,7,3	2,0,2	1,2,9	2,5,5	252	149	0.596,1.0,0.47	0.228,0.191,0.516	0.688667	0.311667	yes	no	no	yes
RI_767	gene11259	AOL_s00215g707	hypothetical protein	no	NW_011645772.1	+	no	-0.217	1	1	MSTRG.7934.1	MSTRG.7934.2	2400772	2401716	1,0,2	0,0,1	1,0,1	0,0,0	228	149	1.0,NA,0.567	1.0,NA,1.0	0.7835	1	no	yes	yes	no
RI_769	gene1272	AOL_s00007g21	hypothetical protein	no	NW_011645564.1	+	no	-0.012	0.170253	0.380448	rna1272	MSTRG.900.2	69132	70169	9,13,27	1,3,0	52,44,30	10,3,1	263	149	0.836,0.711,1.0	0.747,0.893,0.944	0.849	0.861333	no	yes	yes	no
RI_770	gene1804	AOL_s00007g554	hypothetical protein	yes	NW_011645564.1	+	no	-0.006	0.856301	1	MSTRG.1320.5,MSTRG.1320.9	MSTRG.1320.10,MSTRG.1320.7,MSTRG.1320.8	1948523	1949673	131,127,120	14,5,26	77,75,74	6,16,4	233	149	0.857,0.942,0.747	0.891,0.75,0.922	0.848667	0.854333	no	yes	yes	no
RI_773	gene2873	AOL_s00054g207	hypothetical protein	no	NW_011645611.1	-	no	-0.236	0.0414692	0.124262	MSTRG.2048.6	MSTRG.2048.4	611169	618707	10,60,17	10,20,3	27,27,33	0,10,4	298	149	0.333,0.6,0.739	1.0,0.574,0.805	0.557333	0.793	no	yes	yes	no
RI_775	gene10303	AOL_s00210g151	hypothetical protein	no	NW_011645767.1	+	no	-0.296	0.0804465	0.21841	MSTRG.7243.1	MSTRG.7243.2	562726	563450	2,2,5	2,5,6	3,6,6	2,0,7	211	149	0.414,0.22,0.37	0.514,1.0,0.377	0.334667	0.630333	no	yes	yes	no
RI_776	gene7887	AOL_s00109g56	hypothetical protein	no	NW_011645666.1	-	no	-0.369	1	1	MSTRG.5597.1	rna7887	204247	205200	0,2,0	0,2,3	0,1,1	0,5,0	260	149	NA,0.364,0.0	NA,0.103,1.0	0.182	0.5515	no	yes	yes	no
RI_777	gene288	AOL_s00004g288	hypothetical protein	no	NW_011645561.1	-	no	0.028	1	1	MSTRG.213.4	MSTRG.213.1	978856	979647	46,70,55	0,0,0	35,43,46	0,2,0	298	149	1.0,1.0,1.0	1.0,0.915,1.0	1	0.971667	yes	no	no	yes
RI_779	gene1444	AOL_s00007g193	hypothetical protein	no	NW_011645564.1	-	no	-0.069	0.126038	0.300973	MSTRG.1025.1,MSTRG.1025.7,MSTRG.1025.6	MSTRG.1025.3,MSTRG.1025.5	724505	726200	152,100,117	9,23,5	125,183,221	3,20,8	298	149	0.894,0.685,0.921	0.954,0.821,0.932	0.833333	0.902333	no	yes	yes	no
RI_78	gene8530	AOL_s00117g17	hypothetical protein	no	NW_011645674.1	-	no	-0.022	0.51694	0.855711	MSTRG.6027.1	MSTRG.6027.3	70106	71679	4,1,3	0,0,1	5,4,12	0,0,3	286	149	1.0,1.0,0.61	1.0,1.0,0.676	0.87	0.892	no	yes	yes	no
RI_780	gene1444	AOL_s00007g193	hypothetical protein	no	NW_011645564.1	-	no	-0.018	0.839218	1	MSTRG.1025.1,MSTRG.1025.7,MSTRG.1025.6	MSTRG.1025.2,MSTRG.1025.4	724505	726200	147,100,118	0,13,12	125,183,222	5,18,10	298	149	1.0,0.794,0.831	0.926,0.836,0.917	0.875	0.893	no	yes	yes	no
RI_781	gene1444	AOL_s00007g193	hypothetical protein	no	NW_011645564.1	-	no	0.016	0.769691	1	MSTRG.1025.6	MSTRG.1025.7	726303	726975	14,12,9	24,66,26	9,14,30	43,41,75	298	149	0.226,0.083,0.148	0.095,0.146,0.167	0.152333	0.136	yes	no	no	yes
RI_783	gene1444	AOL_s00007g193	hypothetical protein	no	NW_011645564.1	-	no	-0.658	1	1	MSTRG.1025.2	MSTRG.1025.4	726864	727482	0,0,0	0,0,1	2,1,5	2,0,3	203	149	NA,NA,0.0	0.423,1.0,0.55	0	0.657667	no	yes	yes	no
RI_786	gene1704	AOL_s00007g453	hypothetical protein	no	NW_011645564.1	-	no	-0.305	1	1	MSTRG.1219.2	MSTRG.1219.5,rna1704	1625790	1625930	1,2,0	143,16,0	1,1,1	42,0,26	211	149	0.005,0.081,NA	0.017,1.0,0.026	0.043	0.347667	no	yes	yes	no
RI_788	gene7020	AOL_s00083g491	hypothetical protein	no	NW_011645640.1	+	no	-0.17	0.140472	0.3263	MSTRG.5038.3	MSTRG.5038.4	1689243	1692914	5,6,9	0,4,0	4,13,4	0,0,0	233	149	1.0,0.49,1.0	1.0,1.0,1.0	0.83	1	no	yes	yes	no
RI_790	gene7020	AOL_s00083g491	hypothetical protein	no	NW_011645640.1	+	no	0.002	0.948616	1	MSTRG.5038.9,MSTRG.5038.10	MSTRG.5038.3	1704366	1706545	6,2,11	0,0,4	23,46,47	2,6,2	283	149	1.0,1.0,0.591	0.858,0.801,0.925	0.863667	0.861333	yes	no	no	yes
RI_792	gene3112	AOL_s00054g446	hypothetical protein	no	NW_011645611.1	-	no	0.142	1	1	MSTRG.2226.2	MSTRG.2226.3	1448235	1454361	9,9,12	0,0,0	3,4,5	0,2,0	222	149	1.0,1.0,1.0	1.0,0.573,1.0	1	0.857667	yes	no	no	yes
RI_796	gene943	AOL_s00006g284	hypothetical protein	no	NW_011645563.1	-	no	-0.117	1	1	MSTRG.696.3	MSTRG.696.2	898373	898771	1,0,5	7,2,8	1,0,1	1,0,8	203	149	0.095,0.0,0.314	0.423,NA,0.084	0.136333	0.2535	no	yes	yes	no
RI_797	gene1358	AOL_s00007g107	hypothetical protein	yes	NW_011645564.1	+	no	0.069	1	1	MSTRG.960.4,MSTRG.960.2	MSTRG.960.6	387108	387592	10,10,15	0,0,0	1,3,6	0,0,1	233	149	1.0,1.0,1.0	1.0,1.0,0.793	1	0.931	yes	no	no	yes
RI_798	gene1358	AOL_s00007g107	hypothetical protein	no	NW_011645564.1	+	no	-0.064	0.762972	1	rna1358	MSTRG.960.6,MSTRG.960.3	387565	388278	16,13,39	9,12,12	7,9,8	3,6,2	298	149	0.471,0.351,0.619	0.538,0.429,0.667	0.480333	0.544667	no	yes	yes	no
RI_80	gene1051	AOL_s00006g392	hypothetical protein	no	NW_011645563.1	+	no	0.016	0.5012	0.83697	rna1051	MSTRG.777.1	1293315	1294749	36,73,24	0,3,0	34,37,42	0,0,3	288	149	1.0,0.926,1.0	1.0,1.0,0.879	0.975333	0.959667	yes	no	no	yes
RI_800	gene4294	AOL_s00076g392	hypothetical protein	no	NW_011645633.1	-	no	-0.074	0.336479	0.630081	MSTRG.3077.8,MSTRG.3077.7	MSTRG.3077.2,MSTRG.3077.3,MSTRG.3077.4,MSTRG.3077.5	1391906	1392447	2,8,4	2,0,2	1,1,2	0,3,0	232	149	0.391,1.0,0.562	1.0,0.176,1.0	0.651	0.725333	no	yes	yes	no
RI_802	gene4294	AOL_s00076g392	hypothetical protein	no	NW_011645633.1	-	no	0.123	0.225014	0.466159	MSTRG.3077.5	MSTRG.3077.8,MSTRG.3077.2,MSTRG.3077.3,MSTRG.3077.4,MSTRG.3077.6,MSTRG.3077.7	1392573	1395649	4,8,8	11,7,8	8,6,3	13,14,11	210	149	0.205,0.448,0.415	0.304,0.233,0.162	0.356	0.233	yes	no	no	yes
RI_803	gene4294	AOL_s00076g392	hypothetical protein	no	NW_011645633.1	-	no	-0.089	0.706005	1	MSTRG.3077.1,MSTRG.3077.2,MSTRG.3077.3,MSTRG.3077.5,MSTRG.3077.7,MSTRG.3077.15	MSTRG.3077.6,MSTRG.3077.14	1396707	1398395	2,8,8	2,0,0	2,6,10	0,2,0	263	149	0.362,1.0,1.0	1.0,0.63,1.0	0.787333	0.876667	no	yes	yes	no
RI_807	gene4294	AOL_s00076g392	hypothetical protein	no	NW_011645633.1	-	no	-0.054	1	1	MSTRG.3077.8,MSTRG.3077.6	-	1399944	1400371	20,14,35	1,1,0	2,5,3	0,0,0	216	149	0.932,0.906,1.0	1.0,1.0,1.0	0.946	1	no	yes	yes	no
RI_808	gene4294	AOL_s00076g392	hypothetical protein	no	NW_011645633.1	-	no	-0.058	0.892773	1	MSTRG.3077.4	MSTRG.3077.2	1399697	1400938	15,32,35	14,17,17	1,4,1	2,0,1	282	149	0.361,0.499,0.521	0.209,1.0,0.346	0.460333	0.518333	no	yes	yes	no
[truncated: 1,899 more rows]

## Sheet: 24h-0h
					Table S6. List of alternative splicing (AS) events in A. oligospora.
[truncated: 3,590 more rows]

## Sheet: 36h-0h
					Table S6. List of alternative splicing (AS) events in A. oligospora.
[truncated: 3,765 more rows]

[truncated: 1 more sheets: 48h-0h]
