# Supplementary material for: Transcriptomic Analysis Reveals That Rho GTPases Regulate Trap Development and Lifestyle Transition of the Nematode-Trapping Fungus Arthrobotrys oligospora
Source: Microbiol Spectr. 2022 Jan 12;10(1):e01759-21. doi: 10.1128/spectrum.01759-21 (PMC8754127; doi:10.1128/spectrum.01759-21)
Supplement: SUPPLEMENTAL FILE 8 — Supplemental material. Download SPECTRUM01759-21_Supp_8_seq11.xlsx, XLSX file, 0.03 MB [file spectrum01759-21_supp_8_seq11.xlsx]

## Sheet: Table S7
	Table S7. KEGG annotation and enrichment analysis of the genes demonstrating AS
KEGG_A_class	KEGG_B_class	Pathway	out (410)	All (2809)	Pvalue	Qvalue	Pathway ID	Genes	K_IDs
Metabolism	Carbohydrate metabolism	Citrate cycle (TCA cycle)	18	33	0.00068451	0.0794032	ko00020	AOL_s00043g45;AOL_s00215g665;AOL_s00054g496;AOL_s00110g24;AOL_s00004g654;AOL_s00173g19;AOL_s00173g18;AOL_s00054g44;AOL_s00079g361;AOL_s00215g881;AOL_s00054g616;AOL_s00080g13;AOL_s00054g143;AOL_s00078g245;AOL_s00078g17;AOL_s00054g941;AOL_s00215g565;AOL_s00210g140	K01900+K01899+K01681+K01681+K01679+K01648+K01648+K01647+K01647+K00627+K00382+K00237+K00236+K00234+K00164+K00030+K00026+K00026
Genetic Information Processing	Transcription	Spliceosome	44	122	0.0152916	0.651098	ko03040	AOL_s00043g626;AOL_s00215g771;AOL_s00188g147;AOL_s00097g229;AOL_s00043g15;AOL_s00076g666;AOL_s00043g14;AOL_s00043g25;AOL_s00006g115;AOL_s00080g51;AOL_s00080g59;AOL_s00075g85;AOL_s00004g557;AOL_s00006g338;AOL_s00193g36;AOL_s00112g17;AOL_s00110g14;AOL_s00043g712;AOL_s00080g58;AOL_s00097g460;AOL_s00007g527;AOL_s00188g253;AOL_s00007g413;AOL_s00079g199;AOL_s00043g164;AOL_s00188g341;AOL_s00043g11;AOL_s…	K12883+K12881+K12881+K12881+K12878+K12877+K12874+K12872+K12869+K12864+K12864+K12861+K12860+K12859+K12857+K12849+K12840+K12837+K12836+K12830+K12829+K12828+K12827+K12825+K12823+K12823+K12823+K12821+K12817+K12813+K12812+K12811+K12626+K12625+K11097+K11095+K11093+K11092+K11086+K11086+K03283+K03283+K03283+K12864
Metabolism	Carbohydrate metabolism	Glycolysis / Gluconeogenesis	19	46	0.0237813	0.651098	ko00010	AOL_s00215g112;AOL_s00110g284;AOL_s00188g321;AOL_s00081g301;AOL_s00054g465;AOL_s00083g491;AOL_s00054g899;AOL_s00076g690;AOL_s00078g388;AOL_s00006g198;AOL_s00004g632;AOL_s00112g89;AOL_s00215g881;AOL_s00054g616;AOL_s00169g10;AOL_s00004g254;AOL_s00215g818;AOL_s00043g396;AOL_s00215g456	K15634+K13953+K13953+K01895+K01835+K01785+K01689+K01568+K01568+K00927+K00844+K00844+K00627+K00382+K00134+K00129+K00128+K00121+K00001
Cellular Processes	Transport and catabolism	Phagosome	18	44	0.0303487	0.651098	ko04145	AOL_s00210g326;AOL_s00112g27;AOL_s00193g177;AOL_s00054g446;AOL_s00076g640;AOL_s00078g243;AOL_s00173g211;AOL_s00097g79;AOL_s00215g555;AOL_s00079g171;AOL_s00006g27;AOL_s00075g25;AOL_s00004g566;AOL_s00081g332;AOL_s00159g2;AOL_s00076g585;AOL_s00004g235;AOL_s00078g399	K12182+K10416+K09481+K07897+K07375+K07374+K05692+K05692+K05692+K04392+K03661+K02155+K02149+K02147+K02145+K02144+K00921+K00914
Genetic Information Processing	Translation	RNA transport	41	117	0.0307494	0.651098	ko03013	AOL_s00075g232;AOL_s00188g41;AOL_s00215g175;AOL_s00043g87;AOL_s00043g61;AOL_s00006g179;AOL_s00188g75;AOL_s00054g667;AOL_s00215g51;AOL_s00097g461;AOL_s00188g46;AOL_s00110g126;AOL_s00083g208;AOL_s00210g21;AOL_s00076g227;AOL_s00006g324;AOL_s00193g6;AOL_s00043g626;AOL_s00215g771;AOL_s00188g147;AOL_s00097g229;AOL_s00043g15;AOL_s00076g666;AOL_s00112g133;AOL_s00188g2;AOL_s00193g75;AOL_s00078g126;AOL_s00…	K14326+K14315+K14310+K14309+K14309+K14303+K14300+K14297+K14293+K14293+K14290+K14289+K14288+K14285+K14285+K13126+K13126+K12883+K12881+K12881+K12881+K12878+K12877+K12812+K10577+K07936+K03539+K03262+K03260+K03258+K03257+K03251+K03246+K03245+K03237+K03231+K03113+K03113+K00784+K13136+K00784
Metabolism	Carbohydrate metabolism	Glyoxylate and dicarboxylate metabolism	17	42	0.0386784	0.651098	ko00630	AOL_s00173g374;AOL_s00006g411;AOL_s00043g361;AOL_s00081g301;AOL_s00054g496;AOL_s00110g24;AOL_s00054g44;AOL_s00079g361;AOL_s00112g112;AOL_s00083g288;AOL_s00043g399;AOL_s00215g2;AOL_s00054g616;AOL_s00078g208;AOL_s00215g565;AOL_s00210g140;AOL_s00215g491	K03781+K03781+K01915+K01895+K01681+K01681+K01647+K01647+K01638+K01637+K01455+K00600+K00382+K00122+K00026+K00026+K01091
Metabolism	Nucleotide metabolism	Purine metabolism	34	96	0.0400729	0.651098	ko00230	AOL_s00006g34;AOL_s00215g552;AOL_s00110g137;AOL_s00078g527;AOL_s00078g382;AOL_s00006g108;AOL_s00097g199;AOL_s00079g65;AOL_s00054g465;AOL_s00080g284;AOL_s00043g677;AOL_s00075g159;AOL_s00004g79;AOL_s00007g475;AOL_s00097g500;AOL_s00083g101;AOL_s00054g94;AOL_s00043g56;AOL_s00215g634;AOL_s00007g451;AOL_s00215g340;AOL_s00004g439;AOL_s00004g469;AOL_s00117g45;AOL_s00109g173;AOL_s00080g26;AOL_s00083g160;A…	K14642+K11788+K10807+K01952+K01952+K01951+K01951+K01939+K01835+K01768+K01756+K01529+K01529+K01529+K01529+K01529+K01529+K01529+K01519+K01514+K01490+K01488+K01487+K01477+K01477+K01427+K01120+K00948+K00942+K00940+K00939+K00764+K00602+K00088
Metabolism	Lipid metabolism	Fatty acid degradation	13	31	0.0502334	0.651098	ko00071	AOL_s00007g287;AOL_s00110g284;AOL_s00188g321;AOL_s00043g747;AOL_s00043g827;AOL_s00078g404;AOL_s00054g48;AOL_s00210g122;AOL_s00078g38;AOL_s00007g553;AOL_s00215g818;AOL_s00043g396;AOL_s00215g456	K14338+K13953+K13953+K01897+K01897+K01897+K01897+K00632+K00632+K00252+K00128+K00121+K00001
Metabolism	Metabolism of terpenoids and polyketides	Sesquiterpenoid and triterpenoid biosynthesis	3	4	0.0624578	0.651098	ko00909	AOL_s00006g74;AOL_s00004g98;AOL_s00078g347	K00801+K00801+K00511
Metabolism	Amino acid metabolism	Alanine, aspartate and glutamate metabolism	14	35	0.0636215	0.651098	ko00250	AOL_s00080g371;AOL_s00081g323;AOL_s00004g546;AOL_s00054g10;AOL_s00079g65;AOL_s00043g361;AOL_s00043g677;AOL_s00006g429;AOL_s00170g24;AOL_s00076g93;AOL_s00076g99;AOL_s00006g124;AOL_s00110g116;AOL_s00004g255	K15371+K14455+K11541+K01953+K01939+K01915+K01756+K01580+K01580+K00823+K00820+K00764+K00262+K00135
Genetic Information Processing	Translation	mRNA surveillance pathway	24	67	0.067943	0.651098	ko03015	AOL_s00043g555;AOL_s00078g59;AOL_s00007g140;AOL_s00210g235;AOL_s00083g337;AOL_s00007g543;AOL_s00078g479;AOL_s00097g341;AOL_s00075g232;AOL_s00210g21;AOL_s00076g227;AOL_s00006g324;AOL_s00193g6;AOL_s00043g626;AOL_s00215g771;AOL_s00188g147;AOL_s00097g229;AOL_s00076g666;AOL_s00112g133;AOL_s00007g405;AOL_s00083g164;AOL_s00007g146;AOL_s00054g310;AOL_s00210g240	K15542+K15542+K14416+K14416+K14411+K14400+K14396+K14376+K14326+K14285+K14285+K13126+K13126+K12883+K12881+K12881+K12881+K12877+K12812+K11584+K06269+K04354+K03456+K03267
Cellular Processes	Transport and catabolism	Endocytosis	31	90	0.0688105	0.651098	ko04144	AOL_s00043g475;AOL_s00215g884;AOL_s00054g607;AOL_s00054g68;AOL_s00054g917;AOL_s00078g58;AOL_s00043g713;AOL_s00079g44;AOL_s00210g326;AOL_s00210g327;AOL_s00075g233;AOL_s00117g16;AOL_s00043g76;AOL_s00188g58;AOL_s00004g411;AOL_s00054g446;AOL_s00004g634;AOL_s00004g415;AOL_s00076g121;AOL_s00097g356;AOL_s00215g255;AOL_s00210g344;AOL_s00043g720;AOL_s00007g394;AOL_s00078g290;AOL_s00083g384;AOL_s00215g30;A…	K12494+K12494+K12494+K12493+K12486+K12471+K12199+K12190+K12182+K11839+K11827+K11827+K11824+K10591+K10364+K07897+K05755+K04705+K03283+K03283+K03283+K01528+K01528+K01528+K01528+K01115+K01115+K12562+K12489+K18466+K17917
Metabolism	Metabolism of other amino acids	Glutathione metabolism	17	45	0.0729678	0.651098	ko00480	AOL_s00075g122;AOL_s00075g213;AOL_s00110g137;AOL_s00076g205;AOL_s00097g429;AOL_s00097g583;AOL_s00006g95;AOL_s00054g111;AOL_s00097g598;AOL_s00078g595;AOL_s00079g46;AOL_s00173g70;AOL_s00043g623;AOL_s00054g13;AOL_s00078g131;AOL_s00080g306;AOL_s00076g3	K15428+K11204+K10807+K01581+K01581+K00799+K00799+K00799+K00799+K00799+K00799+K00797+K00681+K00383+K00036+K00033+K04097
Genetic Information Processing	Folding, sorting and degradation	Protein processing in endoplasmic reticulum	36	109	0.0913388	0.725342	ko04141	AOL_s00193g159;AOL_s00193g150;AOL_s00112g6;AOL_s00188g214;AOL_s00083g170;AOL_s00081g206;AOL_s00006g317;AOL_s00004g527;AOL_s00079g321;AOL_s00043g658;AOL_s00188g15;AOL_s00043g684;AOL_s00004g477;AOL_s00215g519;AOL_s00097g382;AOL_s00188g206;AOL_s00004g104;AOL_s00054g451;AOL_s00193g177;AOL_s00215g639;AOL_s00083g157;AOL_s00007g554;AOL_s00007g335;AOL_s00007g441;AOL_s00193g67;AOL_s00076g289;AOL_s00109g29…	K14026+K14026+K14018+K14015+K14006+K14005+K14002+K13525+K10839+K10661+K10597+K09584+K09584+K09561+K09540+K09503+K09503+K09503+K09481+K08860+K07953+K06689+K06689+K05546+K04523+K03868+K03347+K03283+K03283+K03283+K03237+K03094+K01456+K01230+K01228+K09521
Organismal Systems	Aging	Longevity regulating pathway - multiple species	15	40	0.0940967	0.725342	ko04213	AOL_s00078g306;AOL_s00076g249;AOL_s00079g187;AOL_s00043g12;AOL_s00080g237;AOL_s00112g52;AOL_s00007g292;AOL_s00054g687;AOL_s00043g480;AOL_s00173g374;AOL_s00006g411;AOL_s00076g121;AOL_s00097g356;AOL_s00215g255;AOL_s00080g284	K12767+K12762+K07204+K07203+K06067+K04565+K04564+K04564+K04345+K03781+K03781+K03283+K03283+K03283+K01768
Metabolism	Global and overview maps	Carbon metabolism	40	125	0.117426	0.725342	ko01200	AOL_s00215g112;AOL_s00076g393;AOL_s00081g323;AOL_s00173g374;AOL_s00006g411;AOL_s00043g45;AOL_s00215g665;AOL_s00081g301;AOL_s00054g899;AOL_s00054g496;AOL_s00110g24;AOL_s00004g654;AOL_s00054g44;AOL_s00079g361;AOL_s00112g112;AOL_s00083g288;AOL_s00043g399;AOL_s00043g105;AOL_s00006g198;AOL_s00004g632;AOL_s00112g89;AOL_s00215g881;AOL_s00215g2;AOL_s00054g616;AOL_s00076g269;AOL_s00080g13;AOL_s00054g143;A…	K15634+K14729+K14455+K03781+K03781+K01900+K01899+K01895+K01689+K01681+K01681+K01679+K01647+K01647+K01638+K01637+K01455+K00948+K00927+K00844+K00844+K00627+K00600+K00382+K00297+K00237+K00236+K00234+K00164+K00134+K00122+K00121+K00036+K00033+K00030+K00029+K00026+K00026+K07404+K00925
Metabolism	Lipid metabolism	Glycerophospholipid metabolism	24	71	0.120511	0.725342	ko00564	AOL_s00043g32;AOL_s00215g591;AOL_s00043g582;AOL_s00043g619;AOL_s00097g279;AOL_s00075g177;AOL_s00097g459;AOL_s00043g260;AOL_s00193g39;AOL_s00080g118;AOL_s00075g209;AOL_s00083g384;AOL_s00215g30;AOL_s00083g474;AOL_s00054g2;AOL_s00173g377;AOL_s00078g295;AOL_s00097g442;AOL_s00004g575;AOL_s00076g539;AOL_s00170g70;AOL_s00079g38;AOL_s00054g731;AOL_s00079g329	K14676+K13519+K13511+K13509+K13333+K08744+K01613+K01613+K01613+K01613+K01613+K01115+K01115+K00998+K00968+K00894+K00894+K00866+K00551+K06131+K06131+K01613+K01047+K01047
Cellular Processes	Transport and catabolism	Mitophagy - yeast	15	42	0.134095	0.725342	ko04139	AOL_s00078g464;AOL_s00076g62;AOL_s00097g285;AOL_s00193g21;AOL_s00054g475;AOL_s00110g242;AOL_s00176g88;AOL_s00076g699;AOL_s00043g12;AOL_s00173g235;AOL_s00109g23;AOL_s00004g440;AOL_s00043g660;AOL_s00076g313;AOL_s00109g118	K11244+K11231+K11231+K11231+K11229+K09243+K08294+K08294+K07203+K04464+K04441+K17774+K17775+K17764+K17969
Metabolism	Carbohydrate metabolism	Galactose metabolism	13	36	0.146081	0.725342	ko00052	AOL_s00054g465;AOL_s00083g491;AOL_s00054g744;AOL_s00173g131;AOL_s00076g698;AOL_s00169g51;AOL_s00079g62;AOL_s00043g802;AOL_s00006g284;AOL_s00193g86;AOL_s00004g632;AOL_s00112g89;AOL_s00110g142	K01835+K01785+K01684+K01684+K01684+K01684+K01190+K01187+K01187+K00963+K00844+K00844+K06611
Metabolism	Metabolism of other amino acids	Taurine and hypotaurine metabolism	7	17	0.147114	0.725342	ko00430	AOL_s00080g371;AOL_s00007g225;AOL_s00043g316;AOL_s00006g429;AOL_s00170g24;AOL_s00043g623;AOL_s00088g57	K15371+K03119+K03119+K01580+K01580+K00681+K00925
Metabolism	Global and overview maps	Biosynthesis of secondary metabolites	151	524	0.158472	0.725342	ko01110	AOL_s00215g112;AOL_s00081g323;AOL_s00110g284;AOL_s00188g321;AOL_s00215g591;AOL_s00043g619;AOL_s00007g545;AOL_s00097g464;AOL_s00215g552;AOL_s00007g380;AOL_s00007g218;AOL_s00083g385;AOL_s00140g33;AOL_s00054g438;AOL_s00193g156;AOL_s00215g132;AOL_s00078g86;AOL_s00076g185;AOL_s00078g43;AOL_s00193g11;AOL_s00083g363;AOL_s00215g545;AOL_s00076g194;AOL_s00173g374;AOL_s00006g411;AOL_s00054g678;AOL_s00083g46…	K15634+K14455+K13953+K13953+K13519+K13509+K13501+K12626+K11788+K10246+K10245+K06892+K06892+K06892+K06892+K06127+K06126+K06013+K05954+K05349+K05349+K04518+K04125+K03781+K03781+K02858+K01957+K01957+K01953+K01952+K01952+K01918+K01904+K01900+K01899+K01895+K01885+K01840+K01835+K01823+K01785+K01760+K01756+K01749+K01719+K01710+K01705+K01702+K01694+K01689+K01687+K01681+K01681+K01679+K01655+K01648+K01648+…
Genetic Information Processing	Replication and repair	Homologous recombination	14	40	0.16465	0.725342	ko03440	AOL_s00054g36;AOL_s00097g452;AOL_s00097g222;AOL_s00215g379;AOL_s00043g375;AOL_s00007g293;AOL_s00078g122;AOL_s00007g297;AOL_s00215g803;AOL_s00215g176;AOL_s00054g340;AOL_s00076g174;AOL_s00083g388;AOL_s00006g199	K10957+K10877+K10875+K10867+K10866+K10866+K10866+K10866+K10865+K04728+K03165+K02328+K02327+K10881
Environmental Information Processing	Signal transduction	MAPK signaling pathway - yeast	28	88	0.178219	0.725342	ko04011	AOL_s00078g464;AOL_s00076g310;AOL_s00054g73;AOL_s00078g46;AOL_s00081g328;AOL_s00076g62;AOL_s00097g285;AOL_s00193g21;AOL_s00006g209;AOL_s00054g475;AOL_s00215g687;AOL_s00097g514;AOL_s00079g294;AOL_s00188g58;AOL_s00176g88;AOL_s00076g699;AOL_s00076g331;AOL_s00193g46;AOL_s00076g221;AOL_s00173g235;AOL_s00109g23;AOL_s00004g340;AOL_s00078g495;AOL_s00173g374;AOL_s00006g411;AOL_s00076g211;AOL_s00054g491;AO…	K11244+K11238+K11237+K11236+K11232+K11231+K11231+K11231+K11230+K11229+K11228+K11215+K11215+K10591+K08294+K08294+K06666+K06630+K06630+K04464+K04441+K04409+K04371+K03781+K03781+K00888+K00706+K19838
Metabolism	Biosynthesis of other secondary metabolites	Neomycin, kanamycin and gentamicin biosynthesis	2	3	0.178872	0.725342	ko00524	AOL_s00004g632;AOL_s00112g89	K00844+K00844
Metabolism	Xenobiotics biodegradation and metabolism	Atrazine degradation	2	3	0.178872	0.725342	ko00791	AOL_s00078g81;AOL_s00080g26	K14541+K01427
Metabolism	Metabolism of other amino acids	beta-Alanine metabolism	8	21	0.180371	0.725342	ko00410	AOL_s00076g393;AOL_s00210g336;AOL_s00006g429;AOL_s00170g24;AOL_s00076g93;AOL_s00110g186;AOL_s00004g254;AOL_s00215g818	K14729+K01918+K01580+K01580+K00823+K00276+K00129+K00128
Metabolism	Metabolism of cofactors and vitamins	One carbon pool by folate	8	21	0.180371	0.725342	ko00670	AOL_s00004g391;AOL_s00054g886;AOL_s00215g2;AOL_s00076g269;AOL_s00078g266;AOL_s00076g546;AOL_s00173g129;AOL_s00004g296	K00604+K00602+K00600+K00297+K00295+K00287+K00287+K00287
Genetic Information Processing	Folding, sorting and degradation	RNA degradation	25	78	0.184039	0.725342	ko03018	AOL_s00215g535;AOL_s00006g324;AOL_s00193g6;AOL_s00097g464;AOL_s00076g48;AOL_s00117g10;AOL_s00007g570;AOL_s00079g43;AOL_s00054g33;AOL_s00188g30;AOL_s00054g479;AOL_s00110g168;AOL_s00173g295;AOL_s00076g625;AOL_s00076g478;AOL_s00081g52;AOL_s00076g266;AOL_s00007g129;AOL_s00193g139;AOL_s00215g89;AOL_s00215g79;AOL_s00006g294;AOL_s00173g307;AOL_s00043g57;AOL_s00054g899	K14443+K13126+K13126+K12626+K12625+K12619+K12614+K12605+K12605+K12601+K12600+K12591+K12585+K12585+K12584+K12584+K12584+K12584+K12584+K12571+K10643+K04043+K03679+K03514+K01689
Genetic Information Processing	Folding, sorting and degradation	Ubiquitin mediated proteolysis	25	78	0.184039	0.725342	ko04120	AOL_s00078g94;AOL_s00006g29;AOL_s00078g397;AOL_s00006g33;AOL_s00004g498;AOL_s00188g15;AOL_s00081g127;AOL_s00188g58;AOL_s00193g7;AOL_s00078g331;AOL_s00078g218;AOL_s00109g159;AOL_s00188g2;AOL_s00004g366;AOL_s00112g46;AOL_s00215g519;AOL_s00007g554;AOL_s00007g335;AOL_s00097g180;AOL_s00076g289;AOL_s00215g257;AOL_s00169g90;AOL_s00109g29;AOL_s00079g328;AOL_s00215g636	K10688+K10685+K10685+K10610+K10598+K10597+K10592+K10591+K10589+K10585+K10582+K10581+K10577+K10576+K10259+K09561+K06689+K06689+K03872+K03868+K03361+K03360+K03347+K03094+K02207
Metabolism	Lipid metabolism	Fatty acid biosynthesis	7	18	0.187588	0.725342	ko00061	AOL_s00043g19;AOL_s00043g747;AOL_s00043g827;AOL_s00078g404;AOL_s00054g48;AOL_s00043g118;AOL_s00004g288	K07512+K01897+K01897+K01897+K01897+K00668+K00059
Cellular Processes	Transport and catabolism	Autophagy - yeast	19	60	0.244161	0.886385	ko04138	AOL_s00078g306;AOL_s00110g242;AOL_s00006g129;AOL_s00112g2;AOL_s00083g501;AOL_s00112g75;AOL_s00043g575;AOL_s00054g446;AOL_s00079g187;AOL_s00043g12;AOL_s00173g235;AOL_s00043g480;AOL_s00109g7;AOL_s00054g478;AOL_s00076g4;AOL_s00076g307;AOL_s00188g273;AOL_s00078g399;AOL_s00054g761	K12767+K09243+K08516+K08493+K08342+K08337+K08329+K07897+K07204+K07203+K04464+K04345+K03237+K01381+K01336+K01336+K01336+K00914+K00654
Metabolism	Nucleotide metabolism	Pyrimidine metabolism	12	36	0.24452	0.886385	ko00240	AOL_s00006g107;AOL_s00006g34;AOL_s00004g546;AOL_s00110g137;AOL_s00043g570;AOL_s00078g236;AOL_s00007g453;AOL_s00004g542;AOL_s00078g201;AOL_s00083g163;AOL_s00076g282;AOL_s00215g297	K16066+K14642+K11541+K10807+K01937+K01489+K00940+K00876+K00876+K00761+K00761+K00226
Metabolism	Metabolism of cofactors and vitamins	Ubiquinone and other terpenoid-quinone biosynthesis	5	13	0.257652	0.89393	ko00130	AOL_s00215g132;AOL_s00078g86;AOL_s00076g158;AOL_s00054g564;AOL_s00215g390	K06127+K06126+K01904+K00838+K03183
Metabolism	Carbohydrate metabolism	Pyruvate metabolism	15	47	0.267679	0.89393	ko00620	AOL_s00081g301;AOL_s00004g654;AOL_s00081g238;AOL_s00112g112;AOL_s00215g881;AOL_s00054g616;AOL_s00215g818;AOL_s00004g228;AOL_s00215g721;AOL_s00169g27;AOL_s00043g34;AOL_s00007g518;AOL_s00215g565;AOL_s00210g140;AOL_s00088g57	K01895+K01679+K01655+K01638+K00627+K00382+K00128+K00102+K00102+K00101+K00101+K00029+K00026+K00026+K00925
Metabolism	Energy metabolism	Oxidative phosphorylation	25	82	0.26972	0.89393	ko00190	AOL_s00075g214;AOL_s00097g226;AOL_s00215g539;AOL_s00078g92;AOL_s00007g520;AOL_s00004g5;AOL_s00004g516;AOL_s00006g27;AOL_s00081g221;AOL_s00079g100;AOL_s00080g172;AOL_s00075g25;AOL_s00004g566;AOL_s00081g332;AOL_s00159g2;AOL_s00076g585;AOL_s00054g354;AOL_s00007g539;AOL_s00054g21;AOL_s00110g18;AOL_s00043g779;AOL_s00097g160;AOL_s00080g13;AOL_s00054g143;AOL_s00078g245	K03963+K03955+K03950+K03935+K03934+K03885+K03885+K03661+K02267+K02266+K02265+K02155+K02149+K02147+K02145+K02144+K02133+K01535+K00420+K00417+K00416+K00411+K00237+K00236+K00234
Metabolism	Amino acid metabolism	Phenylalanine, tyrosine and tryptophan biosynthesis	7	20	0.279391	0.900261	ko00400	AOL_s00081g323;AOL_s00007g545;AOL_s00215g545;AOL_s00081g334;AOL_s00054g760;AOL_s00054g564;AOL_s00097g408	K14455+K13501+K04518+K01694+K01626+K00838+K00211
Metabolism	Carbohydrate metabolism	Ascorbate and aldarate metabolism	2	4	0.295287	0.901603	ko00053	AOL_s00215g818;AOL_s00007g565	K00128+K00012
Environmental Information Processing	Signal transduction	Phosphatidylinositol signaling system	10	31	0.313122	0.901603	ko04070	AOL_s00007g83;AOL_s00043g597;AOL_s00043g678;AOL_s00007g477;AOL_s00097g450;AOL_s00215g472;AOL_s00043g136;AOL_s00004g235;AOL_s00078g399;AOL_s00076g211	K05857+K02183+K02183+K01106+K01106+K01106+K01092+K00921+K00914+K00888
Metabolism	Amino acid metabolism	Arginine biosynthesis	7	21	0.328901	0.901603	ko00220	AOL_s00080g371;AOL_s00078g81;AOL_s00081g323;AOL_s00043g361;AOL_s00083g426;AOL_s00080g26;AOL_s00110g116	K15371+K14541+K14455+K01915+K01476+K01427+K00262
Metabolism	Energy metabolism	Nitrogen metabolism	7	21	0.328901	0.901603	ko00910	AOL_s00080g371;AOL_s00004g610;AOL_s00043g361;AOL_s00083g386;AOL_s00043g399;AOL_s00193g26;AOL_s00110g116	K15371+K02575+K01915+K01725+K01455+K00362+K00262
Genetic Information Processing	Replication and repair	Non-homologous end-joining	7	21	0.328901	0.901603	ko03450	AOL_s00215g114;AOL_s00043g375;AOL_s00007g293;AOL_s00078g122;AOL_s00007g297;AOL_s00215g803;AOL_s00007g382	K10884+K10866+K10866+K10866+K10866+K10865+K01971
Metabolism	Amino acid metabolism	Tyrosine metabolism	15	49	0.331158	0.901603	ko00350	AOL_s00081g323;AOL_s00110g284;AOL_s00188g321;AOL_s00083g65;AOL_s00007g193;AOL_s00054g564;AOL_s00043g366;AOL_s00210g370;AOL_s00083g37;AOL_s00097g551;AOL_s00110g186;AOL_s00004g255;AOL_s00004g254;AOL_s00043g396;AOL_s00215g456	K14455+K13953+K13953+K01618+K01593+K00838+K00505+K00505+K00505+K00451+K00276+K00135+K00129+K00121+K00001
Cellular Processes	Cell growth and death	Cell cycle - yeast	34	117	0.334969	0.901603	ko04111	AOL_s00112g46;AOL_s00054g670;AOL_s00215g455;AOL_s00076g330;AOL_s00097g33;AOL_s00112g3;AOL_s00004g468;AOL_s00081g175;AOL_s00078g27;AOL_s00007g423;AOL_s00054g594;AOL_s00079g12;AOL_s00006g428;AOL_s00076g331;AOL_s00083g407;AOL_s00169g14;AOL_s00188g49;AOL_s00078g495;AOL_s00007g146;AOL_s00076g289;AOL_s00054g310;AOL_s00215g257;AOL_s00169g90;AOL_s00109g29;AOL_s00079g328;AOL_s00043g675;AOL_s00215g676;AOL_…	K10259+K09202+K09202+K09202+K09202+K06685+K06681+K06681+K06679+K06678+K06675+K06674+K06672+K06666+K06659+K06654+K06653+K04371+K04354+K03868+K03456+K03361+K03360+K03347+K03094+K02831+K02608+K02219+K02216+K02214+K02212+K02212+K02210+K02180
Genetic Information Processing	Folding, sorting and degradation	Sulfur relay system	4	11	0.341987	0.901603	ko04122	AOL_s00076g322;AOL_s00054g316;AOL_s00075g197;AOL_s00097g589	K12161+K11996+K04487+K03639
Environmental Information Processing	Membrane transport	ABC transporters	8	25	0.354762	0.914497	ko02010	AOL_s00083g260;AOL_s00117g35;AOL_s00215g336;AOL_s00075g58;AOL_s00054g575;AOL_s00078g522;AOL_s00079g305;AOL_s00004g106	K08711+K08711+K05681+K05663+K05663+K05658+K05658+K05658
Environmental Information Processing	Signal transduction	Hippo signaling pathway - multiple species	3	8	0.370991	0.935543	ko04392	AOL_s00112g3;AOL_s00004g340;AOL_s00006g19	K06685+K04409+K20237
Metabolism	Amino acid metabolism	Arginine and proline metabolism	9	30	0.420975	0.984349	ko00330	AOL_s00081g323;AOL_s00076g205;AOL_s00097g429;AOL_s00083g426;AOL_s00210g358;AOL_s00188g130;AOL_s00173g70;AOL_s00006g165;AOL_s00215g818	K14455+K01581+K01581+K01476+K01426+K01259+K00797+K00472+K00128
Metabolism	Lipid metabolism	Arachidonic acid metabolism	5	16	0.441352	0.984349	ko00590	AOL_s00215g31;AOL_s00043g424;AOL_s00076g3;AOL_s00054g731;AOL_s00079g329	K11987+K01254+K04097+K01047+K01047
Cellular Processes	Transport and catabolism	Autophagy - other eukaryotes	5	16	0.441352	0.984349	ko04136	AOL_s00083g501;AOL_s00112g75;AOL_s00079g187;AOL_s00043g12;AOL_s00078g399	K08342+K08337+K07204+K07203+K00914
Metabolism	Carbohydrate metabolism	Inositol phosphate metabolism	8	27	0.449105	0.984349	ko00562	AOL_s00007g83;AOL_s00007g477;AOL_s00097g450;AOL_s00215g472;AOL_s00043g136;AOL_s00004g235;AOL_s00078g399;AOL_s00076g211	K05857+K01106+K01106+K01106+K01092+K00921+K00914+K00888
Metabolism	Lipid metabolism	Synthesis and degradation of ketone bodies	3	9	0.454447	0.984349	ko00072	AOL_s00054g50;AOL_s00054g507;AOL_s00173g381	K01027+K01027+K00019
Metabolism	Metabolism of cofactors and vitamins	Folate biosynthesis	9	31	0.465096	0.984349	ko00790	AOL_s00215g537;AOL_s00097g589;AOL_s00076g283;AOL_s00007g516;AOL_s00078g40;AOL_s00173g124;AOL_s00076g546;AOL_s00173g129;AOL_s00004g296	K13950+K03639+K01497+K01495+K01113+K01113+K00287+K00287+K00287
Metabolism	Global and overview maps	2-Oxocarboxylic acid metabolism	12	42	0.465421	0.984349	ko01210	AOL_s00081g323;AOL_s00109g139;AOL_s00054g60;AOL_s00043g588;AOL_s00054g496;AOL_s00110g24;AOL_s00081g238;AOL_s00054g44;AOL_s00079g361;AOL_s00054g564;AOL_s00054g787;AOL_s00054g941	K14455+K01705+K01702+K01687+K01681+K01681+K01655+K01647+K01647+K00838+K00826+K00030
Metabolism	Metabolism of terpenoids and polyketides	Polyketide sugar unit biosynthesis	1	2	0.466717	0.984349	ko00523	AOL_s00188g187	K01710
Metabolism	Metabolism of terpenoids and polyketides	Diterpenoid biosynthesis	1	2	0.466717	0.984349	ko00904	AOL_s00076g194	K04125
Metabolism	Amino acid metabolism	Tryptophan metabolism	13	46	0.477412	0.988924	ko00380	AOL_s00007g287;AOL_s00004g264;AOL_s00083g317;AOL_s00173g374;AOL_s00006g411;AOL_s00007g193;AOL_s00079g1;AOL_s00210g358;AOL_s00054g564;AOL_s00193g12;AOL_s00054g616;AOL_s00007g553;AOL_s00215g818	K14338+K14264+K14264+K03781+K03781+K01593+K01556+K01426+K00838+K00463+K00382+K00252+K00128
Metabolism	Carbohydrate metabolism	Propanoate metabolism	8	28	0.495625	0.992519	ko00640	AOL_s00076g393;AOL_s00054g808;AOL_s00043g45;AOL_s00215g665;AOL_s00081g301;AOL_s00076g93;AOL_s00054g616;AOL_s00088g57	K14729+K09788+K01900+K01899+K01895+K00823+K00382+K00925
Metabolism	Global and overview maps	Fatty acid metabolism	12	43	0.502911	0.992519	ko01212	AOL_s00007g380;AOL_s00007g218;AOL_s00043g19;AOL_s00043g747;AOL_s00043g827;AOL_s00078g404;AOL_s00054g48;AOL_s00043g118;AOL_s00210g122;AOL_s00078g38;AOL_s00117g17;AOL_s00004g288	K10246+K10245+K07512+K01897+K01897+K01897+K01897+K00668+K00632+K00632+K00507+K00059
Genetic Information Processing	Folding, sorting and degradation	Proteasome	11	40	0.530303	0.992519	ko03050	AOL_s00078g5;AOL_s00080g55;AOL_s00215g32;AOL_s00004g47;AOL_s00080g234;AOL_s00215g483;AOL_s00076g159;AOL_s00075g98;AOL_s00081g362;AOL_s00076g366;AOL_s00006g199	K06699+K06691+K03037+K03032+K03030+K02736+K02735+K02730+K02726+K02725+K10881
Metabolism	Metabolism of cofactors and vitamins	Vitamin B6 metabolism	3	10	0.532832	0.992519	ko00750	AOL_s00043g656;AOL_s00079g291;AOL_s00188g143	K08681+K06215+K05275
Cellular Processes	Transport and catabolism	Peroxisome	20	75	0.568575	0.992519	ko04146	AOL_s00078g269;AOL_s00054g405;AOL_s00054g771;AOL_s00188g3;AOL_s00215g610;AOL_s00054g139;AOL_s00043g169;AOL_s00054g955;AOL_s00007g540;AOL_s00215g56;AOL_s00112g52;AOL_s00007g292;AOL_s00054g687;AOL_s00173g374;AOL_s00006g411;AOL_s00043g747;AOL_s00043g827;AOL_s00078g404;AOL_s00054g48;AOL_s00215g212	K13350+K13348+K13338+K13337+K13336+K13336+K13336+K13336+K13335+K12663+K04565+K04564+K04564+K03781+K03781+K01897+K01897+K01897+K01897+K00624
Metabolism	Glycan biosynthesis and metabolism	Other glycan degradation	2	7	0.603033	0.992519	ko00511	AOL_s00054g600;AOL_s00079g62	K01227+K01190
Metabolism	Metabolism of other amino acids	Selenocompound metabolism	3	11	0.604399	0.992519	ko00450	AOL_s00215g889;AOL_s00193g95;AOL_s00110g109	K01763+K01760+K00549
Metabolism	Glycan biosynthesis and metabolism	Glycosaminoglycan degradation	1	3	0.61064	0.992519	ko00531	AOL_s00076g346	K01207
Metabolism	Metabolism of cofactors and vitamins	Lipoic acid metabolism	1	3	0.61064	0.992519	ko00785	AOL_s00110g105	K03800
Metabolism	Lipid metabolism	Ether lipid metabolism	5	19	0.612342	0.992519	ko00565	AOL_s00215g591;AOL_s00083g384;AOL_s00215g30;AOL_s00054g731;AOL_s00079g329	K13519+K01115+K01115+K01047+K01047
Metabolism	Metabolism of cofactors and vitamins	Porphyrin and chlorophyll metabolism	7	27	0.621536	0.992519	ko00860	AOL_s00054g452;AOL_s00004g492;AOL_s00110g179;AOL_s00188g195;AOL_s00215g99;AOL_s00007g533;AOL_s00076g550	K01885+K01749+K01719+K01599+K00231+K00228+K00218
Metabolism	Metabolism of cofactors and vitamins	Riboflavin metabolism	5	20	0.662083	0.992519	ko00740	AOL_s00054g678;AOL_s00076g283;AOL_s00097g578;AOL_s00173g63;AOL_s00007g351	K02858+K01497+K01078+K01078+K00793
Metabolism	Energy metabolism	Methane metabolism	7	28	0.663506	0.992519	ko00680	AOL_s00215g112;AOL_s00081g301;AOL_s00054g899;AOL_s00215g2;AOL_s00078g208;AOL_s00043g396;AOL_s00088g57	K15634+K01895+K01689+K00600+K00122+K00121+K00925
Metabolism	Lipid metabolism	Fatty acid elongation	3	12	0.668281	0.992519	ko00062	AOL_s00007g380;AOL_s00007g218;AOL_s00043g19	K10246+K10245+K07512
Metabolism	Lipid metabolism	Biosynthesis of unsaturated fatty acids	3	12	0.668281	0.992519	ko01040	AOL_s00007g380;AOL_s00007g218;AOL_s00117g17	K10246+K10245+K00507
Genetic Information Processing	Translation	Ribosome biogenesis in eukaryotes	19	75	0.669841	0.992519	ko03008	AOL_s00079g254;AOL_s00043g541;AOL_s00188g54;AOL_s00210g6;AOL_s00078g19;AOL_s00097g410;AOL_s00007g463;AOL_s00006g49;AOL_s00007g576;AOL_s00004g194;AOL_s00007g251;AOL_s00188g46;AOL_s00210g21;AOL_s00076g227;AOL_s00117g10;AOL_s00215g609;AOL_s00193g75;AOL_s00078g126;AOL_s00079g326	K14758+K14572+K14571+K14569+K14567+K14563+K14558+K14555+K14544+K14537+K14531+K14290+K14285+K14285+K12619+K11131+K07936+K03539+K03264
Metabolism	Lipid metabolism	Linoleic acid metabolism	2	8	0.68038	0.992519	ko00591	AOL_s00054g731;AOL_s00079g329	K01047+K01047
Metabolism	Lipid metabolism	Glycerolipid metabolism	9	37	0.702066	0.992519	ko00561	AOL_s00173g379;AOL_s00215g448;AOL_s00215g591;AOL_s00043g619;AOL_s00043g488;AOL_s00097g648;AOL_s00079g387;AOL_s00193g4;AOL_s00215g818	K14675+K14457+K13519+K13509+K11155+K01046+K01046+K00864+K00128
Metabolism	Metabolism of cofactors and vitamins	Nicotinate and nicotinamide metabolism	6	25	0.704171	0.992519	ko00760	AOL_s00081g312;AOL_s00007g433;AOL_s00007g389;AOL_s00215g310;AOL_s00004g255;AOL_s00006g39	K10524+K06210+K01950+K00763+K00135+K03742
Metabolism	Lipid metabolism	alpha-Linolenic acid metabolism	5	21	0.707483	0.992519	ko00592	AOL_s00210g122;AOL_s00078g38;AOL_s00097g14;AOL_s00054g731;AOL_s00079g329	K00632+K00632+K00224+K01047+K01047
Metabolism	Energy metabolism	Sulfur metabolism	5	21	0.707483	0.992519	ko00920	AOL_s00007g225;AOL_s00043g316;AOL_s00215g155;AOL_s00112g43;AOL_s00006g388	K03119+K03119+K01082+K00641+K00381
Cellular Processes	Cell growth and death	Meiosis - yeast	26	104	0.713059	0.992519	ko04113	AOL_s00007g461;AOL_s00078g306;AOL_s00188g140;AOL_s00083g25;AOL_s00076g249;AOL_s00007g405;AOL_s00193g48;AOL_s00110g242;AOL_s00043g252;AOL_s00054g384;AOL_s00078g582;AOL_s00081g27;AOL_s00043g12;AOL_s00078g27;AOL_s00083g407;AOL_s00083g164;AOL_s00043g480;AOL_s00054g310;AOL_s00043g675;AOL_s00215g676;AOL_s00080g44;AOL_s00054g368;AOL_s00083g500;AOL_s00080g366;AOL_s00054g769;AOL_s00080g284	K12773+K12767+K12765+K12763+K12762+K11584+K10872+K09243+K08139+K08139+K08139+K08139+K07203+K06679+K06659+K06269+K04345+K03456+K02831+K02608+K02216+K02214+K02212+K02212+K02210+K01768
Metabolism	Biosynthesis of other secondary metabolites	Indole alkaloid biosynthesis	1	4	0.715758	0.992519	ko00901	AOL_s00007g193	K01593
Metabolism	Amino acid metabolism	Phenylalanine metabolism	6	26	0.742373	0.992519	ko00360	AOL_s00081g323;AOL_s00007g193;AOL_s00210g358;AOL_s00054g564;AOL_s00110g186;AOL_s00004g254	K14455+K01593+K01426+K00838+K00276+K00129
Metabolism	Lipid metabolism	Steroid biosynthesis	5	22	0.748427	0.992519	ko00100	AOL_s00006g74;AOL_s00004g98;AOL_s00054g336;AOL_s00078g347;AOL_s00169g16	K00801+K00801+K00637+K00511+K00223
Metabolism	Amino acid metabolism	Valine, leucine and isoleucine degradation	8	35	0.767038	0.992519	ko00280	AOL_s00004g445;AOL_s00054g50;AOL_s00054g507;AOL_s00054g787;AOL_s00210g122;AOL_s00078g38;AOL_s00054g616;AOL_s00215g818	K01907+K01027+K01027+K00826+K00632+K00632+K00382+K00128
Genetic Information Processing	Transcription	RNA polymerase	7	31	0.771158	0.992519	ko03020	AOL_s00078g93;AOL_s00083g409;AOL_s00054g375;AOL_s00078g196;AOL_s00080g3;AOL_s00079g343;AOL_s00117g6	K03027+K03026+K03021+K03012+K03006+K03005+K02999
Genetic Information Processing	Translation	Aminoacyl-tRNA biosynthesis	11	48	0.786052	0.992519	ko00970	AOL_s00193g148;AOL_s00210g332;AOL_s00083g441;AOL_s00043g20;AOL_s00004g321;AOL_s00109g116;AOL_s00054g452;AOL_s00006g25;AOL_s00079g240;AOL_s00215g617;AOL_s00004g391	K04567+K04567+K02434+K02433+K01887+K01886+K01885+K01881+K01876+K01875+K00604
Metabolism	Metabolism of cofactors and vitamins	Biotin metabolism	2	10	0.797957	0.992519	ko00780	AOL_s00043g3;AOL_s00004g288	K01942+K00059
Metabolism	Amino acid metabolism	Lysine degradation	7	32	0.800799	0.992519	ko00310	AOL_s00007g205;AOL_s00079g289;AOL_s00079g142;AOL_s00054g616;AOL_s00007g553;AOL_s00004g255;AOL_s00215g818	K11426+K11423+K06101+K00382+K00252+K00135+K00128
Genetic Information Processing	Replication and repair	Nucleotide excision repair	12	53	0.80707	0.992519	ko03420	AOL_s00112g113;AOL_s00112g120;AOL_s00043g785;AOL_s00215g263;AOL_s00079g321;AOL_s00215g298;AOL_s00006g33;AOL_s00215g821;AOL_s00076g289;AOL_s00078g2;AOL_s00076g174;AOL_s00083g388	K10848+K10848+K10847+K10847+K10839+K10756+K10610+K06634+K03868+K03141+K02328+K02327
Metabolism	Amino acid metabolism	Valine, leucine and isoleucine biosynthesis	3	15	0.8137	0.992519	ko00290	AOL_s00054g60;AOL_s00043g588;AOL_s00054g787	K01702+K01687+K00826
Metabolism	Metabolism of terpenoids and polyketides	Terpenoid backbone biosynthesis	6	29	0.835296	0.992519	ko00900	AOL_s00076g185;AOL_s00078g43;AOL_s00006g322;AOL_s00081g1;AOL_s00075g207;AOL_s00078g198	K06013+K05954+K01823+K00804+K00804+K19177
Metabolism	Metabolism of other amino acids	Cyanoamino acid metabolism	5	25	0.845498	0.992519	ko00460	AOL_s00193g11;AOL_s00083g363;AOL_s00043g399;AOL_s00043g623;AOL_s00215g2	K05349+K05349+K01455+K00681+K00600
Metabolism	Carbohydrate metabolism	Starch and sucrose metabolism	21	92	0.848774	0.992519	ko00500	AOL_s00193g11;AOL_s00083g363;AOL_s00054g465;AOL_s00076g566;AOL_s00004g139;AOL_s00079g175;AOL_s00078g574;AOL_s00054g795;AOL_s00075g83;AOL_s00043g802;AOL_s00006g284;AOL_s00193g86;AOL_s00004g632;AOL_s00112g89;AOL_s00054g323;AOL_s00054g491;AOL_s00007g435;AOL_s00109g5;AOL_s00109g17;AOL_s00173g22;AOL_s00083g252	K05349+K05349+K01835+K01210+K01210+K01210+K01210+K01196+K01194+K01187+K01187+K00963+K00844+K00844+K00750+K00706+K00693+K00688+K00688+K01838+K01199
Metabolism	Metabolism of cofactors and vitamins	Thiamine metabolism	4	21	0.85897	0.992519	ko00730	AOL_s00075g197;AOL_s00097g578;AOL_s00173g63;AOL_s00007g541	K04487+K01078+K01078+K00939
Genetic Information Processing	Translation	Ribosome	32	137	0.859376	0.992519	ko03010	AOL_s00079g121;AOL_s00006g256;AOL_s00079g69;AOL_s00006g259;AOL_s00076g288;AOL_s00173g130;AOL_s00054g512;AOL_s00097g581;AOL_s00188g1;AOL_s00079g36;AOL_s00215g802;AOL_s00004g232;AOL_s00081g339;AOL_s00083g347;AOL_s00081g313;AOL_s00043g538;AOL_s00210g385;AOL_s00054g150;AOL_s00173g37;AOL_s00076g553;AOL_s00006g207;AOL_s00080g174;AOL_s00215g561;AOL_s00109g171;AOL_s00215g800;AOL_s00043g479;AOL_s00112g79;…	K02997+K02993+K02987+K02985+K02984+K02983+K02976+K02975+K02973+K02962+K02958+K02949+K02947+K02929+K02925+K02921+K02920+K02920+K02920+K02920+K02918+K02915+K02903+K02901+K02898+K02894+K02883+K02882+K02880+K02875+K02873+K02990
Genetic Information Processing	Replication and repair	Base excision repair	5	26	0.870051	0.992519	ko03410	AOL_s00006g139;AOL_s00043g692;AOL_s00076g174;AOL_s00083g388;AOL_s00007g107	K10563+K03660+K02328+K02327+K10798
Metabolism	Amino acid metabolism	Histidine metabolism	3	17	0.87725	0.992519	ko00340	AOL_s00054g802;AOL_s00004g254;AOL_s00215g818	K00765+K00129+K00128
Metabolism	Amino acid metabolism	Cysteine and methionine metabolism	12	57	0.880525	0.992519	ko00270	AOL_s00081g323;AOL_s00075g213;AOL_s00079g325;AOL_s00193g95;AOL_s00054g564;AOL_s00054g787;AOL_s00173g70;AOL_s00006g181;AOL_s00112g43;AOL_s00110g109;AOL_s00215g565;AOL_s00210g140	K14455+K11204+K09880+K01760+K00838+K00826+K00797+K00789+K00641+K00549+K00026+K00026
Genetic Information Processing	Folding, sorting and degradation	Protein export	4	22	0.883535	0.992519	ko03060	AOL_s00097g382;AOL_s00193g177;AOL_s00007g513;AOL_s00078g144	K09540+K09481+K03217+K03104
Metabolism	Glycan biosynthesis and metabolism	N-Glycan biosynthesis	8	40	0.883624	0.992519	ko00510	AOL_s00007g441;AOL_s00078g319;AOL_s00054g559;AOL_s00076g7;AOL_s00078g468;AOL_s00054g72;AOL_s00076g318;AOL_s00083g496	K05546+K03848+K03847+K03846+K03846+K01230+K01228+K00737
Metabolism	Carbohydrate metabolism	Butanoate metabolism	13	62	0.891423	0.992519	ko00650	AOL_s00004g445;AOL_s00006g429;AOL_s00170g24;AOL_s00054g50;AOL_s00054g507;AOL_s00076g93;AOL_s00004g255;AOL_s00043g807;AOL_s00079g364;AOL_s00170g26;AOL_s00173g381;AOL_s00215g829;AOL_s00080g32	K01907+K01580+K01580+K01027+K01027+K00823+K00135+K00100+K00100+K00100+K00019+K00004+K00100
Metabolism	Carbohydrate metabolism	Pentose phosphate pathway	6	32	0.899171	0.992519	ko00030	AOL_s00054g465;AOL_s00043g105;AOL_s00004g540;AOL_s00078g131;AOL_s00080g306;AOL_s00076g471	K01835+K00948+K00852+K00036+K00033+K07404
Metabolism	Metabolism of cofactors and vitamins	Pantothenate and CoA biosynthesis	4	23	0.904288	0.992519	ko00770	AOL_s00079g145;AOL_s00210g336;AOL_s00043g588;AOL_s00054g787	K09680+K01918+K01687+K00826
Metabolism	Amino acid metabolism	Lysine biosynthesis	3	19	0.920773	0.992519	ko00300	AOL_s00109g139;AOL_s00081g238;AOL_s00054g564	K01705+K01655+K00838
Metabolism	Global and overview maps	Biosynthesis of amino acids	30	136	0.924703	0.992519	ko01230	AOL_s00215g112;AOL_s00081g323;AOL_s00007g545;AOL_s00215g545;AOL_s00054g10;AOL_s00043g361;AOL_s00193g95;AOL_s00109g139;AOL_s00054g60;AOL_s00081g334;AOL_s00054g899;AOL_s00043g588;AOL_s00054g496;AOL_s00110g24;AOL_s00081g238;AOL_s00054g44;AOL_s00079g361;AOL_s00054g760;AOL_s00083g426;AOL_s00043g105;AOL_s00006g198;AOL_s00054g564;AOL_s00054g787;AOL_s00006g181;AOL_s00054g802;AOL_s00112g43;AOL_s00215g2;AO…	K15634+K14455+K13501+K04518+K01953+K01915+K01760+K01705+K01702+K01694+K01689+K01687+K01681+K01681+K01655+K01647+K01647+K01626+K01476+K00948+K00927+K00838+K00826+K00789+K00765+K00641+K00600+K00549+K00134+K00030
Genetic Information Processing	Transcription	Basal transcription factors	8	43	0.92679	0.992519	ko03022	AOL_s00215g821;AOL_s00078g2;AOL_s00215g159;AOL_s00078g91;AOL_s00188g13;AOL_s00006g22;AOL_s00193g119;AOL_s00215g392	K06634+K03141+K03140+K03128+K03127+K03123+K03122+K03120
Metabolism	Glycan biosynthesis and metabolism	Glycosylphosphatidylinositol(GPI)-anchor biosynthesis	4	25	0.936214	0.992519	ko00563	AOL_s00215g624;AOL_s00109g125;AOL_s00054g18;AOL_s00043g772	K07541+K05294+K05285+K01127
Genetic Information Processing	Replication and repair	Mismatch repair	5	30	0.937834	0.992519	ko03430	AOL_s00215g298;AOL_s00007g569;AOL_s00054g774;AOL_s00076g174;AOL_s00083g388	K10756+K10746+K08736+K02328+K02327
Metabolism	Metabolism of other amino acids	Phosphonate and phosphinate metabolism	1	9	0.94118	0.992519	ko00440	AOL_s00054g2	K00968
Metabolism	Carbohydrate metabolism	Amino sugar and nucleotide sugar metabolism	15	76	0.945786	0.992519	ko00520	AOL_s00215g422;AOL_s00079g127;AOL_s00054g465;AOL_s00007g269;AOL_s00080g433;AOL_s00076g346;AOL_s00078g573;AOL_s00193g86;AOL_s00004g632;AOL_s00112g89;AOL_s00076g99;AOL_s00078g76;AOL_s00075g119;AOL_s00080g24;AOL_s00007g565	K02564+K01840+K01835+K01443+K01233+K01207+K01183+K00963+K00844+K00844+K00820+K00698+K00698+K00326+K00012
Metabolism	Carbohydrate metabolism	Fructose and mannose metabolism	4	26	0.948243	0.992519	ko00051	AOL_s00079g127;AOL_s00076g332;AOL_s00004g632;AOL_s00112g89	K01840+K01103+K00844+K00844
Metabolism	Lipid metabolism	Sphingolipid metabolism	3	21	0.949738	0.992519	ko00600	AOL_s00170g25;AOL_s00079g62;AOL_s00054g761	K12350+K01190+K00654
Genetic Information Processing	Folding, sorting and degradation	SNARE interactions in vesicular transport	3	21	0.949738	0.992519	ko04130	AOL_s00006g129;AOL_s00112g2;AOL_s00215g311	K08516+K08493+K08486
Metabolism	Carbohydrate metabolism	Pentose and glucuronate interconversions	5	33	0.965669	0.996502	ko00040	AOL_s00193g126;AOL_s00193g86;AOL_s00075g103;AOL_s00007g565;AOL_s00215g921	K05351+K00963+K00065+K00012+K01051
Metabolism	Global and overview maps	Metabolic pathways	340	1343	0.972699	0.996502	ko01100	AOL_s00006g107;AOL_s00215g112;AOL_s00075g122;AOL_s00080g371;AOL_s00076g393;AOL_s00173g379;AOL_s00006g34;AOL_s00078g81;AOL_s00081g323;AOL_s00004g264;AOL_s00083g317;AOL_s00110g284;AOL_s00188g321;AOL_s00215g591;AOL_s00043g619;AOL_s00007g545;AOL_s00170g25;AOL_s00215g31;AOL_s00215g552;AOL_s00004g546;AOL_s00007g205;AOL_s00079g289;AOL_s00075g213;AOL_s00043g488;AOL_s00110g137;AOL_s00081g312;AOL_s00007g38…	K16066+K15634+K15428+K15371+K14729+K14675+K14642+K14541+K14455+K14264+K14264+K13953+K13953+K13519+K13509+K13501+K12350+K11987+K11788+K11541+K11426+K11423+K11204+K11155+K10807+K10524+K10246+K10245+K09880+K09788+K09680+K08744+K07541+K07512+K06210+K06127+K06126+K06101+K05857+K05546+K05533+K05351+K05349+K05349+K05294+K05285+K05275+K04518+K04487+K03963+K03955+K03950+K03935+K03934+K03848+K03847+K03846+…
Metabolism	Glycan biosynthesis and metabolism	Various types of N-glycan biosynthesis	5	37	0.985128	0.996502	ko00513	AOL_s00110g32;AOL_s00054g559;AOL_s00076g7;AOL_s00078g468;AOL_s00054g72	K05533+K03847+K03846+K03846+K01230
Metabolism	Amino acid metabolism	Glycine, serine and threonine metabolism	10	69	0.995957	0.996502	ko00260	AOL_s00006g107;AOL_s00215g112;AOL_s00081g334;AOL_s00083g474;AOL_s00215g2;AOL_s00054g616;AOL_s00188g307;AOL_s00215g279;AOL_s00110g186;AOL_s00110g310	K16066+K15634+K01694+K00998+K00600+K00382+K00309+K00309+K00276+K00108
Genetic Information Processing	Replication and repair	DNA replication	6	49	0.996502	0.996502	ko03030	AOL_s00215g298;AOL_s00076g174;AOL_s00083g388;AOL_s00083g500;AOL_s00080g366;AOL_s00054g769	K10756+K02328+K02327+K02212+K02212+K02210
