# Supplementary material for: Transcriptomic Analysis Reveals That Rho GTPases Regulate Trap Development and Lifestyle Transition of the Nematode-Trapping Fungus Arthrobotrys oligospora
Source: Microbiol Spectr. 2022 Jan 12;10(1):e01759-21. doi: 10.1128/spectrum.01759-21 (PMC8754127; doi:10.1128/spectrum.01759-21)
Supplement: SUPPLEMENTAL FILE 9 — Supplemental material. Download SPECTRUM01759-21_Supp_9_seq12.xlsx, XLSX file, 0.1 MB [file spectrum01759-21_supp_9_seq12.xlsx]

## Sheet: Sheet1
	Table S8. AS demonstrating genes are annotated by the PHI database
Query_id	Uniprot_id	Phi_id	Gene	Taxon	Species	Function	Query_end	Subject_start	Subject_end	E_value	Bitscore
AOL_s00007g305	A0A0H2XHD4	PHI:6628	Bcap	1280	Staphylococcus_aureus	unaffected_pathogenicity__reduced_virulence	396	59	397	2e-12	67.4
AOL_s00043g68	W9BF24	PHI:7485	Enta_(vk055_1922)	573	Klebsiella_pneumoniae	unaffected_pathogenicity__reduced_virulence	198	20	198	6e-10	56.6
AOL_s00043g731	Q6A2T2	PHI:441	Btp1	40559	Botrytis_cinerea	unaffected_pathogenicity__reduced_virulence	299	5	297	4e-28	112
AOL_s00043g79	G4MZ47	PHI:2105	Calcium_permease	318829	Magnaporthe_oryzae	unaffected_pathogenicity__reduced_virulence	1099	90	1139	0	948
AOL_s00054g437	G4NCI6	PHI:6612	Mocapn9	318829	Magnaporthe_oryzae	unaffected_pathogenicity__reduced_virulence	295	361	674	3e-14	71.2
AOL_s00076g553	Q6A2T2	PHI:441	Btp1	40559	Botrytis_cinerea	unaffected_pathogenicity__reduced_virulence	292	24	294	7e-24	102
AOL_s00079g5	A6N6J8	PHI:1021__PHI:2981	Ctf1	5507	Fusarium_oxysporum	unaffected_pathogenicity__reduced_virulence	1658	166	885	0	860
AOL_s00081g259	G4NCI6	PHI:6612	Mocapn9	318829	Magnaporthe_oryzae	unaffected_pathogenicity__reduced_virulence	173	483	652	8e-10	57.4
AOL_s00109g112	G4NCI6	PHI:6612	Mocapn9	318829	Magnaporthe_oryzae	unaffected_pathogenicity__reduced_virulence	247	420	617	7e-08	52.4
AOL_s00109g63	Q6A2T2	PHI:441	Btp1	40559	Botrytis_cinerea	unaffected_pathogenicity__reduced_virulence	405	102	351	1e-17	82.4
AOL_s00110g130	Q66WP9	PHI:1053__PHI:2288	Abnik1	29001	Alternaria_brassicicola	unaffected_pathogenicity__reduced_virulence	672	727	1251	1e-60	220
AOL_s00110g131	G4NCI6	PHI:6612	Mocapn9	318829	Magnaporthe_oryzae	unaffected_pathogenicity__reduced_virulence	205	481	677	1e-17	81.6
AOL_s00112g85	G4NCI6	PHI:6612	Mocapn9	318829	Magnaporthe_oryzae	unaffected_pathogenicity__reduced_virulence	313	363	674	4e-44	159
AOL_s00210g385	Q6A2T2	PHI:441	Btp1	40559	Botrytis_cinerea	unaffected_pathogenicity__reduced_virulence	382	30	390	5e-13	68.2
AOL_s00215g921	Q9C2Y1	PHI:278__PHI:1028	Bcpme1	40559	Botrytis_cinerea	unaffected_pathogenicity__reduced_virulence	325	25	346	1e-94	286
AOL_s00109g17	G4MW66	PHI:2062__PHI:3815	Gph1	318829	Magnaporthe_oryzae	unaffected_pathogenicity__loss_of_pathogenicity__reduced_virulence	872	16	886	0	1346
AOL_s00007g131	Q5D1P9	PHI:481	Klap1	27357	Colletotrichum_acutatum	unaffected_pathogenicity__loss_of_pathogenicity	430	410	537	6e-23	101
AOL_s00173g146	A0A290WFC9	PHI:7708	Veda_05198	27337	Verticillium_dahliae	reduced_virulence__unaffected_pathogenicity__increased_virulence_(hypervirulence)	215	20	212	2e-15	74.3
AOL_s00215g894	A0A290WFC9	PHI:7708	Veda_05198	27337	Verticillium_dahliae	reduced_virulence__unaffected_pathogenicity__increased_virulence_(hypervirulence)	239	32	231	6e-16	75.9
AOL_s00006g411	O13289	PHI:106__PHI:7209	Cat1	5476	Candida_albicans	reduced_virulence__unaffected_pathogenicity	491	2	481	1e-159	464
AOL_s00054g48	A5F6S0	PHI:4108	Fadd	666	Vibrio_cholerae	reduced_virulence__unaffected_pathogenicity	556	69	459	5e-26	110
AOL_s00075g119	P54267	PHI:565__PHI:3044	Chsg	746128	Aspergillus_fumigatus	reduced_virulence__unaffected_pathogenicity	908	1	911	0	1254
AOL_s00078g224	G4N7V2	PHI:2994__PHI:5604	Mgg_06355.6__Fzc14	318829	Magnaporthe_oryzae	reduced_virulence__unaffected_pathogenicity	104	13	106	4e-31	118
AOL_s00078g95	Q00LS5	PHI:1082__PHI:2271	Cpka	13684	Parastagonospora_nodorum	reduced_virulence__unaffected_pathogenicity	370	20	406	0	548
AOL_s00080g371	H6ULV1	PHI:5450	Gdh2	474922	Colletotrichum_gloeosporioides	reduced_virulence__unaffected_pathogenicity	1037	19	1044	0	1349
AOL_s00081g301	A5F6S0	PHI:4108	Fadd	666	Vibrio_cholerae	reduced_virulence__unaffected_pathogenicity	637	26	552	2e-26	112
AOL_s00097g589	P9WJS3	PHI:7746	Rv3109	1773	Mycobacterium_tuberculosis	reduced_virulence__unaffected_pathogenicity	366	36	304	2e-44	162
AOL_s00109g169	J9VNE4	PHI:7828	Uxt1	5207	Cryptococcus_neoformans	reduced_virulence__unaffected_pathogenicity	337	60	344	3e-87	271
AOL_s00140g46	D2E9W9	PHI:2378	Dep4	29001	Alternaria_brassicicola	reduced_virulence__unaffected_pathogenicity	567	2	552	6e-70	237
AOL_s00173g374	O13289	PHI:106__PHI:7209	Cat1	5476	Candida_albicans	reduced_virulence__unaffected_pathogenicity	539	5	476	6e-178	515
AOL_s00173g85	A0A290WFK0	PHI:7709	Veda_05199	27337	Verticillium_dahliae	reduced_virulence__unaffected_pathogenicity	406	21	395	7e-133	389
AOL_s00215g691	Q6FVH8	PHI:7929	Cgyps5	5478	Candida_glabrata	reduced_virulence__unaffected_pathogenicity	438	123	426	3e-20	92.8
AOL_s00043g440	Q5AHA0	PHI:136	Cahk1_(chk1)	5476	Candida_albicans	reduced_virulence__loss_of_pathogenicity__unaffected_pathogenicity	2443	1632	2462	4e-153	529
AOL_s00079g33	J9N257	PHI:2284__PHI:3438	Msb2	5507	Fusarium_oxysporum	reduced_virulence__loss_of_pathogenicity__unaffected_pathogenicity	910	618	1129	6e-47	180
AOL_s00004g568	G4MWY5	PHI:2113	Kin4	318829	Magnaporthe_oryzae	reduced_virulence__loss_of_pathogenicity	661	86	779	0	599
AOL_s00007g557	J7H173	PHI:2913__PHI:2933	Aanoxb__Noxb	5599	Alternaria_alternata	reduced_virulence__loss_of_pathogenicity	570	6	561	0	825
AOL_s00043g597	Q9UWF0	PHI:2108	Cam	318829	Magnaporthe_oryzae	reduced_virulence__loss_of_pathogenicity	288	2	149	6e-101	294
AOL_s00081g216	G4NCK1	PHI:2149	Moldb1	318829	Magnaporthe_oryzae	reduced_virulence__loss_of_pathogenicity	658	7	293	1e-29	120
AOL_s00083g160	D0ERY7	PHI:2202__PHI:7327	Pdeh__Mopdeh	318829	Magnaporthe_oryzae	reduced_virulence__loss_of_pathogenicity	622	2	643	1e-159	488
AOL_s00215g398	G4MRZ0	PHI:773__PHI:791__PHI:2141	Mgg_11899__Cdc15	318829	Magnaporthe_oryzae	reduced_virulence__loss_of_pathogenicity	311	1	326	3e-141	465
AOL_s00215g577	G4MNE6	PHI:2109	Cnb	318829	Magnaporthe_oryzae	reduced_virulence__loss_of_pathogenicity	172	1	172	7e-110	313
AOL_s00215g883	G4NI28	PHI:2100	Spf1	318829	Magnaporthe_oryzae	reduced_virulence__loss_of_pathogenicity	1284	9	1286	0	1717
AOL_s00007g129	G4XKY9	PHI:2315	Chlae1	5016	Bipolaris_maydis	reduced_virulence__increased_virulence_(hypervirulence)	342	36	307	2e-38	139
AOL_s00076g478	G4XKY9	PHI:2315	Chlae1	5016	Bipolaris_maydis	reduced_virulence__increased_virulence_(hypervirulence)	357	30	305	2e-55	185
AOL_s00081g52	G4XKY9	PHI:2315	Chlae1	5016	Bipolaris_maydis	reduced_virulence__increased_virulence_(hypervirulence)	297	41	306	4e-48	166
AOL_s00193g139	G4XKY9	PHI:2315	Chlae1	5016	Bipolaris_maydis	reduced_virulence__increased_virulence_(hypervirulence)	301	17	305	7e-118	343
AOL_s00004g104	P95830	PHI:6986	Dnaj	1313	Streptococcus_pneumoniae	reduced_virulence	70	3	68	5e-13	68.6
AOL_s00004g106	Q9UW87	PHI:267	Mlt1	5476	Candida_albicans	reduced_virulence	1567	305	1606	2e-172	564
AOL_s00004g139	B2W4L0	PHI:3859	Glu1	45151	Pyrenophora_tritici-repentis	reduced_virulence	598	35	406	2e-62	213
AOL_s00004g254	Q882F5	PHI:7788	Aldb_(pspto_2673)	317	Pseudomonas_syringae	reduced_virulence	495	8	481	6e-126	379
AOL_s00004g255	Q0V515	PHI:3914	Sdh1	13684	Parastagonospora_nodorum	reduced_virulence	481	3	436	0	662
AOL_s00004g351	G4MWX1	PHI:7134	Morab5b	318829	Magnaporthe_oryzae	reduced_virulence	211	14	221	3e-53	171
AOL_s00004g361	Q5AH74	PHI:2563	Dpp3	5476	Candida_albicans	reduced_virulence	293	33	306	8e-53	176
AOL_s00004g366	G4MVC5	PHI:6927	Morad6	318829	Magnaporthe_oryzae	reduced_virulence	155	27	132	1e-22	89
AOL_s00004g391	A6QGB6	PHI:3999	Fmt	1280	Staphylococcus_aureus	reduced_virulence	252	3	221	6e-14	70.1
AOL_s00004g411	M7THD3	PHI:6627	Bccpa1	40559	Botrytis_cinerea	reduced_virulence	271	6	271	2e-110	322
AOL_s00004g434	I1V1W1	PHI:6207	Bbcyp6	176275	Beauveria_bassiana	reduced_virulence	185	249	338	9e-11	61.2
AOL_s00004g445	Q9I4X3	PHI:3291__PHI:5563__PHI:5585	Pqsa	287	Pseudomonas_aeruginosa	reduced_virulence	649	50	502	3e-09	57.8
AOL_s00004g468	Q875L6	PHI:319	Sql2	5270	Ustilago_maydis	reduced_virulence	1175	894	1385	9e-68	248
AOL_s00004g477	P0AA28	PHI:2644	Thioredoxin_1	28901	Salmonella_enterica	reduced_virulence	102	5	82	5e-12	61.2
AOL_s00004g495	G4ZAY8	PHI:5016	Psimpa1	67593	Phytophthora_sojae	reduced_virulence	489	58	397	1e-10	61.6
AOL_s00004g540	G4NIR9	PHI:806	Mgg_04137	318829	Magnaporthe_oryzae	reduced_virulence	547	53	273	2e-57	195
AOL_s00004g546	Q87WP3	PHI:6594	Cara	317	Pseudomonas_syringae	reduced_virulence	476	7	376	3e-66	231
AOL_s00004g556	Q56056	PHI:3724	Rnase_iii	28901	Salmonella_enterica	reduced_virulence	1463	7	144	2e-08	54.7
AOL_s00004g597	E2GL14	PHI:2334	Bcnma	40559	Botrytis_cinerea	reduced_virulence	1169	65	990	1e-132	432
AOL_s00004g610	I1RA89	PHI:1086	Fgsg_00416	5518	Fusarium_graminearum	reduced_virulence	500	5	515	8e-159	464
AOL_s00004g623	Q53591	PHI:3461	Hylb	1311	Streptococcus_agalactiae	reduced_virulence	681	242	925	2e-55	205
AOL_s00004g632	I1RAH1	PHI:4658	Fghxk1	5518	Fusarium_graminearum	reduced_virulence	490	34	470	7e-94	295
AOL_s00004g649	Q4WCS9	PHI:6476	Gin4	746128	Aspergillus_fumigatus	reduced_virulence	370	92	469	7e-92	312
AOL_s00006g115	Q9HF03	PHI:280	Ccn1	5207	Cryptococcus_neoformans	reduced_virulence	657	7	677	0	741
AOL_s00006g124	P04046	PHI:502	Ade4	4932	Saccharomyces_cerevisiae	reduced_virulence	489	1	486	0	585
AOL_s00006g181	G4NCL5	PHI:877	Mgg_00383	318829	Magnaporthe_oryzae	reduced_virulence	391	1	394	0	642
AOL_s00006g187	P15031	PHI:8010	Fece	562	Escherichia_coli	reduced_virulence	301	25	211	2e-11	62.8
AOL_s00006g212	H8ZZ79	PHI:2710	Mepb	474922	Colletotrichum_gloeosporioides	reduced_virulence	452	1	379	0	521
AOL_s00006g284	G4ML12	PHI:6739	Mogls2	318829	Magnaporthe_oryzae	reduced_virulence	907	563	899	4e-39	155
AOL_s00006g29	G4MLK2	PHI:8040__PHI:8047	Mouba2__Uba2	318829	Magnaporthe_oryzae	reduced_virulence	519	50	580	0	575
AOL_s00006g34	Q4QFI1	PHI:3459	Ntpdase1	5664	Leishmania_major	reduced_virulence	306	53	311	3e-24	104
AOL_s00006g461	G4MUG1	PHI:8039__PHI:8046	Moaos1__Aos1	318829	Magnaporthe_oryzae	reduced_virulence	174	50	208	3e-22	97.8
AOL_s00007g107	Q4WAR8	PHI:5365	Soma	746128	Aspergillus_fumigatus	reduced_virulence	1134	398	449	7e-07	52
AOL_s00007g193	C5BDL7	PHI:2960	Frda	67780	Edwardsiella_ictaluri	reduced_virulence	477	203	429	1e-23	103
AOL_s00007g269	G4NB58	PHI:5471	Modac	318829	Magnaporthe_oryzae	reduced_virulence	418	15	431	1e-121	363
AOL_s00007g287	Q6WP49	PHI:438	Bcbot1_(cnd5)	40559	Botrytis_cinerea	reduced_virulence	487	181	485	3e-17	84.3
AOL_s00007g335	G4MVC5	PHI:6927	Morad6	318829	Magnaporthe_oryzae	reduced_virulence	149	4	132	8e-20	80.1
AOL_s00007g401	G4N1E0	PHI:3809	Tra1	318829	Magnaporthe_oryzae	reduced_virulence	3740	12	3861	0	4087
AOL_s00007g428	I1RNY7	PHI:1181	(sc_kic1)	5518	Fusarium_graminearum	reduced_virulence	438	26	289	2e-72	256
AOL_s00007g453	Q4UUL4	PHI:3945	Xc_2203	339	Xanthomonas_campestris	reduced_virulence	140	1	140	8e-39	129
AOL_s00007g461	I1RT81	PHI:6410__PHI:6604	Fgcdc12__Facdc12(fgsg_07380)	5518__282267	Fusarium_graminearum__Fusarium_asiaticum	reduced_virulence	384	1	385	0	735
AOL_s00007g475	Q4UZE1	PHI:3959	Xc_0501	339	Xanthomonas_campestris	reduced_virulence	382	111	291	6e-30	116
AOL_s00007g488	Q6FPN2	PHI:6468	Cgulp2	5478	Candida_glabrata	reduced_virulence	762	419	662	2e-21	99
AOL_s00007g493	Q4WER3	PHI:2512	Hapx	746128	Aspergillus_fumigatus	reduced_virulence	1674	29	485	6e-28	118
AOL_s00007g545	E9ETZ6	PHI:7251	Mrtdc	568076	Metarhizium_robertsii	reduced_virulence	767	3	758	0	826
AOL_s00007g554	G4MVC5	PHI:6927	Morad6	318829	Magnaporthe_oryzae	reduced_virulence	144	1	132	6e-37	124
AOL_s00007g572	Q697D5	PHI:367	Mrb1	5270	Ustilago_maydis	reduced_virulence	305	38	274	3e-41	145
AOL_s00043g118	A0A016PX00	PHI:4602	Fdb2	5518	Fusarium_graminearum	reduced_virulence	2086	1	2087	0	3021
AOL_s00043g163	H8ZZ79	PHI:2710	Mepb	474922	Colletotrichum_gloeosporioides	reduced_virulence	447	1	372	5e-153	444
AOL_s00043g20	P06618	PHI:4171	Iaah-1	29438	Pseudomonas_savastanoi	reduced_virulence	293	30	275	1e-25	107
AOL_s00043g245	A0A068B0X0	PHI:7257	Rs-scp-1	46012	Radopholus_similis	reduced_virulence	519	50	481	3e-35	136
AOL_s00043g31	I1S8Y9	PHI:1182	(sc_mec1)	5518	Fusarium_graminearum	reduced_virulence	2423	583	2487	0	1154
AOL_s00043g34	Q6FM61	PHI:2570	Cyb2	5478	Candida_glabrata	reduced_virulence	485	90	580	2e-174	506
AOL_s00043g361	P0A1P6	PHI:7742	Glna	28901	Salmonella_enterica	reduced_virulence	869	68	422	4e-15	77
AOL_s00043g396	G4N4N6	PHI:4616	Mosfa1	318829	Magnaporthe_oryzae	reduced_virulence	374	1	373	0	595
AOL_s00043g480	C0H5W3	PHI:2370	Bcpka1	40559	Botrytis_cinerea	reduced_virulence	519	1	487	0	613
AOL_s00043g4	I1RN54	PHI:1214	Fgsg_07816	5518	Fusarium_graminearum	reduced_virulence	812	221	897	0	843
AOL_s00043g546	Q874K8	PHI:286	Clc-a	5207	Cryptococcus_neoformans	reduced_virulence	736	46	768	1e-158	485
AOL_s00043g588	Q4X099	PHI:2638	Ilv3a	746128	Aspergillus_fumigatus	reduced_virulence	493	86	604	0	691
AOL_s00043g619	E9F1A7	PHI:6380	Mrlpaat1	568076	Metarhizium_robertsii	reduced_virulence	260	15	269	5e-86	261
AOL_s00043g656	B3GXB7	PHI:7076	Pdxt	715	Actinobacillus_pleuropneumoniae	reduced_virulence	162	1	144	3e-27	104
AOL_s00043g677	J9VSX1	PHI:7186	Ade13	5207	Cryptococcus_neoformans	reduced_virulence	483	1	479	0	650
AOL_s00043g678	G4MU60	PHI:6615	Mocapn4	318829	Magnaporthe_oryzae	reduced_virulence	306	1	252	9e-95	283
AOL_s00043g684	P0AA28	PHI:2644	Thioredoxin_1	28901	Salmonella_enterica	reduced_virulence	113	5	86	1e-14	69.3
AOL_s00043g747	Q4WR83	PHI:2321	Sidi	746128	Aspergillus_fumigatus	reduced_virulence	595	86	566	6e-30	123
AOL_s00043g759	G4MVB6	PHI:891	Mgg_01748	318829	Magnaporthe_oryzae	reduced_virulence	476	28	504	5e-24	104
AOL_s00043g81	I1RGD6	PHI:1193	(sc_sky1)	5518	Fusarium_graminearum	reduced_virulence	615	7	510	0	725
AOL_s00043g827	Q4WR83	PHI:2321	Sidi	746128	Aspergillus_fumigatus	reduced_virulence	605	26	580	1e-116	362
AOL_s00054g10	G7TM01	PHI:2964	Asnb	347	Xanthomonas_oryzae	reduced_virulence	562	1	555	1e-176	513
AOL_s00054g122	G4MV99	PHI:2133	Mohox3	318829	Magnaporthe_oryzae	reduced_virulence	528	387	555	1e-24	107
AOL_s00054g13	C4YR40	PHI:4904	Glr1	5476	Candida_albicans	reduced_virulence	470	26	516	0	522
AOL_s00054g150	G5EI24	PHI:7194	Wish	318829	Magnaporthe_oryzae	reduced_virulence	264	177	368	7e-06	45.8
AOL_s00054g211	Q1XEW2	PHI:6963	Cipc	746128	Aspergillus_fumigatus	reduced_virulence	106	17	103	2e-23	89
AOL_s00054g224	U3Q4A0	PHI:7562	Cal1	5599	Alternaria_alternata	reduced_virulence	552	14	551	0	957
AOL_s00054g278	A0A068B0X0	PHI:7257	Rs-scp-1	46012	Radopholus_similis	reduced_virulence	507	40	482	3e-24	103
AOL_s00054g2	E9EJG5	PHI:7756	Mrpct_(maa_00035)	568076	Metarhizium_robertsii	reduced_virulence	269	131	389	1e-104	314
AOL_s00054g310	Q5ADN1	PHI:6074	Tpd3	5476	Candida_albicans	reduced_virulence	607	1	634	0	537
AOL_s00054g32	G4NIU3	PHI:789	Mgg_04116	318829	Magnaporthe_oryzae	reduced_virulence	1136	950	1234	3e-88	310
AOL_s00054g354	O68539	PHI:3411	Bscn	518	Bordetella_bronchiseptica	reduced_virulence	423	81	394	2e-45	165
AOL_s00054g363	Q96VL3	PHI:339	Clpt1	290576	Colletotrichum_lindemuthianum	reduced_virulence	209	7	202	1e-51	167
AOL_s00054g36	P0A452	PHI:4702	Reca	1313	Streptococcus_pneumoniae	reduced_virulence	95	42	107	1e-06	48.1
AOL_s00054g375	A3M1G3	PHI:7860	Rpob	470	Acinetobacter_baumannii	reduced_virulence	1102	1070	1315	2e-28	122
AOL_s00054g376	G4N3K2	PHI:882	Mgg_04985	318829	Magnaporthe_oryzae	reduced_virulence	927	434	844	5e-59	216
AOL_s00054g385	Q5AA40	PHI:484	Chs7	5476	Candida_albicans	reduced_virulence	306	2	309	9e-18	80.1
AOL_s00054g446	G1X6F2	PHI:8035	Aorab-7a_(aol_s00054g446)	13349	Arthrobotrys_oligospora	reduced_virulence	216	1	216	3e-161	446
AOL_s00054g44	Q59RG0	PHI:511	Canag4	5476	Candida_albicans	reduced_virulence	407	76	467	6e-22	96.3
AOL_s00054g465	B5TQV9	PHI:3325	Pgm	1348	Streptococcus_parauberis	reduced_virulence	558	22	546	2e-80	265
AOL_s00054g475	X0KCM6	PHI:4681	Fobck1	5507	Fusarium_oxysporum	reduced_virulence	1811	1212	1786	1e-165	553
AOL_s00054g479	Q8TGW9	PHI:320	Ssn6	5476	Candida_albicans	reduced_virulence	725	116	423	8e-08	55.1
AOL_s00054g496	J9VIU5	PHI:6480	Lys4	5207	Cryptococcus_neoformans	reduced_virulence	487	30	450	6e-44	167
AOL_s00054g529	Q4WK36	PHI:6443	Hapc	746128	Aspergillus_fumigatus	reduced_virulence	150	1	164	2e-68	209
AOL_s00054g531	Q5ANA8	PHI:6795	Camca1	5476	Candida_albicans	reduced_virulence	469	44	448	7e-125	373
AOL_s00054g564	A5CVB7	PHI:3028	Vatr2	28447	Clavibacter_michiganensis	reduced_virulence	549	42	408	3e-37	141
AOL_s00054g575	Q4Q4W3	PHI:5554	Lmabcb3	5664	Leishmania_major	reduced_virulence	699	48	676	7e-158	476
AOL_s00054g647	O74271	PHI:212	Cos1/chik1	5476	Candida_albicans	reduced_virulence	1072	461	1052	2e-58	217
AOL_s00054g670	G4N6W9	PHI:2996	Mgg_06507.6	318829	Magnaporthe_oryzae	reduced_virulence	230	150	278	2e-68	225
AOL_s00054g68	G4MSK7	PHI:7149	Moglo3	318829	Magnaporthe_oryzae	reduced_virulence	475	1	488	2e-155	453
AOL_s00054g736	G2X1K9	PHI:6271	Vdthit	27337	Verticillium_dahliae	reduced_virulence	517	21	498	2e-72	241
AOL_s00054g742	I1RJP0	PHI:3833	Fgrho2	5518	Fusarium_graminearum	reduced_virulence	178	14	184	3e-06	44.3
AOL_s00054g761	Q9AI28	PHI:5347	Wcbt	28450	Burkholderia_pseudomallei	reduced_virulence	431	87	379	3e-34	132
AOL_s00054g802	B5QZL1	PHI:5109	Prt	28901	Salmonella_enterica	reduced_virulence	300	6	296	1e-34	128
AOL_s00054g821	Q59WG7	PHI:2824	Cabig1	5476	Candida_albicans	reduced_virulence	193	51	196	7e-12	63.2
AOL_s00054g843	I1RNL0	PHI:2409	Fgmt2	5518	Fusarium_graminearum	reduced_virulence	496	12	498	0	709
AOL_s00054g917	G4MSK7	PHI:7149	Moglo3	318829	Magnaporthe_oryzae	reduced_virulence	932	23	92	3e-10	62
AOL_s00075g115	A0AUJ1	PHI:4182	Gib2	5207	Cryptococcus_neoformans	reduced_virulence	175	142	310	3e-08	52.4
AOL_s00075g122	Q97NA0	PHI:3477	Arct	1313	Streptococcus_pneumoniae	reduced_virulence	360	1	234	1e-08	55.5
AOL_s00075g142	I1RFR2	PHI:1089	Fgsg_02549	5518	Fusarium_graminearum	reduced_virulence	335	52	293	4e-25	102
AOL_s00075g169	A0A0G4J7R2	PHI:7735	Pbcyp3	318829	Magnaporthe_oryzae	reduced_virulence	176	1	164	2e-63	201
AOL_s00075g229	I1RKR8	PHI:1175__PHI:6148	(sc_srb10)__Fgssn3	5518	Fusarium_graminearum	reduced_virulence	393	30	452	3e-170	486
AOL_s00075g58	Q4Q4W3	PHI:5554	Lmabcb3	5664	Leishmania_major	reduced_virulence	885	90	691	2e-106	347
AOL_s00076g142	G4MPA8	PHI:890	Mgg_07015	318829	Magnaporthe_oryzae	reduced_virulence	641	12	622	7e-70	239
AOL_s00076g173	G4MRV1	PHI:873	Mgg_02443	318829	Magnaporthe_oryzae	reduced_virulence	848	29	873	2e-82	284
AOL_s00076g17	Q9UW13	PHI:186	Rim8	5476	Candida_albicans	reduced_virulence	478	23	445	2e-39	152
AOL_s00076g205	Q9UVG2	PHI:177	Odc	13684	Parastagonospora_nodorum	reduced_virulence	452	38	443	0	555
AOL_s00076g211	Q6FSR7	PHI:3287	Cgvps34	5478	Candida_glabrata	reduced_virulence	1992	523	865	7e-27	117
AOL_s00076g221	J4UI12	PHI:3271	Arsef_2860	176275	Beauveria_bassiana	reduced_virulence	248	1	248	3e-158	444
AOL_s00076g22	Q2UEH7	PHI:6872	Atrr	746128	Aspergillus_fumigatus	reduced_virulence	804	299	825	8e-48	181
AOL_s00076g243	P28873	PHI:26	Camdr1	5476	Candida_albicans	reduced_virulence	445	94	492	2e-10	61.6
AOL_s00076g266	Q6TFC7	PHI:482	Laea	746128	Aspergillus_fumigatus	reduced_virulence	298	65	359	3e-35	130
AOL_s00076g302	G4N3K2	PHI:882	Mgg_04985	318829	Magnaporthe_oryzae	reduced_virulence	854	444	835	1e-138	436
AOL_s00076g346	Q4USG7	PHI:3282	Nagz	339	Xanthomonas_campestris	reduced_virulence	369	97	309	2e-11	64.7
AOL_s00076g358	W7MUL2	PHI:7142	Fvstp1	117187	Fusarium_verticillioides	reduced_virulence	982	81	1001	1e-149	473
AOL_s00076g393	G4MZY1	PHI:2034	Mfp1	318829	Magnaporthe_oryzae	reduced_virulence	297	629	888	1e-30	121
AOL_s00076g486	E2EAF6	PHI:2357	Cyp52x1	176275	Beauveria_bassiana	reduced_virulence	480	90	499	8e-18	84.3
AOL_s00076g566	P43070	PHI:61	Bgl2	5476	Candida_albicans	reduced_virulence	357	23	305	3e-32	122
AOL_s00076g570	G4NIB5	PHI:812	Mgg_10702	318829	Magnaporthe_oryzae	reduced_virulence	379	1	367	3e-24	103
AOL_s00076g585	J4KQD8	PHI:6875	Bbvmah	176275	Beauveria_bassiana	reduced_virulence	489	1	476	5e-116	352
AOL_s00076g656	J4KMX0	PHI:7152	Pmcb	176275	Beauveria_bassiana	reduced_virulence	1205	111	1287	0	1239
AOL_s00076g674	I1RC52	PHI:6092	Fgvps26	5518	Fusarium_graminearum	reduced_virulence	297	1	297	0	552
AOL_s00076g680	I1RY42	PHI:1207__PHI:3178	(sc_kin1/kin2)__Fgkin1	5518	Fusarium_graminearum	reduced_virulence	1003	1	909	0	872
AOL_s00076g699	X0JSI1	PHI:4680	Fomkk2	5507	Fusarium_oxysporum	reduced_virulence	477	36	521	0	523
AOL_s00076g702	I1RRB0	PHI:7124	Fgeb1	5518	Fusarium_graminearum	reduced_virulence	238	1	241	1e-98	289
AOL_s00076g91	Q9HF03	PHI:280	Ccn1	5207	Cryptococcus_neoformans	reduced_virulence	478	78	497	6e-07	50.4
AOL_s00078g120	I1RNY7	PHI:1181	(sc_kic1)	5518	Fusarium_graminearum	reduced_virulence	433	21	441	2e-81	276
AOL_s00078g136	Q4WQI8	PHI:4603	Kexb	746128	Aspergillus_fumigatus	reduced_virulence	869	19	827	0	820
AOL_s00078g217	I1RC07	PHI:1348	Gzc2h008	5518	Fusarium_graminearum	reduced_virulence	837	88	862	1e-94	317
AOL_s00078g290	G4N7U4	PHI:6634	Modnm1	318829	Magnaporthe_oryzae	reduced_virulence	804	1	802	0	1087
AOL_s00078g306	I1RCJ5	PHI:1212	(sc_rim15)	5518	Fusarium_graminearum	reduced_virulence	1647	24	1642	0	1455
AOL_s00078g307	W7LWT0	PHI:3052	Fvhap2	117187	Fusarium_verticillioides	reduced_virulence	320	130	282	6e-45	157
AOL_s00078g331	G4MVC5	PHI:6927	Morad6	318829	Magnaporthe_oryzae	reduced_virulence	155	1	127	1e-17	78.6
AOL_s00078g397	G4MLK2	PHI:8040__PHI:8047	Mouba2__Uba2	318829	Magnaporthe_oryzae	reduced_virulence	422	54	194	2e-08	55.1
AOL_s00078g399	Q6FSR7	PHI:3287	Cgvps34	5478	Candida_glabrata	reduced_virulence	1239	7	889	0	588
AOL_s00078g402	I1RGE1	PHI:4042	Spt8	5518	Fusarium_graminearum	reduced_virulence	629	101	704	7e-159	475
AOL_s00078g404	Q4WR83	PHI:2321	Sidi	746128	Aspergillus_fumigatus	reduced_virulence	605	5	578	3e-151	451
AOL_s00078g40	I1RR94	PHI:6122	Fgsg_06610	5518	Fusarium_graminearum	reduced_virulence	506	145	469	4e-12	67
AOL_s00078g43	Q4WPS9	PHI:7457	Rama	746128	Aspergillus_fumigatus	reduced_virulence	494	72	513	1e-114	350
AOL_s00078g495	Q56R42	PHI:497	Hog1	5207	Cryptococcus_neoformans	reduced_virulence	496	137	208	3e-09	57.8
AOL_s00078g522	I1S2J9	PHI:3924	Fgabc1	5518	Fusarium_graminearum	reduced_virulence	1497	1	1472	0	801
AOL_s00078g542	G4MS40	PHI:811	Mgg_10510	318829	Magnaporthe_oryzae	reduced_virulence	266	29	312	3e-45	159
AOL_s00078g589	G2XHI2	PHI:7172	Clp-1	27337	Verticillium_dahliae	reduced_virulence	780	40	796	4e-149	466
AOL_s00078g60	G4MRS8	PHI:816	Mgg_04582	318829	Magnaporthe_oryzae	reduced_virulence	595	272	539	2e-56	199
AOL_s00078g76	Q4WC58	PHI:3050	Chsf	746128	Aspergillus_fumigatus	reduced_virulence	1165	65	1170	0	1381
AOL_s00078g81	I1S2C4	PHI:5068	Mcc	5518	Fusarium_graminearum	reduced_virulence	720	86	454	1e-66	241
AOL_s00078g86	P25535	PHI:7028	Ubii	562	Escherichia_coli	reduced_virulence	488	5	389	6e-45	162
AOL_s00078g92	I1RA52	PHI:445	Nos1	5518	Fusarium_graminearum	reduced_virulence	490	5	465	0	741
AOL_s00078g94	G4MVC5	PHI:6927	Morad6	318829	Magnaporthe_oryzae	reduced_virulence	116	6	98	3e-12	58.9
AOL_s00079g12	Q9I3I6	PHI:7016	Smc	287	Pseudomonas_aeruginosa	reduced_virulence	226	1	224	2e-24	108
AOL_s00079g142	Q5ABG1	PHI:2825	Set1	5476	Candida_albicans	reduced_virulence	496	909	1040	4e-20	95.1
AOL_s00079g155	Q5A4M8	PHI:2337	Sur7	5476	Candida_albicans	reduced_virulence	249	5	249	9e-37	131
AOL_s00079g171	V6RR76	PHI:3831	Fgrac1	5518	Fusarium_graminearum	reduced_virulence	264	5	199	9e-113	325
AOL_s00079g183	Q59P00	PHI:2558	Dur31	5476	Candida_albicans	reduced_virulence	530	1	521	0	522
AOL_s00079g255	G2XIG8	PHI:7173	Hic-15	27337	Verticillium_dahliae	reduced_virulence	574	4	505	2e-23	102
AOL_s00079g289	Q5ABG1	PHI:2825	Set1	5476	Candida_albicans	reduced_virulence	356	900	1040	3e-22	101
AOL_s00079g291	B3GXB6	PHI:7075	Pdxs	715	Actinobacillus_pleuropneumoniae	reduced_virulence	314	11	295	1e-129	374
AOL_s00079g294	E9DSK0	PHI:7629	Maste12	92637	Metarhizium_acridum	reduced_virulence	676	1	651	0	679
AOL_s00079g305	Q9UW87	PHI:267	Mlt1	5476	Candida_albicans	reduced_virulence	1497	56	1606	0	1031
AOL_s00079g364	Q4V006	PHI:3947	Xc_0281	339	Xanthomonas_campestris	reduced_virulence	326	65	316	4e-19	84.3
AOL_s00079g65	P65882	PHI:2625	Pura	28901	Salmonella_enterica	reduced_virulence	428	6	427	1e-111	337
AOL_s00079g69	Q5A5Q8	PHI:6076	Rps41	5476	Candida_albicans	reduced_virulence	256	1	258	4e-154	432
AOL_s00079g75	Q4WWU2	PHI:7222	Myba	746128	Aspergillus_fumigatus	reduced_virulence	926	701	910	8e-12	67.4
AOL_s00079g79	B9XXL6	PHI:8011	Rhpa	210	Helicobacter_pylori	reduced_virulence	538	12	383	4e-75	249
AOL_s00079g92	Q2UEH7	PHI:6872	Atrr	746128	Aspergillus_fumigatus	reduced_virulence	605	299	670	7e-22	99.8
AOL_s00079g96	Q7Z9J6	PHI:386	Tsa1	5207	Cryptococcus_neoformans	reduced_virulence	191	8	196	9e-76	228
AOL_s00079g98	G5EI55	PHI:2154	Rbp35	318829	Magnaporthe_oryzae	reduced_virulence	203	1	201	8e-43	156
AOL_s00080g117	I1RIS2	PHI:5353	Famfs1	282267	Fusarium_asiaticum	reduced_virulence	516	7	531	2e-69	236
AOL_s00080g140	Q1HA66	PHI:6969	Cokel2	5465	Colletotrichum_orbiculare	reduced_virulence	266	261	431	1e-07	53.1
AOL_s00080g188	E3P6S0	PHI:2474	Imd1	5207	Cryptococcus_neoformans	reduced_virulence	531	13	544	0	723
AOL_s00080g234	A0A177DU44	PHI:8000	Csn5	5599	Alternaria_alternata	reduced_virulence	229	50	258	2e-37	137
AOL_s00080g237	Q9C1C6	PHI:216	Hdc1	5017	Bipolaris_zeicola	reduced_virulence	504	37	453	0	660
AOL_s00080g24	F9X691	PHI:4914	Ztcbr1	1047171	Zymoseptoria_tritici	reduced_virulence	307	74	288	3e-43	152
AOL_s00080g26	A0A095EN78	PHI:4555	Ure1	552467	Cryptococcus_gattii	reduced_virulence	835	9	833	0	1072
AOL_s00080g284	Q9P880	PHI:240__PHI:2368	Bac	40559	Botrytis_cinerea	reduced_virulence	2016	88	2088	0	1458
AOL_s00080g393	H8ZZ79	PHI:2710	Mepb	474922	Colletotrichum_gloeosporioides	reduced_virulence	490	1	404	1e-132	392
AOL_s00080g4	C4YFX2	PHI:211__PHI:6806	Catup1__Tup1	5476	Candida_albicans	reduced_virulence	127	260	355	7e-07	49.3
AOL_s00081g186	B0XTA5	PHI:2293	Cyca	746128	Aspergillus_fumigatus	reduced_virulence	104	61	162	2e-44	145
AOL_s00081g237	C4YFX2	PHI:211__PHI:6806	Catup1__Tup1	5476	Candida_albicans	reduced_virulence	559	257	377	7e-14	72.4
AOL_s00081g238	G4NCG1	PHI:3234	Molys20	318829	Magnaporthe_oryzae	reduced_virulence	411	47	439	0	684
AOL_s00081g27	J9VQA5	PHI:2968	Hxs1	5207	Cryptococcus_neoformans	reduced_virulence	541	5	508	3e-100	315
AOL_s00081g323	G4YQK3	PHI:6261	Psaat3	67593	Phytophthora_sojae	reduced_virulence	430	3	426	3e-165	474
AOL_s00081g352	Q5A4W8	PHI:7195	Bdf1	5476	Candida_albicans	reduced_virulence	861	208	709	7e-76	263
AOL_s00083g12	J5JBK6	PHI:7058	Pilb	176275	Beauveria_bassiana	reduced_virulence	308	35	307	8e-113	333
AOL_s00083g157	Q5AND9	PHI:7009	Arf2	5476	Candida_albicans	reduced_virulence	186	15	174	1e-29	108
AOL_s00083g207	I1REC4	PHI:6095	Fgvps5	5518	Fusarium_graminearum	reduced_virulence	573	47	527	0	580
AOL_s00083g252	E3QNW8	PHI:6228	Kre6	31870	Colletotrichum_graminicola	reduced_virulence	233	190	420	8e-62	202
AOL_s00083g284	I1RIS2	PHI:5353	Famfs1	282267	Fusarium_asiaticum	reduced_virulence	660	12	544	1e-47	175
AOL_s00083g288	Q59RB8	PHI:477	Icl1	5476	Candida_albicans	reduced_virulence	572	10	543	1e-174	508
AOL_s00083g336	Q5A679	PHI:4906	Gyp1	5476	Candida_albicans	reduced_virulence	578	170	564	2e-117	362
AOL_s00083g342	Q6FM61	PHI:2570	Cyb2	5478	Candida_glabrata	reduced_virulence	60	97	153	3e-08	48.1
AOL_s00083g384	Q4WZL4	PHI:2358	Pld	746128	Aspergillus_fumigatus	reduced_virulence	1248	547	1101	1e-162	516
AOL_s00083g388	G4NL37	PHI:893	Mgg_02986	318829	Magnaporthe_oryzae	reduced_virulence	966	862	1569	3e-70	256
AOL_s00083g407	Q6X269	PHI:338	Clb2	5270	Ustilago_maydis	reduced_virulence	651	319	580	4e-48	181
AOL_s00083g464	P06618	PHI:4171	Iaah-1	29438	Pseudomonas_savastanoi	reduced_virulence	451	62	275	2e-13	70.5
AOL_s00083g478	N4V0R3	PHI:3278	Coira1	5465	Colletotrichum_orbiculare	reduced_virulence	432	1049	1293	9e-25	109
AOL_s00083g4	Q5AND9	PHI:7009	Arf2	5476	Candida_albicans	reduced_virulence	183	11	179	2e-32	115
AOL_s00083g509	I1RKC4	PHI:1169__PHI:1172	Hdf2	5518	Fusarium_graminearum	reduced_virulence	768	51	701	4e-167	502
AOL_s00086g1	Q2UEH7	PHI:6872	Atrr	746128	Aspergillus_fumigatus	reduced_virulence	863	10	879	0	771
AOL_s00097g110	P0AA28	PHI:2644	Thioredoxin_1	28901	Salmonella_enterica	reduced_virulence	90	15	94	4e-17	70.9
AOL_s00097g183	Q874K8	PHI:286	Clc-a	5207	Cryptococcus_neoformans	reduced_virulence	832	30	863	0	754
AOL_s00097g189	I1RKF3	PHI:2418__PHI:2419	Cid1	5518	Fusarium_graminearum	reduced_virulence	324	1	319	5e-85	261
AOL_s00097g218	I3QHH8	PHI:2585__PHI:2606	Skn7	5599	Alternaria_alternata	reduced_virulence	441	1	481	6e-77	259
AOL_s00097g248	Q8ZMF9	PHI:6187	Pimt	28901	Salmonella_enterica	reduced_virulence	221	9	203	1e-19	82.4
AOL_s00097g384	Q6WP49	PHI:438	Bcbot1_(cnd5)	40559	Botrytis_cinerea	reduced_virulence	459	30	469	4e-40	150
AOL_s00097g429	Q9UVG2	PHI:177	Odc	13684	Parastagonospora_nodorum	reduced_virulence	462	46	433	2e-88	279
AOL_s00097g523	Q5A2B9	PHI:4208	Spt20	5476	Candida_albicans	reduced_virulence	426	73	310	7e-11	63.9
AOL_s00097g585	E9EPV1	PHI:4554	Mbz1	568076	Metarhizium_robertsii	reduced_virulence	320	4	351	1e-43	162
AOL_s00097g599	I1RX94	PHI:1164	Rrg1__Ssk1	5518	Fusarium_graminearum	reduced_virulence	1394	575	733	4e-21	97.8
AOL_s00097g626	B0BER8	PHI:1025	Bcnoxr	40559	Botrytis_cinerea	reduced_virulence	540	1	540	4e-176	510
AOL_s00097g641	Q5AMP3	PHI:7011	Arl1	5476	Candida_albicans	reduced_virulence	166	15	168	4e-80	238
AOL_s00097g648	I1RFN8	PHI:1166	Atg15	5518	Fusarium_graminearum	reduced_virulence	569	63	572	3e-161	476
AOL_s00097g66	Q4WQK8	PHI:6111	Cpcb	746128	Aspergillus_fumigatus	reduced_virulence	1232	57	242	8e-22	97.4
AOL_s00109g100	I1RE92	PHI:1097	Fgsg_01974	5518	Fusarium_graminearum	reduced_virulence	195	11	206	1e-55	176
AOL_s00109g110	I1RK32	PHI:1293__PHI:3853	Gzapses001__Fgswi6	5518	Fusarium_graminearum	reduced_virulence	787	39	807	0	551
AOL_s00109g118	G4N572	PHI:5047__PHI:6635	Mofis1	318829	Magnaporthe_oryzae	reduced_virulence	155	7	153	2e-68	206
AOL_s00109g159	G4MVC5	PHI:6927	Morad6	318829	Magnaporthe_oryzae	reduced_virulence	950	1	77	8e-06	45.1
AOL_s00109g177	C3JXE8	PHI:2835	Red2	5016	Bipolaris_maydis	reduced_virulence	264	75	263	1e-29	114
AOL_s00109g19	Q8TFX6	PHI:354	Gpab	746128	Aspergillus_fumigatus	reduced_virulence	356	1	356	0	610
AOL_s00109g23	Q4WSF6	PHI:6084	Saka	746128	Aspergillus_fumigatus	reduced_virulence	347	1	347	0	686
AOL_s00109g56	B2W4L0	PHI:3859	Glu1	45151	Pyrenophora_tritici-repentis	reduced_virulence	259	35	278	2e-08	54.3
AOL_s00110g105	A0A171JTK6	PHI:6512	Lpla1	1639	Listeria_monocytogenes	reduced_virulence	237	4	185	6e-24	100
AOL_s00110g109	I1S241	PHI:442	Msy1	5518	Fusarium_graminearum	reduced_virulence	771	1	765	0	1206
AOL_s00110g126	G4N1A3	PHI:2167	Exp5	318829	Magnaporthe_oryzae	reduced_virulence	1253	6	1269	0	966
AOL_s00110g14	G4N027	PHI:2169	Mgg_06188.6	318829	Magnaporthe_oryzae	reduced_virulence	532	2	452	8e-80	259
AOL_s00110g186	G4NJD1	PHI:2171	Peroxisomal_copper_amine_oxidase	318829	Magnaporthe_oryzae	reduced_virulence	658	31	670	4e-140	429
AOL_s00110g24	J9VIU5	PHI:6480	Lys4	5207	Cryptococcus_neoformans	reduced_virulence	695	32	642	2e-44	169
AOL_s00110g310	Q9P304	PHI:199	Aox1	5499	Passalora_fulva	reduced_virulence	611	4	640	2e-142	431
AOL_s00110g86	G2XBR1	PHI:3708	Vdssp1	27337	Verticillium_dahliae	reduced_virulence	664	90	699	8e-129	429
AOL_s00112g112	G1XLT2	PHI:4021	Aomls	13349	Arthrobotrys_oligospora	reduced_virulence	540	1	540	0	1123
AOL_s00112g119	Q4UYZ7	PHI:3963	Xc_0646	339	Xanthomonas_campestris	reduced_virulence	227	26	228	1e-41	142
AOL_s00112g133	Q58Z64	PHI:423	Vad1	5207	Cryptococcus_neoformans	reduced_virulence	431	38	401	6e-72	239
AOL_s00112g24	I1RS32	PHI:1180	(sc_sat4)	5518	Fusarium_graminearum	reduced_virulence	626	211	493	3e-58	207
AOL_s00112g6	F8SM03	PHI:2179	Moplaa	318829	Magnaporthe_oryzae	reduced_virulence	752	4	754	6e-133	416
AOL_s00112g89	I1RAH1	PHI:4658	Fghxk1	5518	Fusarium_graminearum	reduced_virulence	478	14	485	0	645
AOL_s00117g10	Q4HWE2	PHI:1671	Gzcchc011	5518	Fusarium_graminearum	reduced_virulence	1025	1	979	0	1036
AOL_s00117g11	N4V0R3	PHI:3278	Coira1	5465	Colletotrichum_orbiculare	reduced_virulence	2696	531	1872	0	1366
AOL_s00117g32	Q6FLU4	PHI:2560	Cnb1	5478	Candida_glabrata	reduced_virulence	170	1	157	1e-21	87
AOL_s00117g35	Q9C1I7	PHI:310	Mgatr4	1047171	Zymoseptoria_tritici	reduced_virulence	1474	83	1525	0	1576
AOL_s00140g39	G4NIB5	PHI:812	Mgg_10702	318829	Magnaporthe_oryzae	reduced_virulence	435	59	448	4e-101	320
AOL_s00169g10	P0A038	PHI:6904	Gapdh	1280	Staphylococcus_aureus	reduced_virulence	333	1	334	4e-91	277
AOL_s00169g27	Q6FM61	PHI:2570	Cyb2	5478	Candida_glabrata	reduced_virulence	468	89	562	4e-99	312
AOL_s00170g20	G4N3R9	PHI:2165	Pth11	318829	Magnaporthe_oryzae	reduced_virulence	316	138	360	1e-10	62.4
AOL_s00170g26	Q4V006	PHI:3947	Xc_0281	339	Xanthomonas_campestris	reduced_virulence	323	5	301	5e-29	113
AOL_s00170g27	X0J8P9	PHI:5393	Glx	5507	Fusarium_oxysporum	reduced_virulence	1213	38	253	4e-16	82
AOL_s00173g110	Q5AND9	PHI:7009	Arf2	5476	Candida_albicans	reduced_virulence	181	1	181	3e-117	332
AOL_s00173g124	I1RR94	PHI:6122	Fgsg_06610	5518	Fusarium_graminearum	reduced_virulence	554	15	595	3e-135	409
AOL_s00173g12	C4YFX2	PHI:211__PHI:6806	Catup1__Tup1	5476	Candida_albicans	reduced_virulence	1286	193	403	1e-10	63.5
AOL_s00173g131	Q2UEH7	PHI:6872	Atrr	746128	Aspergillus_fumigatus	reduced_virulence	512	56	558	7e-23	102
AOL_s00173g232	Q4WQK8	PHI:6111	Cpcb	746128	Aspergillus_fumigatus	reduced_virulence	321	1	316	0	587
AOL_s00173g235	X0JB59	PHI:4679	Foslt2	5507	Fusarium_oxysporum	reduced_virulence	414	1	415	0	697
AOL_s00173g302	Q9C1R5	PHI:232	Ste12a	5207	Cryptococcus_neoformans	reduced_virulence	299	394	545	9e-06	45.4
AOL_s00173g370	B1GVX4	PHI:2289	Bcboa2	40559	Botrytis_cinerea	reduced_virulence	429	20	421	8e-52	186
AOL_s00173g37	G4N3R9	PHI:2165	Pth11	318829	Magnaporthe_oryzae	reduced_virulence	283	106	364	7e-34	133
AOL_s00173g63	I1RU06	PHI:6124	Fgsg_07678	5518	Fusarium_graminearum	reduced_virulence	374	52	415	4e-135	395
AOL_s00173g70	Q4P245	PHI:2239	Spe-sdh	5270	Ustilago_maydis	reduced_virulence	289	4	284	1e-136	407
AOL_s00173g91	G4NIB5	PHI:812	Mgg_10702	318829	Magnaporthe_oryzae	reduced_virulence	512	35	407	7e-65	218
AOL_s00176g48	P87199	PHI:465	Kin2	5270	Ustilago_maydis	reduced_virulence	961	3	963	0	960
AOL_s00176g88	E9F0W4	PHI:5432	Mero-mkk1/2	568076	Metarhizium_robertsii	reduced_virulence	341	259	468	5e-16	79.7
AOL_s00188g132	I1S053	PHI:1772	Gzzc087	5518	Fusarium_graminearum	reduced_virulence	733	437	644	2e-60	215
AOL_s00188g143	Q4V006	PHI:3947	Xc_0281	339	Xanthomonas_campestris	reduced_virulence	271	81	273	5e-20	87
AOL_s00188g16	T0LLS6	PHI:6703	Cgrhob	474922	Colletotrichum_gloeosporioides	reduced_virulence	193	1	195	9e-131	367
AOL_s00188g174	Q58Z64	PHI:423	Vad1	5207	Cryptococcus_neoformans	reduced_virulence	389	14	401	4e-95	298
AOL_s00188g273	P58371	PHI:2117	Spm1	318829	Magnaporthe_oryzae	reduced_virulence	468	149	408	3e-44	163
AOL_s00188g2	G4ND54	PHI:8041__PHI:8048	Moubc9__Ubc9	318829	Magnaporthe_oryzae	reduced_virulence	156	2	156	2e-91	264
AOL_s00188g307	A0ST43	PHI:1046	Ctb5	29003	Cercospora_nicotianae	reduced_virulence	296	14	267	3e-08	53.9
AOL_s00188g320	G4N3R9	PHI:2165	Pth11	318829	Magnaporthe_oryzae	reduced_virulence	452	103	463	2e-10	60.5
AOL_s00188g321	G4MS58	PHI:881	Mgg_04556	318829	Magnaporthe_oryzae	reduced_virulence	354	2	338	6e-100	301
AOL_s00188g62	G4N1N6	PHI:5191	Tpx1	318829	Magnaporthe_oryzae	reduced_virulence	408	62	243	3e-30	117
AOL_s00188g89	I1RD63	PHI:6093	Fgvps29	5518	Fusarium_graminearum	reduced_virulence	193	4	192	5e-82	244
AOL_s00193g101	G4MRP7	PHI:803	Mgg_04629	318829	Magnaporthe_oryzae	reduced_virulence	1144	136	1260	0	582
AOL_s00193g21	I1S028	PHI:3374	Fgsln1	5518	Fusarium_graminearum	reduced_virulence	1128	35	1120	2e-176	552
AOL_s00193g22	Q92217	PHI:55	Pks1	5016	Bipolaris_maydis	reduced_virulence	331	1848	2145	1e-31	126
AOL_s00193g34	Q4WAR8	PHI:5365	Soma	746128	Aspergillus_fumigatus	reduced_virulence	576	47	543	1e-65	234
AOL_s00193g46	Q6S9D7	PHI:7701	Pb14-3-3	121759	Paracoccidioides_brasiliensis	reduced_virulence	262	1	262	9e-164	457
AOL_s00193g95	Q7MX71	PHI:7938	Pg0343	837	Porphyromonas_gingivalis	reduced_virulence	394	13	398	1e-35	134
AOL_s00210g120	Q4X0J5	PHI:2661	Meda	746128	Aspergillus_fumigatus	reduced_virulence	535	88	620	3e-106	337
AOL_s00210g139	A7U5U4	PHI:2058	Lhs1	318829	Magnaporthe_oryzae	reduced_virulence	453	144	510	1e-35	142
AOL_s00210g140	C5BF98	PHI:2959	Mdh	67780	Edwardsiella_ictaluri	reduced_virulence	337	1	310	2e-90	275
AOL_s00210g160	A0A0H3KBS1	PHI:7917	Nwmn_0826	1280	Staphylococcus_aureus	reduced_virulence	282	8	229	6e-20	89
AOL_s00210g326	I1RW84	PHI:6183	Fgvps27	5518	Fusarium_graminearum	reduced_virulence	492	2	489	0	538
AOL_s00210g51	I1RM09	PHI:2325__PHI:2502	Tep1__Fgtep1p	5518	Fusarium_graminearum	reduced_virulence	270	1	282	1e-104	330
AOL_s00210g57	Q6WP49	PHI:438	Bcbot1_(cnd5)	40559	Botrytis_cinerea	reduced_virulence	497	35	505	4e-75	247
AOL_s00215g101	Q5K8R6	PHI:2822	Cxt1p	5207	Cryptococcus_neoformans	reduced_virulence	882	152	648	2e-50	187
AOL_s00215g163	J5JEX5	PHI:3097	Kre2/mnt1	176275	Beauveria_bassiana	reduced_virulence	494	38	500	0	604
AOL_s00215g212	A7F6V9	PHI:2911	Ss-pth2	5180	Sclerotinia_sclerotiorum	reduced_virulence	772	54	635	1e-74	257
AOL_s00215g225	Q96VL3	PHI:339	Clpt1	290576	Colletotrichum_lindemuthianum	reduced_virulence	124	7	83	3e-41	137
AOL_s00215g255	A7U5U4	PHI:2058	Lhs1	318829	Magnaporthe_oryzae	reduced_virulence	402	21	463	2e-34	138
AOL_s00215g257	W7MG03	PHI:7141	Fsr1	117187	Fusarium_verticillioides	reduced_virulence	774	26	823	2e-174	525
AOL_s00215g278	G2XIG8	PHI:7173	Hic-15	27337	Verticillium_dahliae	reduced_virulence	553	259	493	4e-13	69.7
AOL_s00215g280	Q6WP49	PHI:438	Bcbot1_(cnd5)	40559	Botrytis_cinerea	reduced_virulence	482	22	491	5e-73	241
AOL_s00215g298	A0A164J6A6	PHI:6447	Rara	573	Klebsiella_pneumoniae	reduced_virulence	258	2	216	1e-08	54.7
AOL_s00215g2	G4MRB4	PHI:4491	Shm	318829	Magnaporthe_oryzae	reduced_virulence	503	34	512	0	668
AOL_s00215g30	Q4WZL4	PHI:2358	Pld	746128	Aspergillus_fumigatus	reduced_virulence	835	605	1101	2e-120	392
AOL_s00215g311	I1RBM2	PHI:2395	Gzsyn1	5518	Fusarium_graminearum	reduced_virulence	290	1	296	2e-54	183
AOL_s00215g358	G4MWX1	PHI:7134	Morab5b	318829	Magnaporthe_oryzae	reduced_virulence	216	13	221	2e-120	343
AOL_s00215g387	I1RJP0	PHI:3833	Fgrho2	5518	Fusarium_graminearum	reduced_virulence	201	1	199	1e-110	317
AOL_s00215g415	Q5D6D7	PHI:4234	Nps2	5016	Bipolaris_maydis	reduced_virulence	3453	1929	5375	0	2065
AOL_s00215g422	G4NB53	PHI:5472	Modeam	318829	Magnaporthe_oryzae	reduced_virulence	234	23	259	4e-98	293
AOL_s00215g448	G2YTS7	PHI:7722	Bcdgat2	40559	Botrytis_cinerea	reduced_virulence	448	174	548	2e-115	351
AOL_s00215g455	I1RCM9	PHI:1354	Gzc2h014	5518	Fusarium_graminearum	reduced_virulence	569	256	590	6e-56	199
AOL_s00215g493	I1RC32	PHI:2351__PHI:2353	Amt1	5518	Fusarium_graminearum	reduced_virulence	324	27	345	3e-174	489
AOL_s00215g535	J9N5P9	PHI:3168	Sge1	5507	Fusarium_oxysporum	reduced_virulence	222	7	221	6e-50	174
AOL_s00215g552	I1RFM6	PHI:744	Ade5	5518	Fusarium_graminearum	reduced_virulence	790	4	782	0	966
AOL_s00215g565	C5BF98	PHI:2959	Mdh	67780	Edwardsiella_ictaluri	reduced_virulence	326	1	311	9e-86	263
AOL_s00215g56	Q4WF54	PHI:2322	Sidh	746128	Aspergillus_fumigatus	reduced_virulence	242	14	231	8e-21	87.8
AOL_s00215g636	G4MVC5	PHI:6927	Morad6	318829	Magnaporthe_oryzae	reduced_virulence	161	16	133	2e-22	89.7
AOL_s00215g79	Q9P927	PHI:368	Not4	5476	Candida_albicans	reduced_virulence	370	6	347	9e-94	315
AOL_s00215g818	Q882F5	PHI:7788	Aldb_(pspto_2673)	317	Pseudomonas_syringae	reduced_virulence	495	10	484	2e-127	382
AOL_s00215g828	Q8RMF4	PHI:6600	Gacs	470	Acinetobacter_baumannii	reduced_virulence	972	290	789	4e-37	149
AOL_s00215g834	G4NES9	PHI:784	Mgg_00056	318829	Magnaporthe_oryzae	reduced_virulence	290	14	264	1e-29	114
AOL_s00215g843	A0A095CIZ4	PHI:6188	Ubp5	552467	Cryptococcus_gattii	reduced_virulence	1215	359	485	5e-06	49.7
AOL_s00215g8	I1RZL3	PHI:3996	Fgfim	5518	Fusarium_graminearum	reduced_virulence	643	1	644	0	936
AOL_s00215g913	P43095	PHI:127	Sap6	5476	Candida_albicans	reduced_virulence	782	83	417	1e-44	166
AOL_s00215g915	Q9Y784	PHI:404	Pth11	318829	Magnaporthe_oryzae	reduced_virulence	438	125	453	5e-09	56.2
AOL_s00007g83	G4N054	PHI:2018__PHI:2106	Moplc2__Mgg_05332.5	318829	Magnaporthe_oryzae	loss_of_pathogenicity__reduced_virulence	527	261	703	4e-98	313
AOL_s00076g62	G4MV04	PHI:2200__PHI:3163	Mosln1	318829	Magnaporthe_oryzae	loss_of_pathogenicity__reduced_virulence	861	830	1118	8e-22	99.8
AOL_s00076g93	D4I307	PHI:3126	Argd	552	Erwinia_amylovora	loss_of_pathogenicity__reduced_virulence	442	24	403	5e-73	236
AOL_s00173g26	Q5AMH6	PHI:3503	Cas5	5476	Candida_albicans	loss_of_pathogenicity__reduced_virulence	442	745	801	2e-07	51.2
AOL_s00054g60	Q4WUL6	PHI:362__PHI:2520	Lysf__Lys4	746128	Aspergillus_fumigatus	loss_of_pathogenicity__lethal	673	77	717	7e-49	182
AOL_s00004g136	G4MUR7	PHI:4475	Motup1	318829	Magnaporthe_oryzae	loss_of_pathogenicity	204	380	569	4e-12	67.4
AOL_s00004g483	J4UPL6	PHI:5394	Mas5	176275	Beauveria_bassiana	loss_of_pathogenicity	83	16	87	2e-09	57.4
AOL_s00004g527	Q9C1E9	PHI:226	Pex6	5462	Colletotrichum_lagenaria	loss_of_pathogenicity	772	746	1289	1e-73	261
AOL_s00006g209	Q4WT11	PHI:3323	Sskb	746128	Aspergillus_fumigatus	loss_of_pathogenicity	1339	98	1402	0	1291
AOL_s00006g219	G4MSV0	PHI:875	Mgg_04587	318829	Magnaporthe_oryzae	loss_of_pathogenicity	858	61	1012	2e-74	262
AOL_s00006g490	G4MUR7	PHI:4475	Motup1	318829	Magnaporthe_oryzae	loss_of_pathogenicity	1268	302	501	2e-15	79.3
AOL_s00007g152	G4MR98	PHI:2044	Mosom1	318829	Magnaporthe_oryzae	loss_of_pathogenicity	608	325	376	2e-11	65.1
AOL_s00007g292	Q6TDT0	PHI:420	Sod2	552467	Cryptococcus_gattii	loss_of_pathogenicity	240	20	225	5e-59	188
AOL_s00007g293	G2XD29	PHI:2731	Vdsge1	27337	Verticillium_dahliae	loss_of_pathogenicity	513	11	467	5e-16	79.3
AOL_s00007g297	G2XD29	PHI:2731	Vdsge1	27337	Verticillium_dahliae	loss_of_pathogenicity	432	13	419	1e-42	159
AOL_s00007g463	G4MUR7	PHI:4475	Motup1	318829	Magnaporthe_oryzae	loss_of_pathogenicity	539	289	555	1e-22	101
AOL_s00007g508	G4MUR7	PHI:4475	Motup1	318829	Magnaporthe_oryzae	loss_of_pathogenicity	413	360	555	5e-15	75.1
AOL_s00007g528	J9VW42	PHI:7944	Uut1_(cnag_06230)	5207	Cryptococcus_neoformans	loss_of_pathogenicity	391	267	549	1e-13	71.2
AOL_s00007g539	A0A0D5BX39	PHI:4750	Chpma2	80884	Colletotrichum_higginsianum	loss_of_pathogenicity	934	71	999	0	833
AOL_s00007g565	Q96VU5	PHI:387	Ugd1	5207	Cryptococcus_neoformans	loss_of_pathogenicity	539	4	463	0	671
AOL_s00043g136	Q02RX2	PHI:3915	Suhb	287	Pseudomonas_aeruginosa	loss_of_pathogenicity	244	30	233	2e-31	118
AOL_s00043g522	G4NGP6	PHI:2097	Neo1	318829	Magnaporthe_oryzae	loss_of_pathogenicity	1260	354	1324	2e-105	364
AOL_s00043g575	Q51Y68	PHI:2083	Moatg17	318829	Magnaporthe_oryzae	loss_of_pathogenicity	443	38	500	4e-44	167
AOL_s00043g595	Q3Y5V5	PHI:1018__PHI:2042	Abc3	318829	Magnaporthe_oryzae	loss_of_pathogenicity	739	825	1317	1e-61	225
AOL_s00043g8	Q069J4	PHI:2039	Con7p	318829	Magnaporthe_oryzae	loss_of_pathogenicity	219	154	356	6e-59	195
AOL_s00054g397	Q6IWN3	PHI:528	Cla4	5270	Ustilago_maydis	loss_of_pathogenicity	372	63	196	2e-09	57.4
AOL_s00054g451	J4UPL6	PHI:5394	Mas5	176275	Beauveria_bassiana	loss_of_pathogenicity	447	16	427	4e-119	357
AOL_s00054g687	Q5IFQ6	PHI:410	Sod2	5207	Cryptococcus_neoformans	loss_of_pathogenicity	223	2	221	2e-75	229
AOL_s00054g787	Q9Y885	PHI:157	Toxf	5017	Bipolaris_zeicola	loss_of_pathogenicity	329	9	348	2e-92	282
AOL_s00054g798	Q96VB5	PHI:508	Aft1	5599	Alternaria_alternata	loss_of_pathogenicity	540	15	569	1e-73	246
AOL_s00054g80	Q4WJD1	PHI:6670	Scha	746128	Aspergillus_fumigatus	loss_of_pathogenicity	1059	298	875	0	725
AOL_s00075g197	A5IXL1	PHI:4210	Nifs	2110	Mycoplasma_agalactiae	loss_of_pathogenicity	465	53	378	1e-16	80.1
AOL_s00075g97	Q96V66	PHI:591	Orp1	318829	Magnaporthe_oryzae	loss_of_pathogenicity	460	132	335	5e-31	127
AOL_s00076g158	Q96VB5	PHI:508	Aft1	5599	Alternaria_alternata	loss_of_pathogenicity	642	89	561	6e-43	161
AOL_s00076g269	G4MV96	PHI:3823	Met13	318829	Magnaporthe_oryzae	loss_of_pathogenicity	622	1	621	0	837
AOL_s00076g325	G4NH08	PHI:7117	Mogsk1	318829	Magnaporthe_oryzae	loss_of_pathogenicity	394	1	394	0	720
AOL_s00076g331	G4MUR7	PHI:4475	Motup1	318829	Magnaporthe_oryzae	loss_of_pathogenicity	599	183	602	8e-168	494
AOL_s00076g625	Q2V086	PHI:862	Classd1	5462	Colletotrichum_lagenaria	loss_of_pathogenicity	921	14	750	7e-69	246
AOL_s00076g690	Q6SSJ3	PHI:358	Ilv2	5207	Cryptococcus_neoformans	loss_of_pathogenicity	542	141	678	7e-12	66.2
AOL_s00078g133	W7MUV5	PHI:5391	Fvso	117187	Fusarium_verticillioides	loss_of_pathogenicity	987	644	1133	9e-52	196
AOL_s00078g187	J9VW42	PHI:7944	Uut1_(cnag_06230)	5207	Cryptococcus_neoformans	loss_of_pathogenicity	341	228	544	2e-113	342
AOL_s00078g21	Q4P9P1	PHI:2237	Rbf1	5270	Ustilago_maydis	loss_of_pathogenicity	137	1	136	5e-51	178
AOL_s00078g332	G4MZD0	PHI:3060__PHI:4054	Molrg1__Lrg1	318829	Magnaporthe_oryzae	loss_of_pathogenicity	1063	42	1107	0	1060
AOL_s00078g442	O93800	PHI:133	Akt1	5599	Alternaria_alternata	loss_of_pathogenicity	575	1	562	2e-112	349
AOL_s00078g46	Q875H9	PHI:283	Cdc24	5476	Candida_albicans	loss_of_pathogenicity	556	141	627	8e-65	233
AOL_s00079g107	A0A0E0SA40	PHI:7025	Fgrav2	5518	Fusarium_graminearum	loss_of_pathogenicity	334	1	341	6e-35	130
AOL_s00079g162	A0SXQ6	PHI:1061	Mgrho3	318829	Magnaporthe_oryzae	loss_of_pathogenicity	188	1	199	1e-103	299
AOL_s00079g328	G4N3J5	PHI:5306	Moskp1	318829	Magnaporthe_oryzae	loss_of_pathogenicity	160	6	167	1e-83	245
AOL_s00079g46	Q7Z868	PHI:352	Glo1	5270	Ustilago_maydis	loss_of_pathogenicity	781	32	618	1e-55	203
AOL_s00080g160	G4N471	PHI:2098	Calcium-transporting_atpase_3	318829	Magnaporthe_oryzae	loss_of_pathogenicity	1012	2	1059	0	1150
AOL_s00083g25	E5AD52	PHI:4519	Lmstua	5022	Leptosphaeria_maculans	loss_of_pathogenicity	726	109	614	3e-102	330
AOL_s00083g501	Q523C3	PHI:2072	Moatg4	318829	Magnaporthe_oryzae	loss_of_pathogenicity	433	16	483	1e-153	447
AOL_s00097g199	J9VUY6	PHI:6871	Gua1	5207	Cryptococcus_neoformans	loss_of_pathogenicity	540	4	544	0	702
AOL_s00097g285	G4MXJ1	PHI:3162	Mohik8	318829	Magnaporthe_oryzae	loss_of_pathogenicity	1166	291	1364	2e-147	481
AOL_s00109g203	J4UPL6	PHI:5394	Mas5	176275	Beauveria_bassiana	loss_of_pathogenicity	72	14	81	6e-13	69.7
AOL_s00110g8	Q4WTH5	PHI:4471	Ptcb	746128	Aspergillus_fumigatus	loss_of_pathogenicity	427	7	429	0	524
AOL_s00112g123	G4NGP6	PHI:2097	Neo1	318829	Magnaporthe_oryzae	loss_of_pathogenicity	1299	353	1315	3e-99	347
AOL_s00112g75	Q52CS0	PHI:2075	Moatg7	318829	Magnaporthe_oryzae	loss_of_pathogenicity	698	18	714	0	775
AOL_s00159g2	Q5AJB1	PHI:3321	Tfp1	5476	Candida_albicans	loss_of_pathogenicity	600	15	613	0	937
AOL_s00173g14	G4MUR7	PHI:4475	Motup1	318829	Magnaporthe_oryzae	loss_of_pathogenicity	992	349	597	1e-36	145
AOL_s00173g18	I1S7N4	PHI:2386	Acl1	5518	Fusarium_graminearum	loss_of_pathogenicity	665	145	554	0	701
AOL_s00173g19	I1RPR1	PHI:2387	Acl2	5518	Fusarium_graminearum	loss_of_pathogenicity	476	1	475	0	751
AOL_s00173g295	Q2V086	PHI:862	Classd1	5462	Colletotrichum_lagenaria	loss_of_pathogenicity	1426	11	956	0	1170
AOL_s00173g4	G4MUR7	PHI:4475	Motup1	318829	Magnaporthe_oryzae	loss_of_pathogenicity	1331	293	597	9e-41	159
AOL_s00188g206	J4UPL6	PHI:5394	Mas5	176275	Beauveria_bassiana	loss_of_pathogenicity	344	15	359	5e-67	220
AOL_s00188g30	P83774	PHI:3514	Asc1	5476	Candida_albicans	loss_of_pathogenicity	283	72	244	3e-07	49.3
AOL_s00188g3	G4ND53	PHI:4084	Mopex19	318829	Magnaporthe_oryzae	loss_of_pathogenicity	373	104	335	4e-65	211
AOL_s00188g54	Q9C1E9	PHI:226	Pex6	5462	Colletotrichum_lagenaria	loss_of_pathogenicity	786	746	1297	2e-67	243
AOL_s00188g9	G4NGK7	PHI:2161	2021-09-01	318829	Magnaporthe_oryzae	loss_of_pathogenicity	1130	56	1240	0	999
AOL_s00193g16	Q51ZN8	PHI:2070	Moatg2	318829	Magnaporthe_oryzae	loss_of_pathogenicity	2295	858	2089	0	653
AOL_s00193g36	G4MUR7	PHI:4475	Motup1	318829	Magnaporthe_oryzae	loss_of_pathogenicity	340	282	580	2e-25	105
AOL_s00193g75	G4MYS1	PHI:4736	Moypt7	318829	Magnaporthe_oryzae	loss_of_pathogenicity	182	1	184	7e-24	94.4
AOL_s00210g247	G4NC32	PHI:4492	Ranbp	318829	Magnaporthe_oryzae	loss_of_pathogenicity	554	1	628	1e-93	305
AOL_s00215g338	G4N6E0	PHI:2037	Moric8	318829	Magnaporthe_oryzae	loss_of_pathogenicity	487	12	456	2e-76	249
AOL_s00215g516	Q6B971	PHI:343	Cprgs-1	5116	Cryphonectria_parasitica	loss_of_pathogenicity	823	1	480	2e-179	529
AOL_s00215g601	J4UPL6	PHI:5394	Mas5	176275	Beauveria_bassiana	loss_of_pathogenicity	418	225	357	8e-12	64.7
AOL_s00215g687	M2TIY7	PHI:4778	Csste11	45130	Bipolaris_sorokiniana	loss_of_pathogenicity	1004	49	959	0	560
AOL_s00076g99	E9R5E2	PHI:2513	Gfa1	746128	Aspergillus_fumigatus	lethal__loss_of_pathogenicity	696	1	694	0	1165
AOL_s00078g243	Q4WKG5	PHI:2530	Tub1	746128	Aspergillus_fumigatus	lethal__loss_of_pathogenicity	448	1	448	0	657
AOL_s00081g206	Q4X0M4	PHI:2527	Sec31	746128	Aspergillus_fumigatus	lethal__loss_of_pathogenicity	1262	1	1260	0	954
AOL_s00004g173	Q4WJS6	PHI:6753	Glca	746128	Aspergillus_fumigatus	lethal	522	6	297	9e-145	422
AOL_s00004g288	Q8Y0J2	PHI:5271	Fabg1	305	Ralstonia_solanacearum	lethal	292	8	248	1e-29	112
AOL_s00004g515	Q4WK03	PHI:2544	Pab1	746128	Aspergillus_fumigatus	lethal	359	16	303	5e-30	122
AOL_s00006g28	Q8Y0J2	PHI:5271	Fabg1	305	Ralstonia_solanacearum	lethal	239	5	245	2e-41	143
AOL_s00006g324	Q4WK03	PHI:2544	Pab1	746128	Aspergillus_fumigatus	lethal	321	233	356	3e-11	63.5
AOL_s00006g331	Q4WYU7	PHI:2528	Sly1	746128	Aspergillus_fumigatus	lethal	436	59	463	3e-13	70.9
AOL_s00007g394	G4N1E7	PHI:6637	Movps1	318829	Magnaporthe_oryzae	lethal	695	13	697	0	1081
AOL_s00007g448	I1S1A8	PHI:1421	Gzc2h089	5518	Fusarium_graminearum	lethal	481	1	424	8e-18	87.4
AOL_s00043g12	I1RV69	PHI:1234	Fgsg_08133	5518	Fusarium_graminearum	lethal	2366	7	2390	0	2914
AOL_s00043g555	Q4X1Y0	PHI:2514	Pfs2	746128	Aspergillus_fumigatus	lethal	511	1	483	4e-120	364
AOL_s00054g25	I1RP88	PHI:1226	Fgsg_05845	5518	Fusarium_graminearum	lethal	612	1	620	0	723
AOL_s00054g368	I1RUG2	PHI:1233	Fgsg_07855	5518	Fusarium_graminearum	lethal	470	95	475	2e-144	426
AOL_s00054g491	Q4WLT4	PHI:2533	Fks1	746128	Aspergillus_fumigatus	lethal	1901	7	1876	0	2867
AOL_s00054g964	Q4IB96	PHI:1546	Gzmyb010	5518	Fusarium_graminearum	lethal	1382	725	1325	1e-90	325
AOL_s00075g103	Q8Y0J2	PHI:5271	Fabg1	305	Ralstonia_solanacearum	lethal	256	8	245	5e-34	124
AOL_s00076g324	Q4WDL0	PHI:2525	Tom40	746128	Aspergillus_fumigatus	lethal	342	9	343	7e-134	388
AOL_s00078g436	I1RX64	PHI:1407	Gzc2h071	5518	Fusarium_graminearum	lethal	731	23	678	0	543
AOL_s00078g88	Q4WYU7	PHI:2528	Sly1	746128	Aspergillus_fumigatus	lethal	452	167	513	2e-06	48.9
AOL_s00079g254	I1RWQ2	PHI:1235	Fgsg_08731	5518	Fusarium_graminearum	lethal	388	29	397	0	658
AOL_s00081g328	F8UWJ7	PHI:2428	Ypd1	5207	Cryptococcus_neoformans	lethal	141	73	206	7e-39	132
AOL_s00081g334	Q4X0J6	PHI:2517	Trps	746128	Aspergillus_fumigatus	lethal	729	1	735	0	1018
AOL_s00083g164	Q4WJS6	PHI:6753	Glca	746128	Aspergillus_fumigatus	lethal	325	1	323	0	644
AOL_s00083g337	Q4WK03	PHI:2544	Pab1	746128	Aspergillus_fumigatus	lethal	325	20	316	7e-17	82.4
AOL_s00097g361	Q4WK03	PHI:2544	Pab1	746128	Aspergillus_fumigatus	lethal	340	142	306	3e-15	76.6
AOL_s00097g542	I1RRB9	PHI:1229	Fgsg_06637	5518	Fusarium_graminearum	lethal	505	71	496	1e-100	322
AOL_s00109g116	Q4WEM7	PHI:2521	Gus1	746128	Aspergillus_fumigatus	lethal	786	198	695	1e-70	246
AOL_s00173g224	Q4WYU7	PHI:2528	Sly1	746128	Aspergillus_fumigatus	lethal	690	11	711	0	894
AOL_s00173g381	Q8Y0J2	PHI:5271	Fabg1	305	Ralstonia_solanacearum	lethal	252	4	229	6e-10	57
AOL_s00193g52	Q4WK03	PHI:2544	Pab1	746128	Aspergillus_fumigatus	lethal	309	142	367	5e-13	69.3
AOL_s00193g6	Q4WK03	PHI:2544	Pab1	746128	Aspergillus_fumigatus	lethal	742	6	750	0	799
AOL_s00210g346	Q4WMR3	PHI:2526	Luc7	746128	Aspergillus_fumigatus	lethal	233	1	242	5e-109	319
AOL_s00215g176	Q4IB89	PHI:1224	Fgsg_05519	5518	Fusarium_graminearum	lethal	2919	938	2934	0	1256
AOL_s00215g297	Q4D3W2	PHI:2575__PHI:2596	Dhod	5693	Trypanosoma_cruzi	lethal	322	16	295	1e-28	111
AOL_s00215g592	Q4WYU7	PHI:2528	Sly1	746128	Aspergillus_fumigatus	lethal	494	60	551	3e-15	77
AOL_s00043g579	Q8Y8N0	PHI:6510__PHI:7620	Csha__Lmo0866	1639	Listeria_monocytogenes	unaffected_pathogenicity__increased_virulence_(hypervirulence)	335	2	298	7e-40	151
AOL_s00075g159	Q8Y8N0	PHI:6510__PHI:7620	Csha__Lmo0866	1639	Listeria_monocytogenes	unaffected_pathogenicity__increased_virulence_(hypervirulence)	424	3	345	2e-65	220
AOL_s00215g336	A5H456	PHI:867__PHI:1159	Mgatr7	1047171	Zymoseptoria_tritici	unaffected_pathogenicity__chemistry_target:_sensitivity_to_chemical	650	1176	1455	3e-43	170
AOL_s00004g211	I1RJ58	PHI:1884	Gzzc199	5518	Fusarium_graminearum	unaffected_pathogenicity	467	454	534	2e-08	55.1
AOL_s00004g232	I1RAX7	PHI:1563	Gzob003	5518	Fusarium_graminearum	unaffected_pathogenicity	160	1	161	5e-87	254
AOL_s00004g340	C6KEF5	PHI:1076__PHI:2127	Ste20__Mgste20p	1047171	Zymoseptoria_tritici	unaffected_pathogenicity	979	218	831	0	598
AOL_s00004g35	I1S172	PHI:1420	Gzc2h088	5518	Fusarium_graminearum	unaffected_pathogenicity	854	233	665	3e-09	59.7
AOL_s00004g498	I1ZIP0	PHI:6208	Bbcyp8	176275	Beauveria_bassiana	unaffected_pathogenicity	572	1	581	0	591
AOL_s00004g516	P95200	PHI:3629	Rv0392c	1773	Mycobacterium_tuberculosis	unaffected_pathogenicity	604	13	419	1e-30	123
AOL_s00004g557	I1RZG7	PHI:1551	Gzmyb015	5518	Fusarium_graminearum	unaffected_pathogenicity	779	1	776	0	928
AOL_s00004g575	E9F2M8	PHI:7757	Mrpem_(maa_06426)	568076	Metarhizium_robertsii	unaffected_pathogenicity	963	6	962	0	902
AOL_s00004g5	P95200	PHI:3629	Rv0392c	1773	Mycobacterium_tuberculosis	unaffected_pathogenicity	470	14	398	7e-25	105
AOL_s00004g612	Q6QIY0	PHI:2382	Upa2	5270	Ustilago_maydis	unaffected_pathogenicity	153	4	156	4e-68	220
AOL_s00004g636	I1S2F2	PHI:1500	Gzhmg032	5518	Fusarium_graminearum	unaffected_pathogenicity	301	202	362	3e-07	52.8
AOL_s00004g648	I1RX74	PHI:1771	Gzzc086	5518	Fusarium_graminearum	unaffected_pathogenicity	182	188	265	1e-22	97.4
AOL_s00004g654	F5B5Y4	PHI:6206	Bbcypc	176275	Beauveria_bassiana	unaffected_pathogenicity	168	5	163	2e-71	226
AOL_s00006g107	A0A076ZHT9	PHI:7511	Vk055_1961	573	Klebsiella_pneumoniae	unaffected_pathogenicity	257	1	238	6e-46	155
AOL_s00006g165	G4MP35	PHI:5614	Fzc22	318829	Magnaporthe_oryzae	unaffected_pathogenicity	768	18	821	0	705
AOL_s00006g193	Q4IQT8	PHI:1618	Gzfet5	5518	Fusarium_graminearum	unaffected_pathogenicity	277	2	301	4e-113	330
AOL_s00006g195	I1S0N5	PHI:1552	Gzmyb016	5518	Fusarium_graminearum	unaffected_pathogenicity	930	169	633	2e-125	422
AOL_s00006g241	I1S7Z8	PHI:1432	Gzc2h100	5518	Fusarium_graminearum	unaffected_pathogenicity	434	16	358	6e-49	171
AOL_s00006g242	B2CG58	PHI:1052	Phl1	135779	Cercospora_zeae-maydis	unaffected_pathogenicity	572	5	599	0	698
AOL_s00006g249	G4MQZ2	PHI:2038	Mir1	318829	Magnaporthe_oryzae	unaffected_pathogenicity	293	24	296	4e-08	52
AOL_s00006g292	I1RG87	PHI:1358	Gzc2h018	5518	Fusarium_graminearum	unaffected_pathogenicity	1090	26	1141	0	739
AOL_s00006g366	I1REJ1	PHI:1662	Gzcchc002	5518	Fusarium_graminearum	unaffected_pathogenicity	519	595	1074	4e-28	117
AOL_s00006g388	Q4WZV9	PHI:6555	Sf	746128	Aspergillus_fumigatus	unaffected_pathogenicity	1525	19	1530	0	2002
AOL_s00006g80	I1RNR1	PHI:1896	Gzzc211	5518	Fusarium_graminearum	unaffected_pathogenicity	553	106	604	7e-42	162
AOL_s00007g134	I1S4M4	PHI:1426	Gzc2h094	5518	Fusarium_graminearum	unaffected_pathogenicity	781	387	460	6e-25	107
AOL_s00007g195	Q32WF7	PHI:2269	Mdh1	13684	Parastagonospora_nodorum	unaffected_pathogenicity	299	4	264	7e-64	204
AOL_s00007g321	I1RXS5	PHI:1276	Fgsg_09150	5518	Fusarium_graminearum	unaffected_pathogenicity	403	169	440	2e-13	72.4
AOL_s00007g382	G4N5E4	PHI:2060	Mglig4	318829	Magnaporthe_oryzae	unaffected_pathogenicity	526	51	543	3e-12	68.2
AOL_s00007g405	W7M5P0	PHI:2916	Ppr2	117187	Fusarium_verticillioides	unaffected_pathogenicity	579	1	597	0	871
AOL_s00007g413	I1RPA0	PHI:1375	Gzc2h038	5518	Fusarium_graminearum	unaffected_pathogenicity	485	3	502	0	532
AOL_s00007g429	I1RUC7	PHI:1260	Fgsg_07816	5518	Fusarium_graminearum	unaffected_pathogenicity	1167	448	651	4e-33	135
AOL_s00007g435	A0A0D2XDM3	PHI:4724	Gls1	5507	Fusarium_oxysporum	unaffected_pathogenicity	686	9	689	0	1157
AOL_s00007g84	I1RFY9	PHI:1357	Gzc2h017	5518	Fusarium_graminearum	unaffected_pathogenicity	493	595	777	2e-28	117
AOL_s00043g105	Q5NH02	PHI:4732	Ftt0673p/prsap	263	Francisella_tularensis	unaffected_pathogenicity	198	5	197	2e-38	142
AOL_s00043g11	Q4I7F9	PHI:1458	Gzara006	5518	Fusarium_graminearum	unaffected_pathogenicity	482	189	683	2e-73	248
AOL_s00043g14	I1RF25	PHI:1657	Gzccch001	5518	Fusarium_graminearum	unaffected_pathogenicity	1055	876	1226	2e-19	92.8
AOL_s00043g164	I1RUC7	PHI:1260	Fgsg_07816	5518	Fusarium_graminearum	unaffected_pathogenicity	1671	486	645	2e-16	83.2
AOL_s00043g169	I1REJ1	PHI:1662	Gzcchc002	5518	Fusarium_graminearum	unaffected_pathogenicity	468	653	1075	8e-41	157
AOL_s00043g252	G4N740	PHI:4024	Most1	318829	Magnaporthe_oryzae	unaffected_pathogenicity	458	16	488	1e-47	172
AOL_s00043g297	G4MUP7	PHI:5610	Tra1	318829	Magnaporthe_oryzae	unaffected_pathogenicity	39	1	39	1e-10	62.8
AOL_s00043g380	F6K8L6	PHI:2841	Cnsec14-2	5207	Cryptococcus_neoformans	unaffected_pathogenicity	322	6	251	4e-31	119
AOL_s00043g47	I1S282	PHI:1452	Gzhsf003	5518	Fusarium_graminearum	unaffected_pathogenicity	579	112	590	2e-86	281
AOL_s00043g489	I1RS43	PHI:1585	Gzob025	5518	Fusarium_graminearum	unaffected_pathogenicity	377	8	382	2e-125	369
AOL_s00043g519	Q4WBL9	PHI:4672	Amca	746128	Aspergillus_fumigatus	unaffected_pathogenicity	303	33	321	4e-27	107
AOL_s00043g623	O25743	PHI:3146	Ggt	210	Helicobacter_pylori	unaffected_pathogenicity	485	36	414	2e-44	163
AOL_s00043g667	I1RC70	PHI:1303	Gzbhlh004	5518	Fusarium_graminearum	unaffected_pathogenicity	496	189	432	3e-29	119
AOL_s00043g675	I1RAA6	PHI:1256	Fgsg_00433	5518	Fusarium_graminearum	unaffected_pathogenicity	527	33	569	4e-73	263
AOL_s00043g720	G4NJH9	PHI:6639	Modnm3	318829	Magnaporthe_oryzae	unaffected_pathogenicity	729	9	665	3e-119	377
AOL_s00043g756	I1RUC7	PHI:1260	Fgsg_07816	5518	Fusarium_graminearum	unaffected_pathogenicity	447	469	571	2e-08	54.7
AOL_s00043g802	I1RIR0	PHI:1928	Gzzc243	5518	Fusarium_graminearum	unaffected_pathogenicity	533	4	480	3e-75	253
AOL_s00043g828	W7MT31	PHI:3387	Fveg_12523	117187	Fusarium_verticillioides	unaffected_pathogenicity	1236	57	1251	0	820
AOL_s00054g139	I1REJ1	PHI:1662	Gzcchc002	5518	Fusarium_graminearum	unaffected_pathogenicity	257	649	858	4e-38	148
AOL_s00054g239	Q32WF7	PHI:2269	Mdh1	13684	Parastagonospora_nodorum	unaffected_pathogenicity	278	6	263	1e-74	231
AOL_s00054g31	I1RE60	PHI:1481	Gzhmg013	5518	Fusarium_graminearum	unaffected_pathogenicity	420	217	456	4e-21	93.2
AOL_s00054g323	A0A0D2XJY4	PHI:4723	Gnn1	5507	Fusarium_oxysporum	unaffected_pathogenicity	245	10	251	8e-106	345
AOL_s00054g334	I1RNK3	PHI:1259	Fgsg_05586	5518	Fusarium_graminearum	unaffected_pathogenicity	1021	2	1003	0	647
AOL_s00054g384	G4N740	PHI:4024	Most1	318829	Magnaporthe_oryzae	unaffected_pathogenicity	633	5	479	9e-70	238
AOL_s00054g445	I1S3J7	PHI:1424	Gzc2h092	5518	Fusarium_graminearum	unaffected_pathogenicity	1123	427	578	1e-06	50.4
AOL_s00054g478	Q8NJS2	PHI:697	Ugt51e1	5022	Leptosphaeria_maculans	unaffected_pathogenicity	392	19	397	6e-180	509
AOL_s00054g488	I1RZJ1	PHI:1615	Gzsgt1	5518	Fusarium_graminearum	unaffected_pathogenicity	205	26	210	5e-40	143
AOL_s00054g594	I1S2F2	PHI:1500	Gzhmg032	5518	Fusarium_graminearum	unaffected_pathogenicity	1433	53	1470	0	1461
AOL_s00054g700	G4NB64	PHI:4110	Movosa	318829	Magnaporthe_oryzae	unaffected_pathogenicity	190	58	237	3e-66	223
AOL_s00054g72	G4ND25	PHI:2488	Man1	318829	Magnaporthe_oryzae	unaffected_pathogenicity	539	38	523	1e-85	278
AOL_s00054g769	I1RSI4	PHI:1587	Gzob027	5518	Fusarium_graminearum	unaffected_pathogenicity	775	10	809	0	941
AOL_s00054g771	G4MQP9	PHI:2177	Pas1	318829	Magnaporthe_oryzae	unaffected_pathogenicity	1194	10	1250	0	910
AOL_s00054g774	Q5KN74	PHI:7207	Msh2	5207	Cryptococcus_neoformans	unaffected_pathogenicity	1125	310	880	4e-63	231
AOL_s00054g789	G4MQQ3	PHI:3065	Morga5	318829	Magnaporthe_oryzae	unaffected_pathogenicity	450	427	625	2e-47	177
AOL_s00054g955	I1RDG6	PHI:1555	Gzmyb019	5518	Fusarium_graminearum	unaffected_pathogenicity	515	73	540	3e-35	136
AOL_s00075g105	Q4HYQ4	PHI:1601	Gzob042	5518	Fusarium_graminearum	unaffected_pathogenicity	1384	55	1401	0	1148
AOL_s00075g124	I1RN43	PHI:1268	Fgsg_05406	5518	Fusarium_graminearum	unaffected_pathogenicity	356	30	409	2e-81	259
AOL_s00075g147	I1RUC7	PHI:1260	Fgsg_07816	5518	Fusarium_graminearum	unaffected_pathogenicity	1305	452	592	4e-26	113
AOL_s00075g181	D2X3B5	PHI:2414	Aaga1	5599	Alternaria_alternata	unaffected_pathogenicity	353	1	353	0	679
AOL_s00075g213	I1RZY1	PHI:1602	Gzob043	5518	Fusarium_graminearum	unaffected_pathogenicity	522	144	659	0	642
AOL_s00075g232	I1S4C9	PHI:1660	Gzccch004	5518	Fusarium_graminearum	unaffected_pathogenicity	864	608	1063	8e-30	126
AOL_s00075g30	Q5XTQ5	PHI:538	Frt1	40559	Botrytis_cinerea	unaffected_pathogenicity	589	10	557	3e-45	168
AOL_s00075g38	Q4WBL9	PHI:4672	Amca	746128	Aspergillus_fumigatus	unaffected_pathogenicity	231	34	212	1e-10	58.2
AOL_s00075g62	W7N2B4	PHI:3381	Fveg_12533	117187	Fusarium_verticillioides	unaffected_pathogenicity	516	83	535	8e-77	254
AOL_s00075g83	Q156F4	PHI:651	Tre1	40559	Botrytis_cinerea	unaffected_pathogenicity	788	9	726	0	1038
AOL_s00076g141	I1S0N5	PHI:1552	Gzmyb016	5518	Fusarium_graminearum	unaffected_pathogenicity	543	172	361	7e-24	106
AOL_s00076g175	I1S0N5	PHI:1552	Gzmyb016	5518	Fusarium_graminearum	unaffected_pathogenicity	671	187	462	1e-16	84.3
AOL_s00076g272	I1RQ27	PHI:1914	Gzzc229	5518	Fusarium_graminearum	unaffected_pathogenicity	1217	595	862	7e-38	151
AOL_s00076g307	P29138	PHI:4615	Pr1	5530	Metarhizium_anisopliae	unaffected_pathogenicity	425	1	387	3e-68	223
AOL_s00076g330	I1S8E5	PHI:1433	Gzc2h102	5518	Fusarium_graminearum	unaffected_pathogenicity	764	46	218	1e-70	236
AOL_s00076g395	Q5XTQ5	PHI:538	Frt1	40559	Botrytis_cinerea	unaffected_pathogenicity	520	87	563	6e-20	91.3
AOL_s00076g409	I1RRS3	PHI:1816	Gzzc131	5518	Fusarium_graminearum	unaffected_pathogenicity	366	378	506	6e-16	79.7
AOL_s00076g4	P29138	PHI:4615	Pr1	5530	Metarhizium_anisopliae	unaffected_pathogenicity	407	38	387	3e-94	290
AOL_s00076g582	I1RQ34	PHI:1377	Gzc2h040	5518	Fusarium_graminearum	unaffected_pathogenicity	497	469	726	1e-13	73.6
AOL_s00076g686	Q4I7F9	PHI:1458	Gzara006	5518	Fusarium_graminearum	unaffected_pathogenicity	851	275	717	7e-86	293
AOL_s00076g68	I1S3J7	PHI:1424	Gzc2h092	5518	Fusarium_graminearum	unaffected_pathogenicity	507	44	438	3e-26	114
AOL_s00076g698	I1RFP7	PHI:1935	Gzzc250	5518	Fusarium_graminearum	unaffected_pathogenicity	840	48	874	4e-174	533
AOL_s00076g81	I1RSJ5	PHI:1489	Gzhmg021	5518	Fusarium_graminearum	unaffected_pathogenicity	223	3	208	4e-54	190
AOL_s00078g114	I1RUC7	PHI:1260	Fgsg_07816	5518	Fusarium_graminearum	unaffected_pathogenicity	482	445	651	4e-21	95.5
AOL_s00078g122	I1REJ1	PHI:1662	Gzcchc002	5518	Fusarium_graminearum	unaffected_pathogenicity	542	44	509	3e-101	337
AOL_s00078g245	F9WWR1	PHI:4966	Sdi1	1047171	Zymoseptoria_tritici	unaffected_pathogenicity	651	18	643	0	1104
AOL_s00078g38	Q5AJ90	PHI:3688	Fox3p	5476	Candida_albicans	unaffected_pathogenicity	417	2	410	5e-140	408
AOL_s00078g527	Q9P8L8	PHI:544	Bcmfs1	40559	Botrytis_cinerea	unaffected_pathogenicity	567	52	597	0	539
AOL_s00078g560	I1S0N5	PHI:1552	Gzmyb016	5518	Fusarium_graminearum	unaffected_pathogenicity	530	181	478	1e-16	82.8
AOL_s00078g572	O59937	PHI:569	Xyl3	5507	Fusarium_oxysporum	unaffected_pathogenicity	51	14	56	1e-12	65.9
AOL_s00078g573	J4KL74	PHI:7381	Blys8	176275	Beauveria_bassiana	unaffected_pathogenicity	81	218	271	5e-11	60.8
AOL_s00078g582	Q5XTQ5	PHI:538	Frt1	40559	Botrytis_cinerea	unaffected_pathogenicity	489	105	548	1e-21	96.7
AOL_s00078g591	W7N2B4	PHI:3381	Fveg_12533	117187	Fusarium_verticillioides	unaffected_pathogenicity	557	58	541	2e-168	496
AOL_s00078g595	Q4ZTI4	PHI:7699	Smp	317	Pseudomonas_syringae	unaffected_pathogenicity	127	2	102	8e-07	46.6
AOL_s00078g91	I1RYF6	PHI:1597	Gzob037	5518	Fusarium_graminearum	unaffected_pathogenicity	1114	109	1227	0	667
AOL_s00079g127	I1RZL0	PHI:1414	Gzc2h081	5518	Fusarium_graminearum	unaffected_pathogenicity	76	23	88	6e-12	61.6
AOL_s00079g169	G4NKL4	PHI:3063	Morga3	318829	Magnaporthe_oryzae	unaffected_pathogenicity	620	520	750	1e-73	251
AOL_s00079g240	I1RKY2	PHI:1578	Gzob018	5518	Fusarium_graminearum	unaffected_pathogenicity	559	43	575	6e-129	391
AOL_s00079g257	I1S8Y4	PHI:1338	Gzbzip020	5518	Fusarium_graminearum	unaffected_pathogenicity	278	1	307	7e-67	212
AOL_s00079g271	I1S0N5	PHI:1552	Gzmyb016	5518	Fusarium_graminearum	unaffected_pathogenicity	1320	169	469	2e-70	257
AOL_s00079g319	Q5A5P7	PHI:4891	Orf19.5352	5476	Candida_albicans	unaffected_pathogenicity	460	32	328	8e-35	135
AOL_s00079g476	O59937	PHI:569	Xyl3	5507	Fusarium_oxysporum	unaffected_pathogenicity	212	17	233	1e-09	58.2
AOL_s00079g495	I1RUC7	PHI:1260	Fgsg_07816	5518	Fusarium_graminearum	unaffected_pathogenicity	1409	421	608	1e-14	77.4
AOL_s00079g62	A4VTH6	PHI:4076	Bgac	1307	Streptococcus_suis	unaffected_pathogenicity	425	9	372	3e-29	122
AOL_s00080g113	I1RLS0	PHI:1957	Gzzc272	5518	Fusarium_graminearum	unaffected_pathogenicity	724	6	671	2e-102	341
AOL_s00080g134	I1RG68	PHI:1544	Gzmyb008	5518	Fusarium_graminearum	unaffected_pathogenicity	277	129	218	2e-35	127
AOL_s00080g182	W7MT31	PHI:3387	Fveg_12523	117187	Fusarium_verticillioides	unaffected_pathogenicity	331	1721	2024	5e-27	111
AOL_s00080g218	I1RB79	PHI:1249	Fgsg_00786	5518	Fusarium_graminearum	unaffected_pathogenicity	590	2	581	0	651
AOL_s00080g228	I1REN7	PHI:1681	Gznf001	5518	Fusarium_graminearum	unaffected_pathogenicity	2516	1223	2099	0	777
AOL_s00080g303	B0XVF7	PHI:2292	Aoxa	746128	Aspergillus_fumigatus	unaffected_pathogenicity	358	37	352	5e-142	409
AOL_s00080g366	I1RAH2	PHI:1629	Gzwing001	5518	Fusarium_graminearum	unaffected_pathogenicity	781	32	805	0	863
AOL_s00080g430	I1S2R1	PHI:1423	Gzc2h091	5518	Fusarium_graminearum	unaffected_pathogenicity	575	39	499	4e-15	77.4
AOL_s00080g440	G4NLS4	PHI:5625	Fzc31	318829	Magnaporthe_oryzae	unaffected_pathogenicity	516	128	594	3e-24	106
AOL_s00080g444	I1RUC7	PHI:1260	Fgsg_07816	5518	Fusarium_graminearum	unaffected_pathogenicity	1166	416	635	1e-16	83.2
AOL_s00080g44	I1RD19	PHI:1251	Fgsg_01506	5518	Fusarium_graminearum	unaffected_pathogenicity	589	2	523	2e-148	441
AOL_s00080g52	I1RB45	PHI:1301	Gzbhlh002	5518	Fusarium_graminearum	unaffected_pathogenicity	434	14	97	2e-34	124
AOL_s00080g58	I1RRW3	PHI:1658	Gzccch002	5518	Fusarium_graminearum	unaffected_pathogenicity	202	1	202	2e-137	386
AOL_s00080g93	I1RB11	PHI:1443	Gzgata001	5518	Fusarium_graminearum	unaffected_pathogenicity	635	124	454	1e-111	346
AOL_s00081g200	V6QY41	PHI:1962	Gzzc277	5518	Fusarium_graminearum	unaffected_pathogenicity	591	35	518	2e-108	337
AOL_s00081g270	Q4I8B6	PHI:1675	Gzdhhc003	5518	Fusarium_graminearum	unaffected_pathogenicity	945	1	255	3e-08	55.5
AOL_s00081g319	I1RKK5	PHI:1289	Fgsg_04416	5518	Fusarium_graminearum	unaffected_pathogenicity	434	38	436	0	571
AOL_s00081g332	P40291	PHI:7902	Yscn	633	Yersinia_pseudotuberculosis	unaffected_pathogenicity	468	43	437	9e-39	145
AOL_s00081g338	I1S5Z3	PHI:1685	Gzrad003	5518	Fusarium_graminearum	unaffected_pathogenicity	555	104	646	0	565
AOL_s00081g33	I1RUC7	PHI:1260	Fgsg_07816	5518	Fusarium_graminearum	unaffected_pathogenicity	1362	487	599	6e-09	58.5
AOL_s00083g166	Q2L8G9	PHI:2616	Inla	1639	Listeria_monocytogenes	unaffected_pathogenicity	538	115	228	2e-07	52.8
AOL_s00083g191	G4MS03	PHI:2006__PHI:2008	Hst1	318829	Magnaporthe_oryzae	unaffected_pathogenicity	157	208	335	2e-07	50.4
AOL_s00083g260	Q96VL9	PHI:543	Bcatrd	40559	Botrytis_cinerea	unaffected_pathogenicity	1480	33	1477	0	1785
AOL_s00083g363	Q99324	PHI:191	Tom1	39703	Septoria_lycopersici	unaffected_pathogenicity	335	50	422	5e-50	187
AOL_s00083g386	I1RTF5	PHI:1532	Gzlam001	5518	Fusarium_graminearum	unaffected_pathogenicity	155	19	164	3e-62	191
AOL_s00083g391	I1S7L4	PHI:1430	Gzc2h098	5518	Fusarium_graminearum	unaffected_pathogenicity	304	134	211	3e-07	50.1
AOL_s00083g406	I1RM25	PHI:1579	Gzob019	5518	Fusarium_graminearum	unaffected_pathogenicity	1271	514	1133	4e-89	314
AOL_s00083g482	F6K8L6	PHI:2841	Cnsec14-2	5207	Cryptococcus_neoformans	unaffected_pathogenicity	273	4	254	2e-64	206
AOL_s00083g485	I1RA20	PHI:1244	Fgsg_00337	5518	Fusarium_graminearum	unaffected_pathogenicity	352	6	347	0	587
AOL_s00083g489	Q4WBL9	PHI:4672	Amca	746128	Aspergillus_fumigatus	unaffected_pathogenicity	282	31	317	8e-22	91.3
AOL_s00083g500	I1RAH2	PHI:1629	Gzwing001	5518	Fusarium_graminearum	unaffected_pathogenicity	505	32	528	5e-95	315
AOL_s00083g507	I1S0Q0	PHI:1670	Gzcchc010	5518	Fusarium_graminearum	unaffected_pathogenicity	190	15	178	2e-54	172
AOL_s00083g510	I1RQL1	PHI:1451	Gzgh	5518	Fusarium_graminearum	unaffected_pathogenicity	748	1	789	0	634
AOL_s00097g222	I1S0J3	PHI:1526	Gzhomel036	5518	Fusarium_graminearum	unaffected_pathogenicity	714	91	690	1e-67	246
AOL_s00097g265	G4MT25	PHI:5591	Monit4	318829	Magnaporthe_oryzae	unaffected_pathogenicity	632	64	693	3e-39	154
AOL_s00097g279	Q8TG07	PHI:3600	Plb1	5478	Candida_glabrata	unaffected_pathogenicity	609	27	588	5e-175	516
AOL_s00097g316	G4MQZ2	PHI:2038	Mir1	318829	Magnaporthe_oryzae	unaffected_pathogenicity	312	2	307	1e-151	430
AOL_s00097g33	I1RN20	PHI:1373	Gzc2h036	5518	Fusarium_graminearum	unaffected_pathogenicity	1092	225	349	8e-59	206
AOL_s00097g366	I1RGC8	PHI:1838	Gzzc153	5518	Fusarium_graminearum	unaffected_pathogenicity	540	81	567	2e-46	172
AOL_s00097g382	Q5NEU6	PHI:4733	Dnaj	263	Francisella_tularensis	unaffected_pathogenicity	176	3	67	1e-09	58.2
AOL_s00097g452	I1S0N5	PHI:1552	Gzmyb016	5518	Fusarium_graminearum	unaffected_pathogenicity	757	199	634	4e-62	227
AOL_s00097g46	I1RE42	PHI:1541	Gzflbd	5518	Fusarium_graminearum	unaffected_pathogenicity	103	9	108	2e-47	163
AOL_s00097g48	Q4WBL9	PHI:4672	Amca	746128	Aspergillus_fumigatus	unaffected_pathogenicity	640	35	321	1e-28	116
AOL_s00097g504	I1RDG6	PHI:1555	Gzmyb019	5518	Fusarium_graminearum	unaffected_pathogenicity	482	53	524	2e-33	130
AOL_s00097g514	I1RT19	PHI:1387	Gzbrla	5518	Fusarium_graminearum	unaffected_pathogenicity	294	522	607	6e-16	76.6
AOL_s00097g533	I1RV65	PHI:1398	Gzc2h061	5518	Fusarium_graminearum	unaffected_pathogenicity	582	1	561	5e-112	360
AOL_s00109g16	G4NF65	PHI:3061__PHI:4055	Morga1__Rga1	318829	Magnaporthe_oryzae	unaffected_pathogenicity	199	7	196	4e-79	281
AOL_s00109g29	V6RAN7	PHI:1639	Gzwing011	5518	Fusarium_graminearum	unaffected_pathogenicity	770	96	797	2e-82	280
AOL_s00109g55	I1S0N5	PHI:1552	Gzmyb016	5518	Fusarium_graminearum	unaffected_pathogenicity	516	158	433	4e-75	265
AOL_s00109g7	I1RQ81	PHI:1582	Gzob022	5518	Fusarium_graminearum	unaffected_pathogenicity	298	1	298	6e-172	481
AOL_s00110g242	G4MT25	PHI:5591	Monit4	318829	Magnaporthe_oryzae	unaffected_pathogenicity	517	57	555	2e-25	110
AOL_s00110g284	G4NHC2	PHI:5034	Moadh1	318829	Magnaporthe_oryzae	unaffected_pathogenicity	347	25	351	1e-63	207
AOL_s00110g3	I1S0X7	PHI:1419	Gzc2h086	5518	Fusarium_graminearum	unaffected_pathogenicity	318	3	316	3e-77	240
AOL_s00110g59	W7N2B2	PHI:3388	Fveg_12522	117187	Fusarium_verticillioides	unaffected_pathogenicity	152	7	103	5e-09	49.3
AOL_s00110g81	G4NF65	PHI:3061__PHI:4055	Morga1__Rga1	318829	Magnaporthe_oryzae	unaffected_pathogenicity	408	987	1139	2e-13	72.4
AOL_s00112g122	J9VJ31	PHI:7812	Mgt1_(cnag_03901)	5207	Cryptococcus_neoformans	unaffected_pathogenicity	205	227	428	1e-51	176
AOL_s00112g43	I1R9N5	PHI:3910	Fgsat	5518	Fusarium_graminearum	unaffected_pathogenicity	541	16	508	0	631
AOL_s00112g52	Q96VL0	PHI:769	Cpsod1	5111	Claviceps_purpurea	unaffected_pathogenicity	153	1	153	1e-84	247
AOL_s00112g71	G4NFS7	PHI:2196	Morgs5	318829	Magnaporthe_oryzae	unaffected_pathogenicity	567	612	719	3e-29	123
AOL_s00169g16	B0Y2J9	PHI:6976	Erg4b	746128	Aspergillus_fumigatus	unaffected_pathogenicity	540	5	457	0	540
AOL_s00169g180	I1S3J7	PHI:1424	Gzc2h092	5518	Fusarium_graminearum	unaffected_pathogenicity	464	293	441	8e-11	64.3
AOL_s00169g54	I1RS57	PHI:1253	Fgsg_06970	5518	Fusarium_graminearum	unaffected_pathogenicity	1124	77	1201	0	1006
AOL_s00169g92	I1RUC7	PHI:1260	Fgsg_07816	5518	Fusarium_graminearum	unaffected_pathogenicity	1041	468	651	3e-20	95.1
AOL_s00170g5	Q5XTQ4	PHI:541	Lip1	40559	Botrytis_cinerea	unaffected_pathogenicity	209	78	248	4e-20	92.8
AOL_s00173g305	Q5KN74	PHI:7207	Msh2	5207	Cryptococcus_neoformans	unaffected_pathogenicity	993	302	910	2e-37	149
AOL_s00173g360	G4MQA4	PHI:5647	Fzc50	318829	Magnaporthe_oryzae	unaffected_pathogenicity	663	53	812	1e-136	422
AOL_s00173g367	I1RA77	PHI:1986	Gzzc301	5518	Fusarium_graminearum	unaffected_pathogenicity	644	46	687	1e-44	167
AOL_s00173g379	Q0PND3	PHI:2031	Tgl3-2	318829	Magnaporthe_oryzae	unaffected_pathogenicity	831	12	437	5e-89	293
AOL_s00176g51	Q4WBL9	PHI:4672	Amca	746128	Aspergillus_fumigatus	unaffected_pathogenicity	315	30	323	3e-34	127
AOL_s00188g140	I1RKK7	PHI:1267	Fgsg_04418	5518	Fusarium_graminearum	unaffected_pathogenicity	723	12	716	0	750
AOL_s00188g163	I1S3N8	PHI:2451	Faeb1	5518	Fusarium_graminearum	unaffected_pathogenicity	291	44	296	1e-76	241
AOL_s00188g187	F8U971	PHI:6157	Bcdh	40559	Botrytis_cinerea	unaffected_pathogenicity	385	19	382	0	589
AOL_s00188g1	I1S1V9	PHI:1604	Gzob045	5518	Fusarium_graminearum	unaffected_pathogenicity	759	1	145	2e-86	271
AOL_s00188g210	I1RRU2	PHI:1248	Fgsg_06832	5518	Fusarium_graminearum	unaffected_pathogenicity	373	1	400	2e-133	389
AOL_s00188g21	I1RM25	PHI:1579	Gzob019	5518	Fusarium_graminearum	unaffected_pathogenicity	572	541	1120	8e-62	221
AOL_s00188g319	Q8NJ73	PHI:2043	Xyl-6	318829	Magnaporthe_oryzae	unaffected_pathogenicity	352	21	56	1e-07	50.8
AOL_s00188g356	G4N740	PHI:4024	Most1	318829	Magnaporthe_oryzae	unaffected_pathogenicity	469	12	474	4e-31	124
AOL_s00188g72	I1S0G8	PHI:1247	Fgsg_10196	5518	Fusarium_graminearum	unaffected_pathogenicity	773	1	761	0	828
AOL_s00193g106	I1RLT2	PHI:1956	Gzzc271	5518	Fusarium_graminearum	unaffected_pathogenicity	321	272	394	1e-09	59.3
AOL_s00193g126	Q0UA24	PHI:2256	Xdh1	13684	Parastagonospora_nodorum	unaffected_pathogenicity	355	14	362	8e-173	488
AOL_s00193g129	I1RQS2	PHI:1327	Gzbzip009	5518	Fusarium_graminearum	unaffected_pathogenicity	592	19	423	1e-31	129
AOL_s00193g132	G1X666	PHI:8036	Aorab-2_(aol_s00054g360)	13349	Arthrobotrys_oligospora	unaffected_pathogenicity	157	5	126	2e-24	98.6
AOL_s00193g136	I1S832	PHI:1723	Gzzc038	5518	Fusarium_graminearum	unaffected_pathogenicity	159	7	132	2e-13	72.8
AOL_s00193g148	I1RBF6	PHI:1565	Gzob005	5518	Fusarium_graminearum	unaffected_pathogenicity	612	27	567	4e-119	368
AOL_s00210g122	Q5AJ90	PHI:3688	Fox3p	5476	Candida_albicans	unaffected_pathogenicity	416	2	410	4e-109	329
AOL_s00210g14	I1S0J3	PHI:1526	Gzhomel036	5518	Fusarium_graminearum	unaffected_pathogenicity	834	193	444	1e-18	90.5
AOL_s00210g214	I1S2R1	PHI:1423	Gzc2h091	5518	Fusarium_graminearum	unaffected_pathogenicity	487	39	426	4e-18	87
AOL_s00210g218	I1S0N5	PHI:1552	Gzmyb016	5518	Fusarium_graminearum	unaffected_pathogenicity	566	202	461	5e-24	106
AOL_s00210g292	G4NFU3	PHI:2103	Mgg_08710.5	318829	Magnaporthe_oryzae	unaffected_pathogenicity	733	79	746	0	541
AOL_s00210g332	V6RRH2	PHI:1594	Gzob034	5518	Fusarium_graminearum	unaffected_pathogenicity	609	2	601	0	853
AOL_s00210g336	Q0UHM8	PHI:2257	Pbl1	13684	Parastagonospora_nodorum	unaffected_pathogenicity	306	51	378	3e-98	296
AOL_s00210g344	G4NJH9	PHI:6639	Modnm3	318829	Magnaporthe_oryzae	unaffected_pathogenicity	480	8	337	5e-24	106
AOL_s00210g366	W7N2B4	PHI:3381	Fveg_12533	117187	Fusarium_verticillioides	unaffected_pathogenicity	471	63	536	9e-93	295
AOL_s00215g114	K9FV70	PHI:6128	Ku70	36651	Penicillium_digitatum	unaffected_pathogenicity	644	21	652	0	578
AOL_s00215g279	D7UQ40	PHI:3347	Sol5	48100	Alternaria_solani	unaffected_pathogenicity	506	1	512	2e-73	243
AOL_s00215g287	Q4HTT1	PHI:1468	Gzccaat008	5518	Fusarium_graminearum	unaffected_pathogenicity	141	19	131	1e-36	124
AOL_s00215g288	Q4WV27	PHI:7755	Cofilin_(afua_5g10570)	746128	Aspergillus_fumigatus	unaffected_pathogenicity	133	5	144	6e-26	96.3
AOL_s00215g294	I1RL97	PHI:1862	Gzzc177	5518	Fusarium_graminearum	unaffected_pathogenicity	705	20	559	4e-92	300
AOL_s00215g360	I1RTL1	PHI:1245	Fgsg_07520	5518	Fusarium_graminearum	unaffected_pathogenicity	567	2	509	8e-140	434
AOL_s00215g3	Q5A5P7	PHI:4891	Orf19.5352	5476	Candida_albicans	unaffected_pathogenicity	410	4	357	2e-78	256
AOL_s00215g411	D2EAX7	PHI:2582__PHI:2603	Rim20	5270	Ustilago_maydis	unaffected_pathogenicity	731	5	765	2e-36	146
AOL_s00215g441	I1RJS7	PHI:1902	Gzzc217	5518	Fusarium_graminearum	unaffected_pathogenicity	1127	231	997	2e-135	438
AOL_s00215g456	Q0UA24	PHI:2256	Xdh1	13684	Parastagonospora_nodorum	unaffected_pathogenicity	356	18	358	1e-28	113
AOL_s00215g49	I1S0N5	PHI:1552	Gzmyb016	5518	Fusarium_graminearum	unaffected_pathogenicity	641	184	532	2e-26	115
AOL_s00215g558	K9FRJ5	PHI:4520	Pdmit1	36651	Penicillium_digitatum	unaffected_pathogenicity	294	1	294	1e-117	345
AOL_s00215g639	I1RME6	PHI:1274	Fgsg_05135	5518	Fusarium_graminearum	unaffected_pathogenicity	695	41	713	1e-78	286
AOL_s00215g64	D2T177	PHI:2374	Bap1	40559	Botrytis_cinerea	unaffected_pathogenicity	657	14	587	3e-89	291
AOL_s00215g707	A5HF03	PHI:1057	Mtp1	318829	Magnaporthe_oryzae	unaffected_pathogenicity	459	46	509	1e-173	500
AOL_s00215g70	P0A2F2	PHI:5572	Cob	28901	Salmonella_enterica	unaffected_pathogenicity	234	75	273	2e-21	89.7
AOL_s00215g810	I1RCX3	PHI:1540	Gzmyb004	5518	Fusarium_graminearum	unaffected_pathogenicity	696	529	689	8e-53	197
AOL_s00215g829	Q0UA24	PHI:2256	Xdh1	13684	Parastagonospora_nodorum	unaffected_pathogenicity	366	28	358	4e-45	159
AOL_s00215g844	Q522W5	PHI:2086	Moatg24	318829	Magnaporthe_oryzae	unaffected_pathogenicity	429	63	370	2e-08	55.1
AOL_s00215g881	Q2FH26	PHI:7353	Odhb	1280	Staphylococcus_aureus	unaffected_pathogenicity	423	13	420	2e-35	134
AOL_s00215g902	Q6Y392	PHI:1085	Ptr2	13684	Parastagonospora_nodorum	unaffected_pathogenicity	609	67	613	3e-148	444
AOL_s00215g920	G4NIP8	PHI:2104	Mgg_04159.5	318829	Magnaporthe_oryzae	unaffected_pathogenicity	510	135	611	6e-148	439
AOL_s00078g102	G0T3B3	PHI:2401	Caring1	339__317__272952	Xanthomonas_campestris__Pseudomonas_syringae__Hyaloperonospora_arabidopsidis	increased_virulence_(hypervirulence)__reduced_virulence	330	107	163	8e-07	47.4
AOL_s00080g433	A9QUB2	PHI:2403	Csn1	169388	Fusarium_solani	increased_virulence_(hypervirulence)__reduced_virulence	303	200	300	2e-09	55.5
AOL_s00097g551	Q9X4G0	PHI:5042	Hmga	287	Pseudomonas_aeruginosa	increased_virulence_(hypervirulence)__reduced_virulence	456	10	427	4e-146	427
AOL_s00043g424	L7N655	PHI:3630	Pepn	1773	Mycobacterium_tuberculosis	increased_virulence_(hypervirulence)	506	125	414	2e-13	71.6
AOL_s00054g433	B2SI02	PHI:1139	Raxq	347	Xanthomonas_oryzae	increased_virulence_(hypervirulence)	195	41	139	4e-17	82
AOL_s00054g872	B2SRG1	PHI:1141	Raxb	347	Xanthomonas_oryzae	increased_virulence_(hypervirulence)	657	477	681	4e-11	64.3
AOL_s00076g550	Q63KU5	PHI:7014	Glbc	28450	Burkholderia_pseudomallei	increased_virulence_(hypervirulence)	143	3591	3720	2e-07	50.8
AOL_s00078g25	I1R980	PHI:2393	(o-methylsterigmatocystin_oxidoreductase)	5518	Fusarium_graminearum	increased_virulence_(hypervirulence)	248	219	302	5e-15	72.4
AOL_s00169g48	B2SI02	PHI:1139	Raxq	347	Xanthomonas_oryzae	increased_virulence_(hypervirulence)	439	1	399	2e-37	142
AOL_s00210g235	B2SI02	PHI:1139	Raxq	347	Xanthomonas_oryzae	increased_virulence_(hypervirulence)	521	1	306	1e-37	145
AOL_s00210g240	B2SI02	PHI:1139	Raxq	347	Xanthomonas_oryzae	increased_virulence_(hypervirulence)	762	1	398	1e-31	129
AOL_s00215g31	Q4WY82	PHI:496	Ppoc	746128	Aspergillus_fumigatus	increased_virulence_(hypervirulence)	782	97	847	0	719
AOL_s00006g317	Q8RP09	PHI:981	Hopi1	317	Pseudomonas_syringae	effector_(plant_avirulence_determinant)	93	359	421	7e-07	48.5
AOL_s00054g616	Q5ZVD8	PHI:6520	Lpda	446	Legionella_pneumophila	effector_(plant_avirulence_determinant)	502	13	463	4e-110	337
AOL_s00076g64	G4MVX4	PHI:3216	Mocdip4	318829	Magnaporthe_oryzae	effector_(plant_avirulence_determinant)	138	265	295	3e-06	43.1
AOL_s00078g445	G4MVX4	PHI:3216	Mocdip4	318829	Magnaporthe_oryzae	effector_(plant_avirulence_determinant)	358	262	295	3e-11	61.6
AOL_s00193g11	G4MVX4	PHI:3216	Mocdip4	318829	Magnaporthe_oryzae	effector_(plant_avirulence_determinant)	859	264	295	2e-08	54.7
AOL_s00210g370	J4URT3	PHI:7376	Blys2	176275	Beauveria_bassiana	effector_(plant_avirulence_determinant)	142	108	197	1e-06	49.7
AOL_s00043g375	A4ZGP3	PHI:1161	Mgmfs1	1047171	Zymoseptoria_tritici	chemistry_target:_sensitivity_to_chemical__unaffected_pathogenicity	536	18	560	2e-50	183
AOL_s00078g382	A4ZGP3	PHI:1161	Mgmfs1	1047171	Zymoseptoria_tritici	chemistry_target:_sensitivity_to_chemical__unaffected_pathogenicity	486	22	574	1e-119	365
AOL_s00109g184	Q75WC1	PHI:849	Gyra	337	Burkholderia_glumae	chemistry_target:_resistance_to_chemical__chemistry_target:_sensitivity_to_chemical	982	11	198	7e-16	81.3
AOL_s00075g173	P53376	PHI:823	Beta-tubulin	914237	Rhynchosporium_commune	chemistry_target:_resistance_to_chemical	436	2	423	1e-86	274
AOL_s00076g640	P41388	PHI:820	Beta-tubulin	5025	Venturia_inaequalis	chemistry_target:_resistance_to_chemical	435	1	431	0	846
AOL_s00078g347	Q4JEX9	PHI:825	Se	5551	Trichophyton_rubrum	chemistry_target:_resistance_to_chemical	489	40	488	3e-175	504
AOL_s00193g42	Q8X215	PHI:837	Os-1_/_bos1_/_bara	40559	Botrytis_cinerea	chemistry_target:_resistance_to_chemical	1293	5	1279	0	1679
