# Supplementary material for: Transcriptomic Analysis Reveals That Rho GTPases Regulate Trap Development and Lifestyle Transition of the Nematode-Trapping Fungus Arthrobotrys oligospora
Source: Microbiol Spectr. 2022 Jan 12;10(1):e01759-21. doi: 10.1128/spectrum.01759-21 (PMC8754127; doi:10.1128/spectrum.01759-21)
Supplement: SUPPLEMENTAL FILE 10 — Supplemental material. Download SPECTRUM01759-21_Supp_10_seq13.xlsx, XLSX file, 0.02 MB [file spectrum01759-21_supp_10_seq13.xlsx]

## Sheet: Sheet1
Table S9. List of primers used in gene manipulation and RT-qPCR
Primers	Sequence (5′-3′)
AoRho2-5f	GTAACGCCAGGGTTTTCCCAGTCACGACGGTTCGGATATTGGGGAGGAT
AoRho2-5r	ATCCACTTAACGTTACTGAAATCTCCAACCGTCGTAGGCCTCAAGAAAG
AoRho2-3f	CTCCTTCAATATCATCTTCTGTCTCCGACGGATCGCTTACCGTCTCA
AoRho2-3r	GCGGATAACAATTTCACACAGGAAACAGCAGATGTCGTTATGCATAGGGT
AoRho2Yf	TGTTGAGTGTTGCAGGAGAC
AoRho2Yr	GGCAGCTTGGGATTGTTCAT
AoRho2Tf	ACCCTTTCCCATTCCTTATT
AoRho2Tr	AGTTCGGCTTTACGGTTCCA
AoCdc42-5f	GTAACGCCAGGGTTTTCCCAGTCACGACGACTTGCCCAAATGCTCCA
AoCdc42-5r	ATCCACTTAACGTTACTGAAATCTCCAACGAGGAAGTCCAAATGCGTC
AoCdc42-3f	CTCCTTCAATATCATCTTCTGTCTCCGACCGACTCCATTAACGATCAGG
AoCdc42-3r	GCGGATAACAATTTCACACAGGAAACAGCCTCGCTAACATGCGTCGAC
AoCdc42Yf	AAAGCGTTCTAAACACCACA
AoCdc42Yr	CATCGCCTTGATAGCCTCGT
AoCdc42Tf	TGAAGGCACCAACTAATC
AoCdc42Tr	TGTCACTGGGTCTATTGG
AoRac-5f	GTAACGCCAGGGTTTTCCCAGTCACGACGCCTAGCTAGCTTGGGATATTCG
AoRac-5r	ATCCACTTAACGTTACTGAAATCTCCAACGGTGCCAGGAAGAGAAGTG
AoRac-3f	CTCCTTCAATATCATCTTCTGTCTCCGACCTCTGCCTTGACCCAGAAAG
AoRac-3r	GCGGATAACAATTTCACACAGGAAACAGCGAAGAAGGAGGGGGAAGATG
AoRacYf	TCAGTCGCTCCTAACACG
AoRacYr	GCTTTGGCTTTGGTGCTG
AoRacTf	CCCTCCCTCCCTTCCTTCT
AoRacTr	AAGACGAGCCGCGAAAGA
hphF	GTCGGAGACAGAAGATGATATTGAAGGAGC
hphR	GTTGGAGATTTCAGTAACGTTAAGTGGAT
Cell wall synthesis genes	Sequence (5′-3′)
AOL_s00078g76 (chs-1)	76-5F-GCCACTCTGCCATCTTTAGC
	76-3R-GCATCTTCACCCGCACCAGT
AOL_s00075g119 (chs-2)	119-5F-TCCCTCCAGTCCAGATGATG'
	119-3R-TCTTGAGACCTCGACCCAAC
AOL_s00076g99 (gfpa)	99-5F-CCATCATCGAGCACACCAAG
	99-3R-CCACCGAGAGTCACTGTCTT
AOL_s00054g491 (gls)	491-5F-AGCTCTGTTCTGGTGATGCT
	491-3R-GATGTTTCGCCAAGGACTCC
AOL_s00083g375 (glu)	375-5F-GTCATCCTCAAGAACGTCGC
	375-3R-ATATGGAAAGTTGGCCGTGC
AOL_s00112g89 (hex)	89-5F-TACCCTTCTTGACCTCGCTG
	89-3R-GAGACGGCGGATGAGTTTTC
AOL_s00097g268 (trs)	268-5F-CACGTCCATATCACCCTCGA
	268-3R-GTGGTATCGGCGACAGTTTC
AOL_s00054g87 (pgm)	87-5F-CTCAAGGGAAAGACGATGCG
	87-3R-TCGGCACCACTCTCAGAATT
Sporulation-related genes	Sequence (5′-3′)
AOL_s00169g18 (veA)	18-5F-AAGCTACACCCAATCAACGC
	18-3R-TTGCGATGCTGACGATCTTG
AOL_s00007g157 (flbC)	157-5F-CTCTCCGGCAAAGACAATC
	157-3R-GTCGACTGAGGATAGTAGCT
AOL_s00097g46 (flbD)	46-5F- TGACCCAATCACACCAGAGG
	46-3R- CGCTCCTGTTCTACCGATGA
AOL_s00043g361 (fluG)	361-5F-GATTCCAGTCCCGTGAATTC
	361-3R-GCTAAGGAGAGGATGGGCAT
AOL_s00215g893(aspB)	893-5F-ATACCGCCAACACCCTCTAC
	893-3R-AACCATCTTCATCTCGGCCT
AOL_s00054g700 (vosA)	700-5F-CAAACCACCCACCACCAAAT
	700-3R-GGATGGACAGGAGAAGGACC
AOL_s00054g811 (velB)	811-5F-ATTCCGCAACTTCTCCCTCA
	811-3R-GGCATGTTTGGATTCTGGGG
AOL_s00080g63 (abaA)	63-5F-AACTTTATGCGCCTTGTCGT
	63-3R-TTGGCTAGGTGGTCTGTACG
Antioxidant-related genes	Sequence (5′-3′)
AOL_s00043g396 (gld)	396-5F-TTTGGATGTGGTGCTGTTGG
	396-3R-CTGTCGCCTCAATGATCGTG
AOL_s00054g242 (gstA)	242-5F-GGCCCCAGACTTCTCCCAGA
	242-3R-ACCGTTCCCCTTAAACTCGT
AOL_s00054g13 (glr)	13-5F-CGAAAAGTCTGAATCGGGTGA
	13-3R-GCTCCACTTTGCCACATACATC
AOL_s00215g326 (prx)	326-5F-CACCATCCGCTCTGTCTTCA
	326-3R-GACGGCATCCTCGGTCTTGA
AOL_s00054g257 (trxB)	257-5F-TTTCGGTCAAGAGCAAAAGTG
	257-3R-GCTATCATTCCATTCCCCATT
AOL_s00078g209 (trxR)	209-5F-TGTCATCGGTGGTGGAGATT
	209-3R-ACAAGAGAGGTAGCGGGTTC
AOL_s00076g213 (trx)	213-5F-TTGATTTCCACGCAACCTGG
	213-3R-CCGAACCTGATGAAGAAGCG
Serine protease genes	Sequence (5′-3′)
AOL_s00112g42	42-5F-CTGGCTCTTGGCCTACTTTG
	42-3R-AGGAGGTTGACGGTCTCCTT
AOL_s00075g8	8-5F-TTGCTACTTTACTGCCCCTTG
	8-3R-TCTTCAGCTTGAGTCCGGTT
AOL_s00215g702	702-5F-GTCGCCGCTGACTTAACTGT
	702-3R-ATAATTGCTGATTCGCTGGG
AOL_s00078g136	136-5F-ACACTTGCCCATTTCACTCC
	136-3R-GCTGGGTTTCACAACATCCT
AOL_s00054g992	992-5F-TCCGCAACTTCAAGAGTGTG
	992-5R-CGTTGGCTTCCTCGTTAGAG
AOL_s00076g4	4-5F-CCATGGTGTTGGAAGGAAAT
	4-3R-GTCTGTTCAGCGTACGTAGT
AOL_s00075g14	14-5F-TTAGGTGCTGGTGAAAGTGGA
	14-3R-TGTTGCTCGTTCTCTGCCTT
Ras related gene	Sequence (5′-3′)
AOL_s00215g387 (Aorho2)	GAAGATTATGAGAGACTACG
	TCTTCTATCCACTTTTCTTT
AOL_s00043g439 (Aocdc42)	TCTTTCTCGTCTGTTTCTCG
	CCAACGATCAAGCATGGGAT
AOL_s00079g171 (Aorac)	ACATCCCCACTGTATTCGAT
	AGGATATGACAAAGGTCTCA
cAMP/PKA related gene	Sequence (5′-3′)
AOL_s00043g480 (pka-r)	CAGGTAGTTTCGGTCGTGTG
	CGTTCGTCGTTTGTGTGCT
MAPK related gene	Sequence (5′-3′)
AOL_s00109g23 (hog1)	GATGTTGGAGGGAAAGCCAC
	TGGGTAACGACTGGACGAATC
mTOR related gene	Sequence (5′-3′)
AOL_s00097g622 (mtor)	CCGCCAGATCGCAGAATG
	GTGCTAAGAACGCCAAGGAA
PAks related gene	Sequence (5′-3′)
AOL_s00215g520 (p21)	TCACAGCCGAGGAGGTCA
	ATGCGGGTTGGAGATGGT
AOL_s00079g352 (cla4)	GGAGGCTGTCATAGAGGTTTTG
	AAGGAGTAGACGACCCAGGTAA
AOL_s00004g340 (pak)	ACCTCCGAGCCCTGATCT
	TTGCCTTTGGGACCCTTG
AOL_s00215g465 (ste20)	GAAGGAGGAGGACGCACAA
	GCATCTGAGACCGAGCATTT
NOX-encoding genes gene	Sequence (5′-3′)
AOL_s00193g69 (noxA)	CTCTACGCATTGACGGACC
	GATACTCTTGAGGATGGACGC
AOL_s00007g557 (noxB)	ACGCCAAAGTCCTCACCC
	CCGAATGTTGTTCTTGCTCC
The transcriptome was verified by RT-qPCR	Sequence (5′-3′)
173g33f	CCTCAGCAATATAAACGAGCAC
173g33r	GTCTGGCGGTTTGAAATAGATC
78g202f	GAAGTCGCTTTACTCGATGTTC
78g202r	GAATATTGCAGGAGAAACCACC
54g224f	AGATGCCACCAAACCTAATCTC
54g224r	CAAATCGTAGTATTGGCCATGG
79g171 f	AAATTTGAGTGTACAGTGCGTC
79g171 r	GGCATTGGTGGTGTAACTAATC
76g455 f	GGCAAACACGTATACACACTAC
76g455 r	GGATCGATTGTTTGGGTGTTAG
81g194 f	AAACTCCACTTTGATTTACCGC
81g194 r	TGGTGAGAGGTTTTCTGTGATC
76g488f	AGAGTTTTGTCGGATTGAGCTA
76g488r	GTTGGATGGACTTGGTACCTAA
173g374f	CCGCTATCGATTCGATTCTCTA
173g374r	CGGGAGTATTATTGCCAACAAG
188g243f	TCTCAAACATCCTTTGAAAGCG
188g243r	CGTTGTTCGTAAAGTATGGTCC
43g480f	ATCTACGAAAACATTCTTCGCG
43g480r	TCGTTAGATCCGGTGTAATCAG
97g448f	CAAAAAGACAAATTCATCGGCG
97g448r	CATTCGCTATTTTCAAGGCAGA
7g292f	CTCCCCAAGATAGTTGACAACT
7g292r	GAGATTGTCAACGTAAGCTTGG
54g687f	GATGGCTTGTCAAGGATAACAC
54g687r	AGTTTGCCAGTTGATAACGTTC
78g306f	CTCGACGATTCTTTACGGAAAC
78g306r	CAACAATCACCGAAAACCGTAT
83g305f	CCCTGCAAGAAACCAACATTTA
83g305r	CAAAGCTTTCTGTCCGGTTAAA
78g125f	CCCACAAAATTCTGGCTTAACT
78g125r	ATTCTCTACAAATCGGCTAGGG
188g58f	GAAGGAAGACCGTATTTTGTCG
188g58r	CCCATAGACACGAATGTACTGT
78g537f	GACCCAACTTGCTTTACAACAT
78g537r	CGGTTTCGCTAGTTACGTTAAG
76g121f	GGCAGGACAAGTCGAAATTATC
76g121r	TGATGGATTGTAGGATCGAAGG
76g249f	GCTGAATTTTATGTTTTCGGCG
76g249r	GTATGTTGCTATGGCGATAACC
54g955f	GGCTTTCCTTACTCGTACAAAC
54g955r	GATTGGGCTTGAGCATCTTAAG
43g145f	GATACATCAACATGCCCGAATC
43g145r	GCGATGCTTTGGTTACTTGTAT
75g85f	ACCATTCGTTGAACAGGAATTG
75g85r	GAGTTGTTGTTGCGTATGATGT
76g4f	GTTGTTACTACGTACGCTGAAC
76g4r	GCAGCAGTTTCATCGTATTCAT
78g160f	TTGTTTTGGCCATTCTTATCGG
78g160r	CTCCTCGACCTTCTGCTTAAC
193g177f	ATGGATAAAGTACATGTGGCGG
193g177r	GAGAGTTTCGGTTTTGGTGTTT
215g696f	CTTTGCCACTTCAGGAATTACC
215g696r	GTAGATCAAGGTGTGGATAGGG
215g247f	CAAGATTGGTATCTGCAACGAG
215g247r	CATAAGATCGAACTTGTGGCTG
76g640f	CTAAGAACATGATGGCTGCTTC
76g640r	GCTGGACATTCAACATCTGATC
AS events verified by RT-PCR	Sequence (5′-3′)
Rho2-P1	ATGACTTACAACCCAGGTCC
Rho2-P2	TTATAAAAGGACACAGCAGC
Rho2-P3	GTCGACGGCAAGTCCGTACA
Rho2-P4	GAAGCTCGTCATCATCGGTG
Rho2-P5	CTTTTCTTTCACGTTTTCGA
Rac-P1	ATGGGACCGAAACCCATTCA
Rac-P2	TTATAGAATGGTGCAGACCT
Rac-P3	CTTTGTTCGGACGTTCTCAA
